# Supplementary material for: Potential Molecular Targets of Tenofovir Disoproxil Fumarate for Alleviating Chronic Liver Diseases via a Non-Antiviral Effect in a Normal Mouse Model
Source: Front Mol Biosci. 2021 Nov 16;8:763150. doi: 10.3389/fmolb.2021.763150 (PMC8635150; doi:10.3389/fmolb.2021.763150)
Supplement: Supplementary file 1 [file Table2.XLSX]

## Sheet: Expression
Gene ID	Gene Symbol	Type	Control1	Control2	Control3	Control4	Control5	Control6	Control7	Control8	Control9	Control10	Control11	TDF1	TDF2	TDF3	TDF4	TDF5	TDF6	TDF7	TDF8	TDF9	log2FC	Pvalue	Qvalue
100009600	Zglp1	mRNA	0.22	0.05	0	0.17	0.27	0.06	0.22	0.06	0.05	0.06	0.27	0.06	0.27	0.45	0.67	0.38	0.16	0.11	0.11	0.16	1.00694	0.00422865	0.00716576
100017	Ldlrap1	mRNA	6.7	5.04	5.65	6.09	5.64	5.87	5.98	5.34	9.17	7.52	7.99	10.69	5.82	6.85	5.04	5.78	5.4	4.74	6.05	7.09	-0.144267	5.58257e-06	1.22145e-05
100019	Mdn1	mRNA	0.69	0.32	0.43	0.41	0.36	0.32	0.33	0.34	0.62	0.45	0.58	0.76	0.58	0.65	0.68	0.54	0.54	0.56	0.56	0.41	0.410071	9.41042e-17	3.43467e-16
100033459	Ifi208	mRNA	0.41	0.59	0.47	0.81	0.56	0.76	0.33	0.78	0.55	0.74	0.47	1.14	0.6	0.94	0.83	1.19	0.67	0.44	1.09	1.16	0.604867	3.51553e-09	9.31361e-09
100034251	Wfdc17	mRNA	22.68	27.67	17.45	15.49	24.06	23.36	25.45	19.64	10.64	15.93	10.51	55.62	35.86	51.55	12.36	27.03	22.69	5.07	34.93	43.25	0.733888	9.71726e-59	8.12861e-58
100034361	Mfap1b	mRNA	1.27	0.72	1.16	2.29	1.78	1.96	1.44	0.94	1.58	2.2	1.56	1.97	1.69	1.61	1.44	0.46	3.78	1.1	1.56	1.86	0.171388	0.0459574	0.0674752
100034363	Tmsb15b2	mRNA	0	0	0	0	0	0	0.08	0	0.06	0	0	0	0	0.95	0	0	0	0	0	0	2.94022	0.00231408	0.00404289
100034684	BC100530	mRNA	0.13	0.13	0	0	0.26	0.27	0	0	0	0	0	0.19	0	0	0	0	0	0	0	0	-1.74803	0.138879	0.185821
100036521	Umad1	mRNA	6.13	5.92	5.51	6.17	5.24	5.67	5.53	4.56	4.98	5.31	5.1	5.39	3.84	4.32	4.57	3.72	4.59	5.18	5.21	4.7	-0.243197	9.09784e-08	2.22871e-07
100037258	Dnajc3	mRNA	39.48	31.7	36.78	33.51	29.88	49	56.52	53.79	28.73	39.78	37.66	64.76	60.76	27.13	23.03	23.73	55.62	28.23	38.17	42.81	0.0384283	0.000209421	0.000404763
100037278	Fam129c	mRNA	0.19	0.23	0.48	0.31	0.54	0.29	0.14	0.16	0.29	0.22	0.16	0.09	0.33	0.3	0.52	0.22	0.45	0.2	0.28	0.31	0.188007	0.250286	0.313394
100037282	Rsph3b	mRNA	12.46	11.67	13.88	14.58	12.8	14.12	11.68	14.29	11.2	9	8.53	8.61	12.44	11.31	10.48	8.42	10.9	11.06	11.23	8.6	-0.237973	1.86709e-11	5.54065e-11
100037283	Rnaset2a	mRNA	101.41	117.21	120.71	108.96	120.15	126.83	112.65	112.14	124.16	114.87	107.63	71.95	68.91	94.33	112.49	111.32	79.03	123.15	95.4	92.14	-0.291551	4.34956e-82	4.47214e-81
100038347	Fam174b	mRNA	1.59	1.48	2.2	1.92	2.69	1.94	1.24	1.29	1.7	2.26	0.91	1.72	1.54	1.84	2.15	2.77	1.45	0.75	1.79	1.69	-0.00214686	0.975334	0.980755
100038514	Gm11837	mRNA	6.29	6.9	6.13	5.74	8.72	5.51	4.72	5.47	5.47	6.71	6.08	3.1	4.7	5.79	6.36	6.35	5.79	8.92	7.59	7.01	0.00227574	0.97198	0.978119
100038538	Gm10767	mRNA	0.35	0.81	0.6	0.74	0.45	0.72	0.54	0.33	0.27	0.44	0.31	0.37	0.18	0.51	0.54	0.61	0.51	0.5	0.32	0.6	-0.136164	0.420871	0.493641
100038570	Prcd	mRNA	0.14	0.38	0.16	0.26	0.07	0.28	0.16	0.18	0.2	0.06	0.08	0.35	0.03	0.21	0	0.39	0	0.08	0.09	0.25	-0.389875	0.297039	0.36424
100038725	Cep85l	mRNA	0.74	1.02	1.19	1.33	0.56	0.76	0.75	0.76	0.92	0.98	0.55	1.15	0.7	0.94	1.03	0.78	1.06	1.46	0.42	0.77	-0.0126417	0.858077	0.892351
100038854	BC117090	mRNA	0	0	0.15	0	0	0	0	0	0	0	0	0	0.15	0.31	0	0	0	0	0	0	1.86608	0.227601	0.289307
100038882	Isg15	mRNA	13.53	13.36	12.97	9.72	15.48	11.5	14.1	14.26	5.93	12.04	7.61	47.21	9.28	18.31	14.34	16.39	30.23	11.9	43.83	26.92	1.0392	4.41054e-131	6.05961e-130
100038909	Gm14548	mRNA	0.13	0	0	0	0.07	0	0.13	0	0.07	0	0	0.96	0.49	0	0.08	0	0.31	0.15	0.24	0.52	2.96391	1.47222e-17	5.52313e-17
100038947	LOC100038947	mRNA	0.18	0.27	0	0.05	0.27	0.07	0.3	0.12	0.02	0	0.14	2.71	0.88	0.44	0	0.4	0.55	0.22	0.88	0.62	2.60286	1.71633e-26	8.34196e-26
100038948	Mup9	mRNA	467.36	51.64	92.49	151.81	264.16	258.82	133.34	51.96	194.01	442.64	481.87	49.26	13.01	69.02	37.55	13.65	6.15	55.45	91.46	48.23	-2.47289	0	0
100038993	Gm2002	mRNA	0.06	0.12	0.09	0.14	0.11	0.19	0.06	0.24	0.04	0.04	0.16	0.18	0.12	0.09	0.15	0.19	0.06	0.18	0.05	0.1	0.148345	0.577436	0.643465
100039008	Mup10	mRNA	6222.83	3892.21	3990.85	3654.92	3852.88	5147.22	5461.21	4583.36	2037.21	3171.91	3173.67	1512.19	2123.35	2760.39	1214.36	1378.08	919.76	1946.21	974.11	853.46	-1.43855	0	0
100039019	Mup-ps12	mRNA	67.46	49.35	30.28	55.75	79.59	69.74	77.58	44.04	52.92	73.97	50.33	16.77	20.35	30.56	18.05	24.53	12.7	19.2	13.33	11.41	-1.87062	0	0
100039028	Mup11	mRNA	187.48	107.86	104.78	117.86	116.37	199.28	189.38	105	70.09	83.3	76.44	60.04	32.58	63.62	25.28	13.09	19.46	29.56	3.39	11	-2.11431	0	0
100039029	LOC100039029	mRNA	0	0	0	0	0.02	0	0.36	0.08	0	0.37	0	0.45	0	0.79	0	0.39	0.34	0	0.09	0	1.60349	0.011611	0.0186563
100039042	Gm2016	mRNA	0	0	0	0	0	0	0.01	0	0	0	0	0	0	0	0	0	0.06	0	0	0	2.90101	0.190682	0.247413
100039045	Gm10471	mRNA	0	0	0	0	0	0	0	0	0	0	0	0	0	0	0.02	0	0.05	0	0	0.02	3.60304	0.0260248	0.0397194
100039053	Gm2023	mRNA	0	0	0.41	0.84	1.23	0.42	1.02	0	0.4	0	0.56	0	0.14	1.27	0	1.24	0.81	0.42	0.41	0.4	0.223112	0.349426	0.420056
100039054	Mup12	mRNA	37.89	16.4	23.17	28.32	26.81	41.52	55.2	35.08	18.03	20.56	14.5	4.21	7.56	18.11	5.97	3.9	3.53	3.93	4.97	3.77	-2.2201	0	0
100039060	0610010B08Rik	mRNA	0.46	1.38	0.41	0.19	0.25	0.63	0.39	0.35	0	0.98	1.02	0.97	0.79	0.39	1.59	0.75	1.24	0.52	0.55	0.47	0.554168	1.21492e-10	3.47241e-10
100039089	Mup13	mRNA	94.24	60.9	98.62	18.43	108.28	60.4	82.61	96.96	23.43	94.28	128.16	32.12	27.36	109.28	13.85	94.68	5.22	54.95	31.64	24.55	-0.860241	0	0
100039116	Mup14	mRNA	19.31	20	52.56	28.7	33.07	17.6	19.07	116.5	1.57	5.58	8.05	12.88	64.06	18.23	1.66	20.43	5.55	23.41	2.71	3.99	-0.772336	1.87222e-117	2.40125e-116
100039123	Gm14295	mRNA	9.47	8.91	9.31	10.49	8.86	10.5	8.07	6.28	6.86	8.31	7.08	6.12	5.81	7.41	10.47	7.9	6.73	9	7.81	6.99	-0.105231	0.00940321	0.0152942
100039139	Ccdc152	mRNA	2.77	1.83	3.22	4.24	1.74	2.71	2.96	2.78	1.92	2.53	2.97	1.2	2.28	3.15	2.6	3.89	1.04	2.28	1.58	2.37	-0.23291	0.042111	0.0622277
100039150	Mup15	mRNA	41.59	14.14	11.24	26.29	68.21	18.49	32.29	12.15	27.39	24.29	65.12	22.37	4.97	21.29	4.74	8.63	0.84	16.6	3.03	2.99	-1.72882	0	0
100039175	Gm9780	mRNA	0.55	1.28	0.35	0.7	1.52	0	0.56	0.33	0	1.44	0	1.87	0.35	0.41	0	2.3	0.31	0	0.94	0.74	0.432094	0.0208221	0.0322797
100039177	Mup16	mRNA	444.02	274.8	258.52	315.65	286.46	372.58	355.82	293.29	178.19	268.35	229.71	93.24	111.43	175.99	82.86	90.33	88.83	143.55	72.45	68.45	-1.54977	0	0
100039192	Tmem254c	mRNA	0	0	0	0	0	0	0	0	3.76	0	0	0	6.08	0	0	0	4.03	2.13	0	0	1.86232	4.57479e-32	2.52049e-31
100039206	Mup17	mRNA	22.52	13.11	11.13	14.99	30.85	21.74	36.12	22.58	15.63	18.13	33.09	9.31	3.77	12.83	1.58	9.28	3.34	6.2	3.11	4.86	-1.86038	0	0
100039213	Cphx2	mRNA	0.23	0.46	0.35	0.23	0.63	0.16	0.19	0.16	0	0	1.11	0	2.01	0.8	0.15	0.41	0.38	0.13	0.23	0.15	0.550421	0.00192988	0.00340177
100039227	Duxbl2	mRNA	0	0.15	0	0	0.02	0	0	0	0.06	0	0	0.05	0	0.04	0	0	0.07	0	0.08	0.06	0.663609	0.306122	0.374031
100039246	Plac9b	mRNA	1.67	2.85	4.73	5.75	6.09	3.68	4.01	3.88	3.67	5	3.12	1.19	1.92	3.96	6.06	2.71	6.9	3.79	6.08	4.37	0.0276055	0.713744	0.769486
100039257	Tmem254b	mRNA	292.59	234.31	202.97	253.18	236.36	132.78	167.58	211.75	236.06	240.72	293.19	168.42	205.61	208.27	201.27	166.11	283.06	326.41	291.28	299.72	0.0627212	4.03617e-13	1.28069e-12
100039280	Cphx3	mRNA	0.23	0.45	0.35	0.23	0	0.16	0.19	0.15	0	0.25	0.21	0	0.21	0	0.43	0.41	0.38	0.13	0.23	0.15	0.114026	0.630381	0.694134
100039284	Gm2137	mRNA	0	0.06	0.06	0	0	0.12	0.06	0	0	0	0	0.06	0	0	0	0	0	0.12	0.06	0.06	0.281117	0.757455	0.80848
100039293	Duxbl3	mRNA	0.08	0	0.06	0.26	0	0.03	0.14	0.12	0	0	0.06	0.03	0	0	0.11	0.2	0	0.18	0	0.01	-0.214228	0.614758	0.67943
100039596	Tcf24	mRNA	1.7	2.59	1.68	2.53	1.93	1.6	1.71	1.91	1.89	2.35	1.51	1.44	3.28	0.63	0.82	0.59	2	0.59	2.27	1.59	-0.380825	9.95648e-11	2.86076e-10
100039672	Msmp	mRNA	0.38	0.17	0.52	0.21	0	0.51	1.12	0.96	0.47	1.59	0.71	0	0	0	2.56	3.77	0	5.85	0.29	0	1.17521	2.99554e-10	8.40262e-10
100039707	Mthfsl	mRNA	24.26	32.4	35.47	26.8	36.14	37.63	31.04	27.77	26.95	29.37	21.59	42.49	23.31	25.99	25.5	24.04	27.14	24.46	29.76	24.9	-0.118687	0.000201572	0.000390157
100039781	Hrct1	mRNA	0.12	0.18	0.24	0.19	0.36	0.31	0.31	0.25	0.12	0.37	0.12	2.51	0.36	0.37	0.19	0.49	0.59	0.12	0.36	0.29	1.33174	3.6399e-07	8.59772e-07
100039789	Gm12407	mRNA	0	0	0	0.46	0	0	0	0	0.74	0.74	0	0	0	0.76	0	0.48	0	0	0	0.36	-0.0111526	0.979972	0.98445
100039794	Gm2427	mRNA	0	0	0	0.24	0	0	0	0	0	0	0	0.19	0.11	0.18	0	0	0	0	0.18	0.24	2.20091	0.000139426	0.000273497
100039795	Ildr2	mRNA	10.42	7.92	7.11	9.74	7.62	12.95	12.24	11.36	16.05	8.05	9.45	8.14	7.69	6.34	8.03	7.25	10.6	8.23	8.54	7.28	-0.360558	4.67792e-93	5.20415e-92
100039796	Tgtp2	mRNA	1.55	1.06	1.56	1.32	1.5	2.18	0.19	1.11	1.08	2.11	0.62	1.15	1.53	1.65	0.79	4.61	0.99	0.95	2.49	3.42	0.594339	4.78429e-17	1.76624e-16
100039801	Cldn24	mRNA	0	0	0	0	0	0	0	0.17	0	0	0	0	0	0.26	0	0	0.08	0	0	0	1.28112	0.289817	0.356404
100039815	Gm2436	mRNA	2.74	2.26	3.82	2.06	3.02	2.38	3.78	3.64	1.17	2.31	2.16	2.48	2.99	2.27	3.65	1.93	1.85	3.99	2.98	2.31	-0.0459055	0.672161	0.733259
100039830	Gm2446	mRNA	3.65	4.85	4.14	3.55	5.4	5.86	0.56	6.33	2.83	3	3.64	4.06	3.67	2.53	3.84	3.07	2.83	4.55	5.22	4.14	-0.143956	0.0913614	0.127028
100039863	Gm13306	mRNA	0	0	0	0	0	0.4	0.39	0	0.52	0.01	0	0.3	0	0	0.74	1.12	0.4	0.21	0.14	0	0.636924	0.0540653	0.0784442
100039939	Gm2506	mRNA	2.49	2.87	2.74	3.88	5.02	4.57	3.85	3.81	1.43	3.45	3.25	0.48	2.29	2.85	2.33	2.6	2.19	2.45	1.76	2.21	-0.657739	5.32283e-21	2.23763e-20
100039968	Tmem35b	mRNA	9.04	10.42	10.24	8.5	9.2	8.07	7.89	8.6	8.06	10.73	7.08	4.13	4.07	6.34	7.77	7.75	8.05	9.54	8.41	8.14	-0.318606	2.43146e-10	6.85468e-10
100040048	Ccl27b	mRNA	0.19	0	0.39	0	0	0	0.13	0.32	0	0.75	0.42	0	0	0.39	0.29	0.75	0	0.41	0.12	0	0.904668	0.00326536	0.00561281
100040462	Mndal	mRNA	4.54	3.94	5.21	5.4	5.82	6.19	3.37	5.4	2.7	4.94	2.87	5.43	5.62	11.3	6.89	8.74	4.88	4.13	6.99	9.12	0.601074	1.29031e-46	9.13472e-46
100040500	Gm2808	mRNA	0	0	0.03	0	0	0	0	0	0	0.02	0	0.01	0	0.02	0	0	0.02	0	0	0	0.47206	0.581031	0.646848
100040531	Dynlt1f	mRNA	4.09	3.93	4.18	3.64	3.56	4.11	3.71	4.06	3	4.11	3.31	3.46	3.89	4.65	4.46	4.28	4.4	4.19	3.71	3.47	0.100229	0.0227407	0.0350724
100040545	Gm2832	mRNA	0.06	0	0	0	0	0	0	0	0	0.04	0	0.08	0	0	0.03	0.03	0	0.03	0	0	0.801949	0.423175	0.496209
100040563	Dynlt1c	mRNA	9.22	9.03	14.24	7.2	12.41	13.65	7.34	12.38	5.73	13.08	9.9	29.7	16.48	11.99	12.11	11.47	10.14	8.41	16.99	13.94	0.494559	4.32333e-21	1.82408e-20
100040591	Kcnj13	mRNA	0	0.04	0	0	0.02	0	0	0.02	0	0	0.04	0	0.02	0.02	0.02	0	0.02	0	0	0	-0.307457	0.738288	0.791573
100040599	Gm15319	mRNA	0.02	0	0.03	0.04	0	0	0	0.04	0	0	0	0	0.03	0.05	0.03	0	0.08	0	0	0	0.858023	0.177472	0.231675
100040608	Fancf	mRNA	1.7	1.16	0.93	1.42	1.03	0.83	1.33	1.19	1.53	1.8	1.71	1.49	1.51	1.88	2.08	1.58	1.91	1.62	1.76	1.98	0.403394	1.67979e-05	3.54752e-05
100040671	Gm2897	mRNA	0	0	0	0	0	0	0	0	0	0	0.22	0	0	0	0.15	0	0	0.05	0	0	0.102827	0.889814	0.91848
100040766	Mroh2a	mRNA	0.28	0.19	0.18	0.35	0.32	0.36	0.17	0.13	0.37	0.42	0.24	0.17	0.11	0.23	0.46	0.33	0.2	0.32	0.26	0.32	-0.0790283	0.582823	0.648718
100040771	Gm2959	mRNA	0	0	0	0	0	0	0.06	0	0	0	0	0	0	0.11	0	0	0	0	0	0	-0.690314	0.774417	0.823296
100040843	Cyp4a32	mRNA	20.39	38.91	15.98	33.47	28.04	53.35	27.6	31.54	30.35	25.37	43.83	35.62	29.74	94	51.42	39.82	29.5	55.92	40.44	80.92	0.676545	0	0
100040935	Gm3050	mRNA	0	0	0.02	0	0	0	0	0	0.03	0	0	0	0	0	0	0.03	0	0	0	0	-0.617736	0.728234	0.782775
100041057	LOC100041057	mRNA	0.09	0.13	0.07	0.05	0.03	0.12	0.05	0.13	0.36	0.23	0.02	0.08	0.13	0.44	0.2	0.38	0.19	0.27	0.14	0.17	1.05306	3.99035e-05	8.17561e-05
100041062	Gm13286	mRNA	0.03	0	0	0	0.03	0	0	0.01	0	0	0	0	0	0.18	0.05	0	0	0	0	0	1.98492	0.287178	0.353773
100041077	Gm13102	mRNA	0	0	0	0	0.01	0	0	0	0	0	0	0	0	0	0	0	0	0.04	0	0	2.72406	0.247656	0.310571
100041146	Gm15448	mRNA	0.15	0.04	0	0	0.09	0.04	0.04	0	0	0.03	0.13	0.11	0	0.19	0.04	0.04	0.04	0	0.21	0.31	1.16146	0.00247664	0.00431388
100041151	Gm3636	mRNA	0	0	0.24	0.04	0	0	0	0	0.01	0	0	0	0	0	0.13	0	0	0	0.03	0	-0.365896	0.655242	0.717733
100041194	Ahnak2	mRNA	0.02	0.02	0.05	0.09	0.06	0.03	0.01	0.02	0.13	0.09	0.03	0.12	0.02	0.06	0.06	0.12	0.13	0.07	0.03	0.04	0.517415	0.00401789	0.0068266
100041230	Hist1h4m	mRNA	0	0	0	0	0	0	0	0.26	0	0	0.33	0	1.34	0.49	0	0	0	0	0.15	0	2.07599	0.00548546	0.00918793
100041262	Gm3239	mRNA	0	0	0	0	0	0	0	0.04	0.51	0.54	0	0	0	0	0	0.04	0	0.55	0	0.03	0.281117	0.810939	0.854382
100041273	Ndufb4c	mRNA	15.84	18.74	31.71	30.4	40.66	33.15	24.5	23.81	37.69	20.77	31.73	9.64	19.94	27.38	33.6	24.49	24.61	12.79	28.77	24.1	-0.301367	1.06176e-11	3.1873e-11
100041279	Gm3248	mRNA	0.08	0	0	0	0	0	0	0.09	0	0.08	0	0	0	0	0	0.08	0	0	0	0	-1.48017	0.323773	0.393136
100041294	Supt4b	mRNA	0.12	0.14	0.12	0.14	0.41	0.29	0.14	0.27	0.14	0.15	0.14	0	0	0.58	0.48	0.13	0.14	0.29	0.14	0.37	0.321126	0.418269	0.490987
100041306	Gm3264	mRNA	0.01	0.03	0	0	0	0	0	0.14	0	0.07	0.27	0	0	0.28	0	0	0	0	0.06	0	-0.746019	0.582011	0.647856
100041352	Tcp10c	mRNA	0.03	0	0	0	0.05	0	0	0	0	0	0	0	0	0	0	0.02	0	0	0	0	-1.41488	0.351028	0.421719
100041354	Gm3286	mRNA	0.19	0.06	0.09	0	0.15	0.17	0.12	0.08	0.04	0	0.06	0.02	0.11	0.18	0.05	0	0	0	0.09	0.08	-0.518605	0.263134	0.327781
100041375	Cyp3a41b	mRNA	13.28	7.37	12.83	24.79	16.28	31.42	30.41	19.18	16.48	4.87	20.04	2.26	0.28	2.06	1.15	7.78	0	1.38	0	3.62	-3.12761	0	0
100041379	Zfp980	mRNA	0.05	0.04	0.04	0.08	0.07	0.11	0.05	0.07	0.03	0.18	0.11	0	0.04	0.1	0	0	0.07	0.09	0.06	0.07	-0.627774	0.0405256	0.060028
100041420	Gm3325	mRNA	0.21	0.15	0.24	0.27	0.27	0.17	0.2	0.19	0.14	0.28	0.16	0.26	0.22	0.24	0.32	0.34	0.21	0.16	0.27	0.22	0.329046	0.00517072	0.00868504
100041433	Zfp981	mRNA	0.02	0	0.02	0.02	0	0.02	0	0.02	0	0.03	0.02	0.03	0	0.03	0.02	0	0	0.01	0.03	0.05	0.421357	0.533465	0.601178
100041449	Cyp3a59	mRNA	34.24	28.23	32.99	51.01	32.43	39	32.98	24.09	32.9	56.19	35.19	5.1	5.1	34.94	43.36	44.75	6.86	31.68	19.36	12.61	-0.701183	4.65139e-279	1.08279e-277
100041504	LOC100041504	mRNA	0.22	0	0.26	0	0.04	0	0	0	0	0.24	0	0.16	0.13	0	0	0.34	0	0.3	0.45	0.04	1.18424	0.036283	0.0541548
100041515	Gm3383	mRNA	0	0.1	0	0	0	0	0.08	0.04	0	0	0	0.02	0	0.06	0	0	0.07	0.07	0	0.16	1.01685	0.131856	0.17745
100041546	Ly6c2	mRNA	1.05	0.98	0.89	0.85	0.66	0.77	1.45	1.21	1.71	0.69	0.55	8.38	3.2	4.54	0.63	1.78	2.9	1.11	7.64	7.79	2.11845	2.31097e-71	2.1623e-70
100041574	9030025P20Rik	mRNA	3.5	2.47	2.19	2.79	3.63	2.53	3.55	3.21	3.04	3.04	3.78	2.72	2.47	3.84	3.81	3.63	2.23	3.85	2.6	2.53	0.00843328	0.888129	0.917177
100041579	Gm20878	mRNA	0	0	0	0	0.1	0	0	0	0	0	0	0	0	0.04	0.04	0.06	0	0	0	0	0.737975	0.779285	0.827507
100041581	Zkscan16	mRNA	0.01	0.01	0	0	0	0.01	0	0	0	0	0	0.01	0	0	0	0	0.01	0	0	0.02	0.696154	0.524411	0.594058
100041585	Amd2	mRNA	0.21	0.1	0.11	0.1	0	0	0.15	0	0.09	0.15	0.11	0.09	0.32	0.25	0.2	0.93	0	0	0	0.1	1.15522	2.51764e-07	6.00816e-07
100041586	Gm3417	mRNA	0	0.11	0	0	0	0.11	0.07	0.21	0	0	0.25	0	0.07	0.52	0.96	0.22	0	0.12	0.09	0.1	1.71502	0.00117727	0.0021219
100041593	LOC100041593	mRNA	0.05	0.05	0.16	0	0.05	0.12	0	0.05	0.09	0.22	0	0.32	0.12	0.19	0.05	0.11	0.19	0.06	0	0.05	0.751815	0.0326761	0.0491217
100041596	Gal3st2b	mRNA	0.02	0.01	0.06	0	0.01	0.02	0.05	0.05	0.04	0	0	0	0	0.02	0.03	0	0.58	0	0.07	0.01	1.98015	7.07125e-06	1.53518e-05
100041599	LOC100041599	mRNA	0.78	1.01	0.82	0.99	0.73	1.3	1.13	2.11	0.25	1.66	1.25	0.84	0.97	2.08	1.79	1.14	0.53	0.56	1.81	0.69	0.0847227	0.254734	0.318299
100041621	Gm3435	mRNA	0.52	1.05	1.81	2.18	1.79	2.58	2.27	1.64	2.37	3.32	0.84	0	0.55	2.37	1.98	1.49	1.05	1.26	1.04	1.46	-0.578733	1.58915e-09	4.29126e-09
100041639	Gm3448	mRNA	0	0.11	0.18	0	0	0.11	0.07	0.21	0	0	0.25	0	0	0.52	0.59	0.69	0	0.12	0.09	0.1	1.38545	0.00499775	0.00841161
100041658	Mup7	mRNA	13.27	7.04	5.13	3.88	3.59	7.84	4.1	5.52	2.44	5.72	3.53	1.51	1.37	2.4	0.55	0.64	0.36	0.97	1.68	1.29	-2.23195	1.70845e-124	2.26653e-123
100041677	Zfp984	mRNA	0.26	0.55	0.39	0.6	0.83	0.47	0.24	0.43	0.35	0.58	0.27	1.36	0.34	0.99	0.39	0.57	0.61	0.39	0.64	0.69	0.565258	4.1955e-06	9.26135e-06
100041687	Mup8	mRNA	0.84	13.1	15.7	3.66	37.62	8.31	0.93	0	0.01	0.25	78.53	0	0.3	0	0	0	0.18	2	0	0	-5.70855	0	0
100041708	LOC100041708	mRNA	0	0	0	0	0.37	0	0	0.61	0	0.22	0.79	0	1	1.24	0	0.66	0	0	0.33	0	0.980767	0.00157479	0.00280779
100041734	4930522L14Rik	mRNA	0.8	0.64	0.64	1.48	1.09	1.25	0.79	1.18	0.36	1.55	0.73	1.05	0.52	1.12	1.02	0.99	1.03	0.99	0.76	0.93	-0.060224	0.49865	0.57057
100041735	Gm3488	mRNA	0	0	0	0.06	0	0	0	0	0	0	0	0	0	0.04	0	0	0.08	0	0	0	1.78362	0.115185	0.156948
100041840	Gm10408	mRNA	0	0	0.06	0.16	0.09	0.17	0.07	0	0	0.23	0.05	0	0.05	0.17	0.2	0	0.11	0.16	0	0.11	0.210758	0.61821	0.682897
100041874	Gm3558	mRNA	0.1	0	0	0	0	0	0	0	0.11	0	0	0	0	0	0	0.19	0.11	0	0	0	0.772306	0.236505	0.298138
100041953	Sap18b	mRNA	68.91	78.92	84.46	72.65	83.56	74.13	64.85	74.14	74.57	76.86	76.35	88.68	68.5	81.44	77.71	88.23	74.35	78.28	93.02	78.96	0.10311	9.03122e-08	2.21301e-07
100041979	Gm3604	mRNA	0.06	0.09	0	0.08	0.02	0.02	0.11	0.04	0.03	0.06	0.05	0.11	0.02	0.04	0.09	0.04	0.1	0.09	0.04	0.04	0.271035	0.476243	0.547965
100042054	Gm3194	mRNA	0	0	0	0	0	0	0.03	0	0	0.03	0	0	0	0	0	0	0.04	0	0	0	-0.384264	0.790657	0.837229
100042074	Gm3650	mRNA	5.39	5.2	4.97	4.49	5.24	5.37	4.46	4.58	3.48	5.16	4.62	5.22	4.19	4.71	4.57	5.48	4.32	6.02	5.27	5.54	0.065329	0.277107	0.342924
100042100	Gm3667	mRNA	0	0	0	0	0	0	0	0	0.31	0	0	0	0	0	0	0	0.31	0	0	0	0.281117	0.890153	0.916135
100042149	Gm3696	mRNA	0	0	0	0	0	0.12	0	0	0	0.1	0	0.11	0	0	0	0	0	0	0	0.07	0.0267194	0.970514	0.976983
100042150	Nrg2	mRNA	0.02	0.03	0	0.04	0.03	0.05	0.07	0.07	0.11	0.03	0.06	0.04	0.02	0.04	0.02	0.08	0.11	0.07	0.04	0.04	0.361735	0.270341	0.335674
100042165	BC005561	mRNA	0.92	0.64	1.21	1.06	0.99	1.26	0.72	1.23	0.59	1.1	1.32	2.51	1.91	1.93	1.2	2.09	0.74	1.46	1.44	1.49	0.710934	1.97137e-34	1.14345e-33
100042295	Gm3776	mRNA	2.02	12.93	14.53	28.39	32.74	27.05	3.12	2.45	1.08	1.16	3.65	4.97	0	0	0	0.97	3.02	0	0.76	0	-3.42964	0	0
100042314	Gm10639	mRNA	0	0	0	0.14	0.18	0	0	0	0.13	0	0	0	0	0	0.21	0	0	0	0	0	-0.864995	0.354567	0.425353
100042480	Nhsl2	mRNA	0.07	0.11	0.12	0.1	0.13	0.1	0.06	0.09	0.16	0.16	0.06	0.16	0.1	0.14	0.15	0.13	0.15	0.07	0.11	0.11	0.25518	0.0396879	0.0588775
100042493	Ccl21b	mRNA	0	0	1.26	0	0	0	0.73	0	0.83	0	1.13	0.12	0	1.24	1.9	2	1.16	1.34	0	0	1.22582	4.52729e-08	1.13059e-07
100042499	Vmn2r55	mRNA	1.08	0.65	0.59	0.9	0.53	0.54	0.46	0.74	0.6	0.99	0.65	0.65	0.72	1.44	0.99	1.43	0.72	1.4	0.94	0.98	0.549552	2.4646e-07	5.88481e-07
100042514	Sprr2a3	mRNA	0.13	0	0	0.2	0.2	0.01	0.01	0	0.03	0.37	0.07	0.17	0	0.03	0	0.06	0.62	0	0.66	0	0.932759	0.0463404	0.0679857
100042555	Gm13305	mRNA	0	0	0	0	0.04	0	0.03	0	0	0.22	0	0.29	0	0	0	0.05	0.06	0	0.04	0	0.841754	0.163004	0.214417
100042591	Vmn2r31	mRNA	0.01	0	0	0	0	0	0.04	0	0	0.03	0	0.02	0	0	0	0	0	0	0	0.03	-0.441736	0.711538	0.767727
100042653	Vmn2r36	mRNA	0	0	0	0	0	0.01	0	0	0	0	0	0	0	0.03	0	0	0	0	0	0	1.96796	0.406953	0.478933
100042688	Gm10302	mRNA	0	0.01	0	0	0	0	0	0	0.01	0	0	0.03	0	0	0	0	0	0	0	0	1.16082	0.565137	0.631339
100042698	Gm3973	mRNA	0.14	0.06	0.02	0	0.05	0	0.08	0.06	0	0	0	0.06	0.02	0	0	0	0	0	0.06	0	-1.29295	0.141797	0.18939
100042784	Prdm11	mRNA	0.06	0.03	0	0.03	0	0.03	0.15	0	0.06	0.03	0.06	0.2	0.14	0.12	0.12	0.03	0.08	0.09	0.03	0.06	1.28112	0.00374489	0.006384
100042807	Eif3j2	mRNA	1.25	0.75	1.42	0.58	1.03	1.48	1.6	0.48	0.16	0.69	0	0.92	0.51	0.89	0.69	1.38	0.27	0.59	1.28	0.47	-0.142789	0.182213	0.237383
100042856	Gm4070	mRNA	0.38	0.39	0	0.55	0	0.45	0.4	0.27	0.25	0.27	0	1.18	0.92	0.49	0.27	0.15	0.78	0	1.43	1.21	1.42561	1.24237e-77	1.23075e-76
100042894	Vmn2r46	mRNA	0	0	0	0	0	0.05	0	0	0	0.18	0	0	0	0.06	0	0	0	0	0	0	-1.53084	0.0919124	0.127723
100042927	H2al1b	mRNA	0	0	0	0.36	0	0	0	0	0.38	0	0	0	0	0	0	0	0	0	0	0	-3.38564	0.0263969	0.0402253
100042960	Gm4131	mRNA	0.02	0.07	0	0.02	0.05	0.02	0.02	0.02	0.02	0.09	0.05	0	0	0.12	0.16	0.16	0.04	0.07	0.05	0.09	1.10054	0.0101861	0.0164857
100043034	Rex2	mRNA	0	0	0	0	0	0	0	0	0	0.05	0.06	0	0	0.09	0.02	0	0	0	0	0	-0.114021	0.892134	0.915326
100043057	Tmem207	mRNA	0	0	0	0	0.04	0.04	0	0	0	0	0	0	0	0	0	0	0.03	0.04	0	0.03	0.866079	0.50545	0.576471
100043108	Cyp2c69	mRNA	442.97	289.79	298.95	128.11	185.94	199.19	400.63	315.54	143.92	611.22	211.48	83.89	54.12	353.88	319.78	294.57	43.82	199.7	384.98	272.89	-0.399594	0	0
100043123	Cd300ld4	mRNA	0	0	0	0	0	0	0	0.15	0	0.17	0	0	0	0.31	0	0	0	0	0.11	0	0.476476	0.576848	0.642974
100043125	Cd300ld5	mRNA	0	0	0	0.17	0	0	0	0	0	0.17	0	0	0	0.31	0	0.17	0	0	0.11	0	1.05896	0.179659	0.234407
100043133	9130023H24Rik	mRNA	0.55	0.57	0.82	0.5	0.26	0.71	0.44	0.51	0.67	1.04	0.86	1.39	1.43	1.08	1.38	0.75	1.51	1.1	1.15	1.24	0.963152	4.03998e-30	2.13767e-29
100043194	Sult2a2	mRNA	327.76	257.15	249.62	673.01	380.81	479.05	320.28	270.45	391.33	535.46	478.2	12.54	62.49	153.62	477.24	531.16	55.05	214.07	299.24	133.84	-0.887498	0	0
100043231	Gm4303	mRNA	0	0	0.02	0	0	0	0	0	0	0	0	0	0	0	0	0	0.02	0	0	0	0.281117	0.936763	0.950724
100043235	Gm4305	mRNA	0	0	0.02	0	0	0	0	0	0	0	0	0	0	0	0	0	0.02	0	0	0	0.281117	0.936763	0.950724
100043239	Gm4307	mRNA	0	0	0.02	0	0	0	0	0	0	0	0	0	0	0	0	0	0.02	0	0	0	0.281117	0.936763	0.950724
100043272	Inafm2	mRNA	2.92	2.16	2.34	2.64	2.62	2.62	2.51	3.18	4.35	4.07	4.24	6.59	4.79	5	3.94	3.65	4.25	4.85	4.62	4.01	0.596803	1.82825e-41	1.19674e-40
100043314	Tigit	mRNA	0.87	0.3	0.56	0.27	0.22	0.76	0.42	0.37	0.91	0.43	0.43	1.19	0.5	0.8	0.48	0.53	0.25	0.74	0.56	0.37	0.253451	0.22511	0.28696
100043332	Ankrd66	mRNA	0	0	0	0	0	0.09	0	0.04	0	0	0.08	0.38	0	0.17	0	0.17	0	0	0.12	0.08	2.41862	0.000118999	0.00023462
100043381	Gm14308	mRNA	2.32	0.13	0	2.83	0	2.89	2.81	4	0	1.04	0	0.87	2.64	1.56	1.54	0	0.37	0	2.72	0	-0.416582	3.75751e-11	1.10094e-10
100043387	Gm14305	mRNA	0.38	0.22	0.17	0.19	0.16	0.25	0.14	0.18	0.11	0.18	0.15	0.54	0.22	0.45	0.1	0.17	0.26	0.24	0.11	0.36	0.496807	0.0445194	0.065519
100043456	Gm10681	mRNA	0	0	0	0.05	0	0	0	0.07	0	0	0.31	0	0	0	0	0	0.03	0	0	0.1	-1.2937	0.0840831	0.117729
100043468	Zfp955b	mRNA	0.89	0.98	0.64	1.02	0.86	1	0.55	0.63	0.38	1.06	0.58	0.85	0.73	1.09	1.38	0.97	0.9	1.12	0.77	0.95	0.317434	0.000382121	0.00072059
100043497	Nat8f7	mRNA	0	0	0.22	0	0	0.08	0.24	0	0.17	0.47	0.03	0.05	0.04	0.18	0.25	0.05	0.1	0.15	0.07	0.08	-0.0663916	0.869881	0.901818
100043597	Srcap	mRNA	5.01	4.55	4.61	4.42	4.45	3.93	4.98	5.4	6.9	6.21	5.52	7.29	5.08	5.81	4.92	6.24	5.47	4.86	5.53	4.61	0.11845	1.60111e-09	4.32088e-09
100043665	Gm10662	mRNA	0.09	0.09	0.06	0	0.09	0.13	0.06	0.07	0.09	0.3	0.1	0	0	0.13	0.07	0.14	0.13	0.04	0.16	0.09	-0.250936	0.509646	0.579981
100043684	Amy2a4	mRNA	0	0	0.16	0	0.01	0	0	0	0	0.24	0	0	0.05	0	0	0	0	0.08	0	0.01	-1.28044	0.0109135	0.0176055
100043686	Amy2a3	mRNA	0.02	0.12	0.01	0	0.01	0	0	0.16	0.13	0	0.1	0	0	0.1	0.05	0.11	0.05	0	0.2	0.01	0.183129	0.58596	0.651917
100043688	Amy2a2	mRNA	0	0	0	0.13	0.13	0.08	0.1	0	0	0	0	0.16	0	0	0	0.02	0.04	0	0	0.13	-0.0101395	0.979218	0.98392
100043757	Zfp831	mRNA	0.06	0.02	0.05	0.02	0.03	0.02	0.02	0.07	0.1	0.03	0.01	0.04	0.01	0.09	0.03	0.06	0.01	0.02	0.05	0.05	0.0386346	0.875691	0.906597
100043772	Zfp850	mRNA	0.04	0.03	0.04	0.05	0.07	0.05	0.04	0.02	0.04	0	0.02	0.15	0.11	0.08	0.03	0.02	0.06	0.03	0.03	0.02	0.664218	0.0272635	0.0414695
100043813	Rps27rt	mRNA	66.28	41.97	156.46	64.2	49.3	85.81	109.29	160.51	201.21	69.76	63.03	183.7	121.21	97.59	124.66	97.22	90.88	21.52	202.56	118.98	0.275952	9.0941e-29	4.6559e-28
100043861	Klrb1	mRNA	0	0	0	0	0	0	0	0	0	0.09	0.05	0	0	0.05	0.05	0	0	0	0	0	0.281117	0.845144	0.881779
100043899	R3hdml	mRNA	0.8	1.06	0.73	0.67	0.5	1.17	0.83	1.45	0.17	1.44	0.79	0.25	0.16	0.16	0.21	0.36	0.23	0.58	0.35	0.37	-1.52539	6.80334e-36	4.04612e-35
100043915	Gm4724	mRNA	1.19	0.12	0.07	0	0	1.67	0	0	2.32	0	0	1.69	0	2.52	0.29	0	2.08	3.54	0	0	1.16879	1.96217e-46	1.38629e-45
100043918	LOC100043918	mRNA	0.03	0	0	0.7	0	0.75	0	0	0.31	0	0	0	0	0	0	0.45	0	0	0	0	-1.69188	0.0255987	0.0391361
100043920	Fam205a4	mRNA	0	0	0	0	0.08	0	0	0	0.02	0.03	0.01	0	0	0.01	0.03	0	0.01	0	0	0.01	-0.869126	0.228886	0.290367
100043921	LOC100043921	mRNA	0	0	0	0	0	0	0	0	0.53	0	0	0	0	0	0	0	0.34	0	0	0	-0.372855	0.675987	0.734664
100044193	Gm20939	mRNA	0.31	0.32	0.28	0.45	0.31	0.21	0.08	0.38	0.07	0.55	0.42	0.64	0.52	0.46	0.38	0.27	0.34	0.37	0.53	0.45	0.524785	0.000825207	0.00151055
100044509	Tgfbr3l	mRNA	3.01	5.09	5.64	4.25	5.62	3.63	3.36	3.11	2.24	4.75	2.57	0.98	1.61	7.68	9.14	5.91	1.7	4.01	2.96	3.06	0.0524056	0.473509	0.54518
100044627	LOC100044627	mRNA	182.76	160.57	214.84	154.19	179.57	181.57	190.63	192.97	126.72	190.75	175.7	249.33	221.9	223.95	227.52	249.68	243.48	234.11	255.76	234.55	0.425489	1.29017e-159	2.02122e-158
100045778	Rnf223	mRNA	0.08	0.04	0.05	0.07	0.15	0.07	0	0.07	0.06	0	0.06	0.01	0.01	0.05	0.1	0.02	0.07	0.04	0.01	0.05	-0.593833	0.0629911	0.0903008
100045792	Ect2l	mRNA	0.09	0.09	0.16	0.15	0.13	0.11	0.13	0.14	0.1	0.1	0.13	0.1	0.11	0.07	0.13	0.1	0.07	0.08	0.07	0.07	-0.460403	0.00839613	0.0137541
100048534	Cfap43	mRNA	0.15	0.12	0.25	0.22	0.26	0.18	0.17	0.2	0.16	0.17	0.17	0.23	0.14	0.09	0.15	0.16	0.2	0.15	0.24	0.22	-0.077697	0.591262	0.656765
100048658	Ddx43	mRNA	0	0	0.04	0	0.04	0.05	0.04	0.08	0	0.04	0.08	0	0.08	0.08	0	0.04	0.08	0	0	0	-0.0408112	0.952184	0.962353
100048884	Mup18	mRNA	627.14	419.74	270.42	619.25	468.75	893.13	565.24	412.91	536.81	301.17	245.82	252.39	135.24	224.06	99.09	60.9	92.99	42.48	101.34	94.77	-1.9915	0	0
100061	Lrrc19	mRNA	0.06	0.04	0.06	0.02	0.04	0.16	0.08	0.02	0.06	0.06	0.12	0.02	0.02	0.02	0.06	0.04	0.04	0.04	0.02	0.06	-0.888006	0.0325995	0.0490531
100072	Camta1	mRNA	4.39	3.53	5.9	4.62	3.97	3.62	3.44	4.08	4.39	5.05	3.32	2.24	4.21	4.75	4.08	4.43	4.41	3.85	4.39	3.52	0.0240612	0.73964	0.792778
100073351	Yy2	mRNA	0.49	0.34	0.17	0.29	0.19	0.23	0.25	0.14	0.09	0.44	0.19	0.55	0.33	0.31	0.37	0.32	0.33	0.33	0.32	0.33	0.472287	0.00352451	0.00602666
100087	Kti12	mRNA	9.04	6.93	10.18	6.74	7.16	6.79	7.17	9.05	13.84	8.68	13.27	15.44	12.95	13.16	11.7	11.52	11.24	11.17	12.49	9.95	0.434299	3.30045e-31	1.7822e-30
100088	Rcc1	mRNA	2.48	2.01	2.13	1.6	1.98	1.7	1.93	2.04	2.78	2.05	2.57	3.97	2.95	3.11	2.66	2.16	2.65	2.36	2.75	2.55	0.400882	2.95266e-10	8.29036e-10
100090	Zbtb48	mRNA	5.62	5.12	6.85	5.25	6.83	5.69	8.13	8.64	5.46	5.68	6.58	3.96	6.28	8.18	8.23	10.02	6.72	8.51	7.28	6.65	0.181811	5.24968e-06	1.15138e-05
100101806	Srp54c	mRNA	7.4	7.86	4.98	11.31	5.74	9.76	9.15	5.52	6.54	8.1	6.78	12.8	9.05	7.3	6.71	4.71	10.53	4.77	6	7.9	0.02791	0.392817	0.464595
100101807	1700047I17Rik2	mRNA	0.8	1.89	2.33	0.7	3.07	0.62	0.87	0.61	1.42	1.51	1.69	3.81	2.08	1.03	2.75	2.95	3.15	2.32	3.14	1.54	1.25673	8.65334e-63	7.52876e-62
100101919	Dnah7c	mRNA	0	0	0	0	0	0	0	0	0	0.01	0.01	0	0	0	0.01	0.01	0	0	0	0	1.06736	0.355924	0.426805
100102	Pcsk9	mRNA	10.08	11.02	10.42	9.5	8.71	5.81	8.34	7.35	3.7	19.51	8.02	12.39	6.17	2.44	10.59	3.16	9.05	9.52	5.48	5.03	-0.392267	2.36899e-44	1.62032e-43
100113398	Adat3	mRNA	0.58	0.54	0.58	0.28	0.5	0.48	0.35	0.36	0.86	0.51	0.86	0.94	1.29	0.83	0.36	0.7	0.49	0.68	0.54	0.37	0.355469	0.0291719	0.0441981
100121	Tdrd7	mRNA	5.65	5.48	5.38	5.27	5.22	4.88	5.05	4.2	6.05	5.83	5.33	6.6	4.95	5.87	6.69	5.3	6.53	4.12	6.29	7.29	0.142077	4.67438e-05	9.51755e-05
100125586	Vmn2r2	mRNA	0.01	0	0	0	0	0	0	0	0	0	0	0	0	0	0.02	0	0	0	0	0.02	2.28112	0.262418	0.327029
100126824	Sco2	mRNA	31.78	28.47	26.81	25.51	37.27	34.42	25.52	28.29	29.92	69.31	39.2	25.94	13.54	80.37	62.44	70.23	35.12	41.55	57.64	49.47	0.498291	2.17473e-111	2.68417e-110
100129	Gpr153	mRNA	0.4	0.24	0.32	0.42	0.28	0.38	0.43	0.32	0.26	0.41	0.09	0.21	0.31	0.18	0.26	0.5	0.22	0.16	0.3	0.33	-0.233456	0.0971593	0.134358
100141474	4933428G20Rik	mRNA	0.08	0.08	0.17	0	0	0	0.04	0.12	0.04	0.08	0.18	0.12	0	0.04	0.12	0.16	0	0.08	0.04	0.19	0.225153	0.619895	0.684541
100155	AI481877	mRNA	0.03	0.03	0.04	0.04	0.06	0.02	0.03	0.07	0.02	0.06	0.01	0.02	0.04	0	0.07	0.08	0.06	0.04	0	0.06	0.148387	0.622796	0.687264
100163	Pafah2	mRNA	40.28	44.32	45.15	47.51	46.37	44.22	41.37	37.7	46.08	38.8	37.8	27.96	30.5	37.43	44.52	38.57	32.82	40.16	42.05	37.11	-0.219305	2.55333e-55	2.04904e-54
100169	Phactr4	mRNA	9.5	8.9	9.78	9.86	9.05	9.06	11.24	11.41	14	10.01	8.68	15.06	9.28	8.16	8.31	9.05	10.74	9.37	10.14	9.12	-0.0446262	0.0420296	0.0621127
100169864	Gm44504	mRNA	2.1	1.89	0.82	0	2.91	0.52	0.58	0	1.02	0.16	2.01	0.5	1.57	0.84	0.75	1.59	3.04	1.69	2.22	3.9	0.715031	1.79621e-09	4.83913e-09
100170401	EU599041	mRNA	0	0	0	0	0	0.03	0	0	0	0	0	0	0	0	0.03	0	0	0	0	0	0.25415	0.897235	0.919581
100177	Zmym6	mRNA	2.03	2.04	2.33	2.47	2.33	2.32	2.24	2.11	1.05	2.21	1.32	2.27	1.62	1.87	2.08	1.55	1.78	1.36	1.43	1.18	-0.276573	1.27091e-07	3.07949e-07
100182	Akna	mRNA	0.78	0.58	0.53	0.51	0.62	0.53	0.51	0.48	1.12	0.57	0.45	1.18	0.7	1.66	0.6	0.96	0.62	0.29	0.55	0.86	0.444946	7.87602e-09	2.04569e-08
100188919	Gm45915	mRNA	0.03	0.03	0.03	0	0.08	0	0.03	0	0.02	0.03	0.03	0	0.03	0.08	0.08	0.05	0	0	0	0	0.129114	0.845098	0.882553
100189605	Mup19	mRNA	3456.35	1580.39	1740.38	1692.99	1962.02	2511.89	2335.33	1662.05	1683.82	2159.87	2766.1	709.95	650.81	1226.76	560.82	435.56	331.53	851.13	633.96	454.17	-1.72795	0	0
100198	H6pd	mRNA	58.44	67.8	56	73.57	63.49	82.14	94.08	92.98	80.98	89.98	76.87	159.95	120.99	86.42	58.01	77.88	121.49	89.17	96.66	123.91	0.458786	0	0
100201	Tmem64	mRNA	8.19	6.98	7.13	8.89	7.74	8.28	7.63	7.61	11.21	12.44	13	10.61	8.99	11.8	10.65	11.16	15.04	10.9	13.07	14.88	0.404424	5.19938e-79	5.22526e-78
100206	Adprhl2	mRNA	4.5	4.09	4.08	3.56	4.11	3.77	4.07	4.4	5.43	4.48	6.55	7.97	5.06	5.99	6.43	6.65	4.84	4.03	6.45	4.73	0.374891	6.10072e-11	1.7687e-10
100210	Gpn2	mRNA	6.51	6.97	6.04	4.42	4.75	4.85	4.11	5.23	7.21	6.94	8.39	14.33	8.19	7.66	5.95	7.24	7.9	5.4	8.46	8.02	0.446055	1.45525e-19	5.86629e-19
100213	Rusc2	mRNA	4.31	5.71	6.97	5.16	5.84	5.52	5.35	4.81	5.26	4.69	7	6.32	2.7	5.85	5.71	5.76	4.99	4.58	5.31	4.07	-0.141578	6.03832e-07	1.40697e-06
100216455	Gm14124	mRNA	0	0	0	0	0	0	0	0	0	0.02	0	0	0	0	0	0	0	0	0	0.02	0.266617	0.896046	0.918823
100216474	Ttll2	mRNA	0.07	0.13	0.13	0.07	0.13	0.07	0	0.03	0.07	0	0	0.07	0.07	0.03	0.17	0.07	0.23	0	0.13	0.13	0.643687	0.122793	0.166335
100226	Stx12	mRNA	7.64	7.51	6.61	6.3	8.37	7.56	7.1	7.9	8.92	8.86	6.89	16.5	9.21	8.59	7.83	6.54	9.03	6.72	8.24	7.74	0.232598	1.2988e-11	3.88278e-11
100233175	Gon7	mRNA	2.74	3.99	3.34	3.41	4.05	3.94	3.94	4.88	3.59	3.94	4.5	4.14	3.1	3.63	4.85	3.84	3.56	3.55	5.4	4.02	0.0608452	0.391149	0.462812
100233207	Gm17359	mRNA	0	0.07	0.23	0.07	0.03	0.03	0	0	0	0.07	0	0.2	0.1	0.1	0.11	0.03	0.03	0	0.03	0.1	0.696154	0.154622	0.204927
100233208	Gm10778	mRNA	0.27	0.28	0.47	0.56	0.28	0.36	0.55	0.29	0.37	0.29	0.5	0.31	0.36	0.38	0.63	0.37	0.38	0.33	0.46	0.29	0.0282476	0.798646	0.84435
100270744	Btbd18	mRNA	0.02	0	0.06	0.03	0.05	0	0.03	0.05	0	0.02	0	0	0	0	0	0	0.02	0	0.03	0.01	-1.71888	0.0169159	0.0265391
100273	Osbpl9	mRNA	36.12	45.56	37.12	43.12	36.48	42.18	38.68	32.81	40.66	40.25	43.04	51.83	59.97	42.07	35.82	33.12	59.48	44.27	48.12	57.23	0.281358	1.00284e-86	1.0704e-85
100294583	Alkal2	mRNA	0	0	0	0.04	0.07	0	0	0	0.04	0	0	0	0	0.04	0	0	0	0	0	0	-1.69087	0.233157	0.294688
100302688	Gm17455	mRNA	0	0	0.06	0	0	0.05	0	0	0	0	0	0.07	0.06	0.07	0	0	0	0	0	0	0.866079	0.50545	0.576471
100303732	Zfp967	mRNA	2.62	1.16	0.15	0.74	0	1.71	0.19	2.86	2.12	1.53	2.61	2.89	3.13	0	1.95	0.35	2.53	0.36	0.03	2.43	0.0127013	0.88529	0.914898
100303744	Sprr2a2	mRNA	0	0.09	0.07	0.05	0.03	0.03	0.03	0.02	0.02	0.05	0	0	0.01	0.02	0.01	0.03	0.31	0	0.23	0.18	1.31655	8.6193e-05	0.000171861
100310872	Dynlt1a	mRNA	0.45	0.37	0.23	0.35	0.6	0.34	0.5	0.46	0.19	0.57	0.39	0.37	0.33	0.44	0.36	0.63	0.53	0.8	0.31	0.49	0.22994	0.0239111	0.03676
100312477	Vmn1r184	mRNA	0	0	0.06	0	0.06	0	0	0	0	0	0	0	0	0	0	0.06	0	0	0	0.06	0.281117	0.845144	0.881779
100317	AU040320	mRNA	5.61	5.72	6	6.09	5.38	6.73	6.55	5.91	7.3	5.91	5.3	7.32	5.09	4.07	4.12	4.83	7.26	4.04	4.81	5.91	-0.194914	1.77794e-10	5.03599e-10
100322896	Dthd1	mRNA	0	0.02	0	0	0	0	0	0	0	0	0	0.02	0.04	0	0	0	0	0	0	0	1.86608	0.227601	0.289307
100328588	Il4i1b	mRNA	0.9	0.68	0.75	0.42	0.35	0.85	0.94	0.41	1.05	1.51	1.79	1.37	1.75	2.44	1.51	1.33	1.6	0.65	1.89	3.61	1.03986	5.41301e-32	2.97853e-31
100336	Ppp1r8	mRNA	4.34	4.21	4.69	5.03	3.86	4.36	3.56	3.63	5.22	5.41	3.64	7.75	4.56	5.16	4.98	3.81	4.61	3.97	4.65	4.45	0.161624	0.000970592	0.0017644
100340	Smpdl3b	mRNA	0.17	0.14	0.25	0.17	0.14	0.32	0.26	0.09	0.14	0.14	0	0.14	0.11	0.23	0.38	0.28	0.19	0.17	0.11	0.38	0.430864	0.0822182	0.115313
100342	Tent5b	mRNA	0.09	0	0.16	0	0.14	0.12	0.1	0.12	0.02	0.1	0.1	0.12	0.02	0.07	0.12	0.14	0.16	0.1	0.05	0	0.00358289	0.991535	0.993537
100383	Bsdc1	mRNA	17.78	19.85	20.44	18.96	18.54	17.62	21.13	21.19	23.99	19.04	18.49	19.67	23.07	23.04	21.54	20.08	22.99	18.42	22.78	21.76	0.124924	6.54741e-10	1.80165e-09
100416706	Zfp729b	mRNA	0.78	0.88	0.87	0.92	0.66	0.73	0.68	0.79	0.55	0.9	0.77	1.35	0.74	1.05	1.1	0.83	1.13	0.9	0.96	0.95	0.370217	3.34465e-07	7.92512e-07
100417514	Adh6b	mRNA	0.02	0.02	0.02	0.02	0	0.12	0.02	0.04	0.06	0.04	0.02	0.06	0	0.06	0.04	0	0	0	0	0.04	-0.644883	0.239485	0.301545
100434	Slc44a1	mRNA	10.48	10.45	10.44	11.43	9	8.15	7.29	6.82	10.02	10.87	9.47	12.39	10.45	11.29	13.63	11.03	12.95	11.05	10.11	9.56	0.268279	4.51872e-29	2.33062e-28
100463512	Gm20594	mRNA	847.79	1124.98	1442.37	1104.19	1350.32	1083.36	942.39	1619.94	947.03	923.03	1077.3	1025.85	794.88	765.44	810.66	982.48	624.74	1366.1	1140.15	684.12	-0.318151	1.25077e-300	3.02097e-299
100465	Mob3c	mRNA	6.15	5.84	7.65	6.23	6.78	6.24	6.6	8	7.62	6.17	6.21	8.73	7.74	7.4	6.89	7.83	7.31	7.42	7.27	4.87	0.123005	0.0002786	0.000531783
100494	Zfand2a	mRNA	2.68	2.24	2.7	2.01	2.04	2.87	2.31	2.38	4.67	2.41	4.92	5.18	3.01	2.61	2.71	2.5	4.27	2.56	3.53	5	0.298654	4.72718e-10	1.30991e-09
100502698	Rubcn	mRNA	4.07	3.19	3.42	3.68	3.74	3.35	3.65	3.5	4.03	4.26	3.52	2.81	3.14	3.82	3.19	3.86	3.52	2.75	3.17	3.28	-0.182405	3.96306e-07	9.32934e-07
100502736	Gm19345	mRNA	0.11	0	0.05	0	0.06	0	0	0.06	0.11	0.06	0.22	0.19	0.05	0.06	0.06	0.12	0.03	0.13	0	0	0.172536	0.773222	0.822125
100502766	Kifc1	mRNA	0.11	0.14	0	0.29	0.25	0.1	0.11	0.15	0.15	0.12	0.17	0.2	0.1	0.18	0.19	0.17	0.09	0	0.2	0.09	-0.0212609	0.940258	0.953212
100502777	Gm38422	mRNA	0.1	0.05	0.02	0	0	0.05	0.03	0	0.02	0.1	0.07	0.18	0.05	0.1	0.1	0.05	0	0.03	0.07	0.05	0.756652	0.086959	0.121471
100502825	Rpl37rt	mRNA	87.38	87.69	120.47	80.42	113.74	102.77	95.33	120.86	98.9	76.83	70.59	115.05	100.84	100.73	101.65	118.03	104.68	104.23	102.14	101.83	0.136991	1.64795e-13	5.32336e-13
100502841	Epg5	mRNA	2.96	2.74	2.55	2.97	2.6	2.43	2.83	2.08	3.14	3.37	2.24	2.48	2.62	2.47	2.94	2.38	2.46	2.6	2.31	2.61	-0.279685	2.02159e-18	7.81717e-18
100502846	Gm19410	mRNA	0.04	0.02	0.04	0.03	0.01	0	0.02	0.02	0.02	0	0.02	0.02	0	0	0.01	0.01	0.01	0.02	0	0.01	-0.81982	0.0867214	0.121159
100502876	Kcnmb3	mRNA	0.06	0.04	0.03	0.07	0.03	0.04	0.08	0.06	0.07	0.06	0.07	0.03	0.03	0.07	0.09	0.06	0.11	0.04	0.06	0.04	0.215584	0.438556	0.511722
100502936	E330021D16Rik	mRNA	0	0.04	0.04	0.03	0.04	0.02	0	0.03	0	0	0.02	0.01	0	0.03	0	0.06	0	0.02	0.06	0	-0.118549	0.859691	0.893709
100502940	Colca2	mRNA	0.17	0.3	0.26	0.22	0.09	0.13	0.04	0.13	0.21	0.22	0.09	0.52	0.08	0.22	0.09	0.13	3.48	0.22	0.04	0.15	1.78747	3.95212e-14	1.30978e-13
100502941	Gm17353	mRNA	0.07	0	0	0.03	0.12	0.05	0	0.06	0	0.12	0	0.07	0.05	0.04	0	0	0	0.06	0.05	0	-0.525081	0.3759	0.446962
100502950	Gm3336	mRNA	0.81	1.45	1.4	2.1	1.24	1.13	0.76	1.09	0.79	1.76	1.2	1.12	0.53	2.38	2.85	2.34	5.96	1.28	1.61	2.57	0.856493	6.51895e-16	2.30754e-15
100503041	Pdzd7	mRNA	0.03	0	0.07	0.07	0.06	0.06	0.03	0	0.05	0.06	0.04	0.02	0.04	0.03	0.03	0.12	0.18	0.05	0	0.07	0.464141	0.16848	0.220816
100503043	Armcx4	mRNA	0.14	0.24	0.3	0.15	0.15	0.22	0.16	0.21	0.16	0.2	0.13	0.53	0.41	0.92	0.21	0.24	0.37	0.23	0.32	0.43	1.12576	1.45226e-32	8.08849e-32
100503085	Klhl3	mRNA	0.92	0.69	0.61	0.78	0.71	0.67	0.79	0.84	1.78	0.87	0.64	0.64	0.04	0.69	0.71	1.03	0.81	0.67	0.53	0.95	-0.329958	0.00207356	0.00364027
100503185	Btbd8	mRNA	0	0.1	0.05	0.25	0	0	0	0	0.14	0.15	0	0.05	0	0.15	0.05	0	0	0.05	0.05	0.05	-0.526238	0.400315	0.472001
100503280	Gm38425	mRNA	0.03	0.03	0	0	0.03	0.03	0.03	0.03	0	0	0	0	0	0	0	0.03	0	0	0.03	0	-1.30385	0.23317	0.294575
100503353	Gm14440	mRNA	2.74	2.6	1.95	4.05	1.98	3.56	2.49	2.19	1.9	2.15	2.15	3.13	1.87	2.18	2.44	1.49	1.86	2.36	1.74	1.92	-0.257759	1.60292e-06	3.63065e-06
100503361	Tmem95	mRNA	0	0.11	0.06	0	0	0	0.11	0	0.06	0	0.07	0	0	0.11	0	0.06	0.07	0	0	0	-0.455849	0.659401	0.721787
100503386	Tpbgl	mRNA	2.63	3.31	3.71	3.74	5.2	2.89	3.67	3.8	3.65	3.62	2.23	7.11	2.75	3.9	3.45	4.29	2.8	1.22	5.14	4.7	0.170541	0.000135808	0.000266612
100503545	Nuggc	mRNA	0	0.02	0	0.02	0.02	0	0	0	0	0	0	0.04	0.04	0	0	0	0.03	0.02	0	0	1.28112	0.19483	0.252108
100503572	Bbip1	mRNA	4.97	4.6	5.62	5.06	5.5	4.68	4.02	4.56	4.08	5.6	4.77	9.27	5.79	4.7	5.4	4.7	5.35	5.76	5.17	5.32	0.21827	7.74177e-07	1.78948e-06
100503583	Fsbp	mRNA	0	0	0.1	0	0	0.12	0	0	0.09	0	0	0	0.12	0.17	0	0.13	0	0	0	0	0.657983	0.072961	0.103525
100503584	Zfp534	mRNA	0.04	0	0.06	0	0	0	0	0	0	0	0	0.09	0	0.03	0.08	0	0	0	0	0.03	1.38486	0.127649	0.172282
100503605	Hbb-bs	mRNA	297.27	266.65	231.27	377.01	445.25	692.9	427.8	367.45	430.08	722.45	144.73	272.22	285.78	245.8	174.6	150	263.37	102	371.43	276.98	-0.739683	0	0
100503659	Cbarp	mRNA	0.53	0.39	0.92	0.73	0.7	0.47	0.62	0.57	0.64	0.73	0.58	0.83	0.22	0.43	0.83	0.68	0.5	0.56	0.32	0.67	-0.175488	0.125977	0.170277
100503670	Rpl5	mRNA	182.77	179.22	188.87	178.2	176.62	190.61	188.83	199.44	171.2	225.98	205.49	306.34	239.09	216.66	221.34	229.04	276	233.48	229	253.89	0.362381	0	0
100503710	Gm5741	mRNA	0.18	0	0.36	0.93	0.36	0.75	1.11	0.75	0.18	0	0.18	0	0.36	0.19	0.37	0.37	0	0	0	0	-1.61197	0.0036282	0.00619541
100503884	Ccdc149	mRNA	0.68	0.67	0.77	0.38	0.55	0.32	0.46	0.35	0.39	0.41	0.31	1.81	1.45	0.55	0.32	0.54	1.63	0.3	0.48	0.48	0.813338	2.79754e-15	9.70672e-15
100503890	Pet100	mRNA	10.77	10.9	13.28	9.47	16.02	11.24	9.89	10.62	8.13	8.91	11.24	5.56	10.93	12.66	10.47	14.12	11.05	13.4	11.69	11.26	0.036382	0.382175	0.453491
100503915	Smpd5	mRNA	0.14	0.25	0.36	0.07	0.27	0.22	0.11	0.4	0.22	0.28	0.19	0.73	0.18	0.57	0.19	0.43	0.21	0.28	0.49	0.34	0.763294	0.000189803	0.000368363
100503923	LOC100503923	mRNA	0.14	0.06	0.3	0.08	0.16	0.17	0	0.07	0.19	0.09	0.08	0	0.14	0.54	0.2	0.29	0.31	0.13	0.17	0	0.68706	0.0577772	0.0833216
100503949	Zfp965	mRNA	0.11	0	0	0.15	0	0	0	0	0.08	0.06	0	0.29	0.18	0.07	0.17	0	0.05	0.15	0	0	1.48459	0.00639611	0.0106373
100504156	Fam181a	mRNA	0	0	0	0	0	0.04	0.04	0	0	0	0	0	0	0.04	0.04	0.04	0	0	0	0	0.866079	0.50545	0.576471
100504180	LOC100504180	mRNA	0	0.01	0	0	0	0.02	0	0	0.02	0.01	0	0.02	0	0	0	0	0.01	0.02	0.02	0	0.588334	0.473848	0.545499
100504195	Micalcl	mRNA	0.16	0.27	0.16	0.12	0.54	0.12	0.16	0.51	0.31	0.53	0.45	0.57	0.66	0.65	1.11	0.66	1.14	0.56	0.4	0.48	1.19982	6.734e-17	2.47132e-16
100504234	Ccdc170	mRNA	0.16	0.11	0.15	0.25	0.12	0.2	0.15	0.26	0.11	0.12	0.09	0.01	0.05	0.13	0.14	0.1	0.1	0.16	0.06	0.12	-0.7165	0.000477778	0.000894276
100504239	Gm10591	mRNA	0.12	0.26	0	0.71	0.42	0	0	0.2	0.16	0.14	0	0.25	0.21	0	0	0.09	0.06	0	0	0.13	-1.12989	0.0155414	0.0244922
100504263	2210418O10Rik	mRNA	2.74	2.42	2.78	0.14	3.86	0.45	1.86	2.14	2.67	0.73	2.14	5.65	1.55	0.04	0	2.49	2.5	0	3.28	2.76	0.0225035	0.672988	0.733931
100504323	Gm20172	mRNA	0.31	0.17	0.43	0.47	0.25	0.48	0.16	0.31	0.44	0.46	0.51	0.41	0.26	0.61	0.58	0.33	0.42	1.04	0.18	0.4	0.362741	0.0548205	0.0794139
100504346	Gm13304	mRNA	0.12	0.26	0	0.71	0.42	0	0	0.2	0.16	0.14	0	0.25	0.21	0	0	0.09	0.06	0	0	0.13	-1.12989	0.0155414	0.0244922
100504446	Prr22	mRNA	0.36	0.37	0.2	0.12	0.4	0.12	0.16	0.5	0.2	0.5	0.73	0.37	0.28	0.75	0.42	0.65	0.36	0.25	0.16	0.31	0.232207	0.283209	0.349453
100504474	Smlr1	mRNA	24.62	23.8	29.23	23.59	30.98	31.61	25.52	23.47	26.92	38.81	30.87	26.98	41.36	33.52	36.53	30.81	22.97	34.63	31.26	32.88	0.200543	3.73252e-09	9.87491e-09
100504491	Dcdc2b	mRNA	0.69	0.83	0.74	0.95	1.39	0.6	1.08	1.18	0.4	0.85	0.59	0.54	0.69	1.06	1.24	1.45	1.14	0.82	0.98	1.03	0.315882	0.0143343	0.0227084
100504518	3425401B19Rik	mRNA	0.01	0	0	0	0	0.01	0	0	0	0.01	0	0	0	0	0.01	0.01	0	0	0.03	0	0.974139	0.349939	0.420556
100504608	Eef1akmt3	mRNA	0	0	0	0.08	0	0	0.16	0.08	0	0	0.08	0.4	0.16	0	0.08	0.08	0	0	0	0.08	1.28544	0.0928451	0.128895
100504663	Atg14	mRNA	5.37	7.87	6.99	6.25	6.89	6.25	6.64	6.2	6.68	4.54	4.06	5.01	6.27	4.58	3.88	4.94	6.19	5.77	5.25	4.82	-0.245283	4.80151e-13	1.52075e-12
100504689	Plscr5	mRNA	0.01	0	0.05	0	0	0	0	0	0	0.01	0.01	0.01	0.05	0.2	0.05	0.05	0	0.03	0	0	1.98517	0.00886093	0.0144664
100504710	Nat8f6	mRNA	0.13	0.1	0.16	0.38	0.16	0.24	0	0.04	0.15	0.24	0.17	0.19	0	0.17	0.13	0.34	0.15	0	0.18	0.08	-0.243055	0.46758	0.539319
100504715	Tmppe	mRNA	1.1	0.97	1.36	1.27	1.29	1.13	1.42	1.26	1.52	1.17	0.88	1.36	0.88	1.73	1.53	1.27	1.08	1.06	1.21	1.28	0.0549051	0.284318	0.350647
100505397	Gm20385	mRNA	0.03	0	0	0.12	0	0	0	0	0	0	0	0	0	0	0	0	0	0.04	0	0.05	-0.419323	0.693044	0.750524
100515	Zfp518b	mRNA	0.2	0.1	0.23	0.1	0.08	0.04	0.12	0.14	0.1	0.22	0.1	0.39	0.33	0.14	0.16	0.15	0.27	0.18	0.14	0.15	0.687742	1.98655e-06	4.46755e-06
100529082	Gm11127	mRNA	16.47	13.57	14.9	11.05	12.92	11.05	9.19	12.18	7.22	19.21	13.87	3.04	11.7	21.29	18.37	21.07	6.78	15.97	13.75	11.69	0.0882158	0.0137537	0.0218444
100532	Rell1	mRNA	2.79	2.61	1.96	2.78	1.88	1.84	2.22	2.15	2.5	4.84	2.53	6.49	4.85	2.74	3.15	3.1	3.37	2.07	3.22	4.45	0.544811	2.44096e-30	1.29751e-29
100534273	Fer1l5	mRNA	0.25	0.18	0.18	0.26	0.24	0.27	0.42	0.29	0.42	0.34	0.32	0.14	0.24	0.19	0.17	0.31	0.29	0.19	0.25	0.25	-0.337495	0.00416765	0.00706721
100554	AA792892	mRNA	0.09	0.18	0.01	0.19	0.04	0	0.09	0	0.09	0.24	0.11	0.15	0.13	0.08	0	0.18	0.26	0.03	0.13	0.04	0.233055	0.586955	0.65269
100559	Ugt2b38	mRNA	0.19	0.05	0	0.29	0.06	0.1	0.48	0.23	0	0.08	0	0.16	0.04	0.08	0	0	0.17	0	0	0.23	-0.791317	0.0213288	0.0330151
100561	Slc15a4	mRNA	9.7	15.43	15.78	20.44	19.3	16.26	14.85	12.47	12.57	8.1	9.15	4.69	5.66	6.58	9.08	8.72	5.55	6.89	6.44	5.27	-1.09931	3.65896e-262	8.1673e-261
100604	Lrrc8c	mRNA	0.56	0.65	0.56	0.78	0.68	0.56	0.64	0.77	0.91	0.59	0.34	0.94	0.62	0.67	0.67	0.86	0.62	0.29	0.9	0.64	0.0977087	0.168753	0.221158
100608	Noc4l	mRNA	4.08	4.05	4.43	3.32	3.39	2.86	2.76	3.56	4.39	4.2	3.77	9.58	6	5.68	4.52	4.02	4.54	3.64	4.87	3.74	0.477651	2.29172e-21	9.73056e-21
100609	Nsun5	mRNA	4.48	3.11	4.43	3.61	4.58	3.81	3.5	4.04	4.14	4.07	4.81	4.3	4.15	4.95	4.73	4.97	3.84	3.91	5.22	3.51	0.111858	0.0217799	0.0336714
100637	N4bp2l1	mRNA	32.87	37.46	42.29	36.19	38	36.37	41.33	45.97	34.64	22.09	22.43	8.88	11.14	12.13	15.52	19.02	13	19.42	19.48	12.06	-1.28886	0	0
100647	Upk3b	mRNA	0.03	0.08	0.34	0.9	0.93	0.08	0.11	0.36	1.01	0.05	0.16	0.08	0.1	0.33	0.14	0.19	0.13	0.85	0.03	0.08	-0.817064	4.28796e-05	8.7554e-05
100678	Psph	mRNA	3.18	2.88	3.9	4.3	3.24	3.58	2.87	3.71	1.9	3.8	2.55	2.74	2.26	2.43	2.37	2.73	2.28	1.95	2.59	2.28	-0.423041	1.51729e-08	3.88518e-08
100683	Trrap	mRNA	1.82	1.91	1.61	1.81	1.98	1.67	1.77	2.19	2.9	2.54	2.25	2.55	1.85	2.43	2.14	2.34	2.16	1.69	2.19	2.04	0.0777424	0.00674431	0.0111907
100689	Spon2	mRNA	1.57	1.3	1.34	1.47	0.81	1.04	0.93	0.58	1.94	9.14	7.57	1.75	2.51	12.95	6.82	10.48	6.9	7.05	12.94	21.66	1.86942	0	0
100702	Gbp6	mRNA	5.55	4.29	3.68	3.92	3.7	6.09	5.99	4.68	2.7	5.96	2.46	8.52	2.02	4.72	4.65	6.39	7.46	3.09	16.94	11.89	0.723412	1.57112e-125	2.09394e-124
100705	Acacb	mRNA	4.71	17.69	12.68	12.64	13	5.73	6.4	4.71	8.88	7.37	4.29	10.68	2.39	5.8	6.56	4.3	5.26	4.77	5.2	6.97	-0.635103	4.0386e-238	8.35927e-237
100710	Pds5b	mRNA	1.51	1.29	1.06	1.63	1.08	1.38	1.22	1.24	1.34	1.78	1.36	1.88	1.39	1.39	1.41	1.03	1.22	1.18	1.31	1.45	-0.00199198	0.96739	0.97446
100715	Tent2	mRNA	6.72	8.73	6.7	8.1	6.11	9.34	7.97	6.4	7.03	9.69	6.17	9.41	5.93	7.04	6.55	6.75	6.1	5.85	5.73	6.2	-0.163286	5.0727e-06	1.1134e-05
100727	Ugt2b34	mRNA	157.02	120.34	113.77	167.53	107.65	165.8	152.06	152.42	119.48	152.16	129.36	26.86	65.57	92.86	97.23	93.45	81.1	110.18	97.84	93.12	-0.729256	0	0
100732	Mapre3	mRNA	18.88	18.34	21.68	18.99	18.71	17.95	22.21	25.15	17.43	23.69	17.7	26.16	19.87	25.75	16.85	27.81	18.73	20.95	23.32	26.58	0.190692	5.98624e-15	2.05003e-14
100737	Dcun1d4	mRNA	7.17	4.22	4.91	5.03	3.82	5.83	5.66	5.27	7.28	5.32	8.78	6.09	6.69	5.14	6.77	5.34	5.1	5.44	6.01	6.32	0.0301399	0.328251	0.397518
100756	Usp30	mRNA	4.58	4.69	4.26	4.79	4.94	5.32	5.5	5.17	6.59	5.88	4.74	6.23	4.81	4.55	4.34	4	4.74	4.07	4.53	4.25	-0.16384	4.01281e-05	8.22065e-05
100763	Ube3c	mRNA	5.31	5.04	4.19	6.16	4.56	5.14	5.42	4.28	7.94	6.35	4.87	6.93	4.37	3.78	4.6	3.64	4.34	3.63	4.26	5.05	-0.255523	1.74573e-17	6.53791e-17
100764	Rita1	mRNA	1.33	1.32	1.3	1.65	1.5	1.15	1.8	1.44	2.2	1.91	1.5	2.06	1.22	1.56	1.46	2.1	1.43	1.46	1.83	1.37	0.0226371	0.810941	0.853968
100855	Tbc1d14	mRNA	3.47	2.86	2.62	3.09	2.68	3.12	3.38	3.85	4.01	4.06	4.34	5.3	3.96	3.31	2.94	3.56	4.25	2.96	3.5	3.72	0.124391	0.0016872	0.00299436
100859931	Gm20604	mRNA	0.45	0.46	0.26	0.2	0.95	0	0.14	0.2	0.63	0.37	0	0.23	1.11	1.05	0	0.48	0.35	0.35	0.47	0.23	0.498582	3.85619e-05	7.91006e-05
100861615	LOC100861615	mRNA	0	0.07	0	0	0	0	0	0.16	0.12	0	0	0	0	0	0	0	0	0	0	0	-4.39696	0.000590659	0.00109599
100861753	Gm21188	mRNA	1.28	0.98	0.97	0.77	1.02	1.13	1.2	1.29	1.11	1.44	1.03	2.14	1.07	1.3	1.4	1.49	1.27	1.06	1.65	1.57	0.373821	0.000230257	0.000443308
100861880	Gm21293	mRNA	0.01	0.04	0	0.02	0.05	0.02	0	0.03	0.04	0.01	0.04	0	0.03	0.02	0.03	0	0.06	0.01	0.03	0.02	-0.18139	0.842043	0.88021
100861891	Gm21304	mRNA	0.01	0.04	0	0.02	0.16	0.02	0	0.03	0.04	0.01	0.04	0	0.03	0.02	0.03	0	0.06	0.01	0.03	0.02	-0.660271	0.430064	0.5032
100861908	Gm21319	mRNA	0.24	0.19	0.2	0.13	0.21	0.25	0.12	0.08	0.1	0.14	0.14	0.21	0.35	0.11	0.18	0.4	0.12	0.17	0.2	0.25	0.449278	0.0761306	0.1076
100861909	Gm21320	mRNA	6203.28	3743.23	3550.45	3680.04	3279.77	5397.02	5392.56	4011.87	2145.08	2897.33	3006.05	1570.11	2071.77	2673.11	1248.82	1217.44	1007.01	1815.27	950.04	901.33	-1.39951	0	0
100861969	LOC100861969	mRNA	0	0	0	0	0.04	0	0.03	0	0	0.07	0	0.29	0	0	0	0.05	0.06	0	0.04	0	2.01322	0.006459	0.0107347
100861978	LOC100861978	mRNA	0	0	0.88	2.4	0.93	0.67	0.52	0	0.28	0	0	0	0	0.2	0.03	0	0.08	0.29	1.46	0.27	-0.881046	0.00496319	0.00835668
100862043	LOC100862043	mRNA	0	0.06	0.07	0.02	0.05	0.08	0.02	0.05	0.04	0.04	0.01	0.03	0.01	0.06	0.04	0.1	0.02	0.04	0.02	0.02	-0.0947702	0.799067	0.844743
100862066	Cfap99	mRNA	0.03	0.02	0	0.04	0.02	0.04	0.02	0.05	0	0	0.03	0.07	0.03	0.04	0.03	0.09	0.02	0.03	0	0.01	0.780023	0.128428	0.173267
100862072	Gm21451	mRNA	0.23	0.08	0.08	0.3	0.29	0.1	0.16	0.19	0.27	0.24	0.11	0.27	0.22	0.26	0.12	0.04	0.34	0.19	0.19	0.4	0.317714	0.0906902	0.126237
100862085	Gm16867	mRNA	1.41	1.1	0.99	1.41	0.83	1.01	1.49	0.77	1.38	1.19	0.41	2.03	0.36	1.16	0.55	0.19	1.04	1.1	1.09	0.42	-0.534543	2.52889e-06	5.65063e-06
100862177	Gm21541	mRNA	0.12	0.26	0	0.71	0.42	0	0	0.2	0.16	0.14	0	0.25	0.21	0	0	0.09	0.06	0	0	0.13	-1.12989	0.0155414	0.0244922
100862203	Gm6712	mRNA	1.39	0.88	0.84	1.36	0.87	1.35	0.8	0.87	0.73	1.45	1.31	1.89	1.49	1.44	1.4	1.23	1.17	1.57	1.1	1.45	0.396497	3.39908e-05	7.008e-05
100862247	Gm21586	mRNA	0	0	0	0	0.1	0	0	0	0	0	0	0	0	0.04	0.04	0.06	0	0	0	0	0.737975	0.779285	0.827507
100862261	Fam205a3	mRNA	0.04	0.02	0.01	0	0	0.06	0	0	0	0.03	0	0	0	0.05	0	0	0	0.02	0	0	-0.72251	0.302454	0.370097
100862324	LOC100862324	mRNA	0	0.02	0	0	0	0	0.09	0	0	0	0	0	0	0.04	0.03	0.08	0.01	0.07	0.05	0.03	1.8795	0.000365575	0.000690587
100862348	Gm9295	mRNA	0.52	0.11	0.36	0.3	0.9	0.82	0	0.63	0.08	0.37	0.48	0.04	0.31	0.32	0.25	0.56	0.18	0.04	0.13	0.2	-0.378999	0.117281	0.159503
100862359	Gm21671	mRNA	0	0	0	0	0	0	0	0	0	0.02	0	0.07	0	0	0	0	0	0	0	0	1.88058	0.483765	0.555552
100862368	Gm21680	mRNA	0	0	0.01	0	0	0	0	0	0.02	0.01	0	0.11	0.02	0	0	0	0	0.02	0	0.01	2.39418	0.000557278	0.00103693
100862375	Entpd4b	mRNA	15.05	14.96	12.86	15.7	13.74	9.1	12.87	13.03	14.24	12.75	12.31	15.2	16.79	13.3	7.16	8.29	13.42	9.65	11.28	10.58	-0.181762	8.86055e-14	2.89288e-13
100862433	LOC100862433	mRNA	0.73	0	0	0.26	0	0	0	0	0	0	0.22	0	0	0	0	0	0	0	0	0.94	-0.0274046	0.964663	0.97239
100862446	LOC100862446	mRNA	92.01	73.57	171.44	127.91	104.02	121.88	120.96	220.61	184.97	76.49	75.68	97.49	66.33	89.37	99.16	110.65	38.46	23.53	93.65	79.93	-0.683005	0	0
100862455	LOC100862455	mRNA	182.76	160.57	214.84	154.19	179.57	181.57	190.63	192.97	126.72	190.75	175.7	249.33	221.9	223.95	227.52	249.68	243.48	234.11	255.76	234.55	0.425489	1.29017e-159	2.02122e-158
100862456	LOC100862456	mRNA	2.15	0.93	1.78	0	3.53	1.33	1.94	2.12	0	0	0	2	0	4.62	0	0.68	1.33	0.62	0	0.28	-0.255656	0.408718	0.480701
100862468	LOC100862468	mRNA	14.26	10.34	12.4	13.68	11.85	12.41	15.99	12.69	13.94	14.74	13.23	20.16	15.04	9.73	10.69	15.63	11.32	9.43	10.61	7.28	-0.115761	0.0398602	0.0591281
100862473	LOC100862473	mRNA	0.23	0.14	0.3	0.29	0.34	0.47	0.26	0.15	0.06	0.32	0.08	0	0.4	0.62	0.61	0.21	0.42	0.27	0.29	0.35	0.56318	0.00268909	0.00466288
100900	Hscb	mRNA	3.83	3.53	4.47	3.68	5.19	4.76	3.35	3	2.09	5.16	2.86	4.05	2.72	3.42	4.31	5.08	4.92	3.93	3.65	2.93	0.0271756	0.754116	0.805856
100910	Chpf2	mRNA	3.33	2.54	2.95	1.81	1.79	3.11	2.76	4.11	5.14	4.3	5.29	11.56	7.74	5.15	2.65	5.03	4.54	4.03	5.13	4.97	0.600221	9.8525e-73	9.31402e-72
100929	Tyw1	mRNA	4.15	5.21	4.63	4.45	4.11	4.18	4.47	3.96	4.23	4.1	3.78	5.38	3.41	4.42	3.66	3.85	3.21	3.62	4.35	3.5	-0.132675	0.00183714	0.00324622
100952	Emilin1	mRNA	2.97	4.89	5.11	4.93	5.47	5.03	4.75	3.81	4.28	5.31	2.28	6.34	3.8	4.93	3.37	5.49	4.85	2.12	5.8	5.54	0.0860342	0.0222241	0.0343214
100972	Rab28	mRNA	5.66	5.65	5.82	7.05	5.41	9.55	6.22	5.81	6.49	6.51	7.1	11.07	6.19	6.78	7.01	4.82	6.7	5.96	6.4	6.61	0.0996348	0.0291483	0.0441701
100978	Nfxl1	mRNA	2.13	1.53	1.93	1.89	1.29	1.23	1.17	1.17	1.96	1.67	2.65	3.25	4.68	2.44	1.82	2	2.56	1.56	2.19	1.23	0.510498	1.66275e-20	6.90634e-20
100986	Akap9	mRNA	1.21	1.32	1.21	1.25	1.14	1.41	1.16	1.29	1.15	1.42	1.31	2.14	1.77	1.86	2	1.74	1.89	1.65	1.48	1.84	0.514665	1.80816e-52	1.39806e-51
101023	Zfp513	mRNA	5.1	3.92	4.66	3.86	3.59	3.66	4.08	4.31	5.65	6.42	6.78	10.7	6.62	8.51	7.6	7.39	7.13	5.81	7.64	6.25	0.668053	5.14549e-54	4.07277e-53
101055663	LOC101055663	mRNA	0.06	0.42	0.12	0.33	0.63	0.71	0.61	0.46	0.53	0.7	0.32	0.06	0	1.14	0.57	0.53	0.06	0.25	0.64	0.65	-0.034564	0.883984	0.913711
101055670	Heatr4	mRNA	0.01	0	0.01	0.01	0.01	0	0.01	0	0	0	0.06	0	0.04	0	0.01	0.04	0	0.01	0.01	0.01	0.261079	0.663313	0.725064
101055671	Lipo2	mRNA	0	0	0	0	0.03	0	0	0	0	0	0	0	0	0	0	0	0.03	0	0	0	0.679666	0.707472	0.764052
101055672	LOC101055672	mRNA	0.09	0.12	0.06	0.15	0.14	0.25	0.07	0	0.08	0.22	0	0	0.29	0	0.17	0.09	0	0	0	0	-0.814238	0.0880406	0.122804
101055676	LOC101055676	mRNA	0	0	0.17	0.48	0.53	0	0	0.04	0.12	0.15	0.14	0.23	0.12	0	0	0.67	0	0	0	0	-0.407447	0.0656349	0.0938197
101055745	Gm29721	mRNA	0	0	0.13	0.05	0.07	0	0	0	0.05	0	0	0	0.01	0	0	0.08	0.12	0	0.13	0.02	0.463357	0.545812	0.6135
101055754	Gm2974	mRNA	0.04	0	0	0	0	0	0	0	0	0	0	0	0	0	0	0	0	0	0	0.08	1.28112	0.454165	0.52675
101055758	LOC101055758	mRNA	0.48	0.63	1.34	1.29	1.93	0.99	0.76	1.28	0.95	1.93	0.63	0.81	1.18	2	1.89	2.51	1.72	0.93	1.59	3.31	0.659954	1.45038e-14	4.88694e-14
101055806	Gm10378	mRNA	0.04	0	0	0	0	0	0	0	0.04	0	0	0	0	0	0	0	0	0	0	0.04	-0.718883	0.674481	0.734268
101055837	Gm38434	mRNA	0	0	0	0	0	0	0	0	0	0	0.02	0	0	0	0	0.02	0	0	0	0	0.281117	0.890153	0.916135
101055854	Gm29733	mRNA	0.11	0.11	0.16	0.1	0.11	0	0.06	0.22	0.11	0.22	0.05	0.22	0.05	0.22	0	0.33	0.05	0.22	0.11	0.11	0.350695	0.404311	0.476115
101055862	Gm29735	mRNA	0.02	0	0.05	0.02	0	0.11	0.02	0.03	0.08	0.05	0	0.03	0.06	0.07	0.03	0.05	0.02	0.08	0	0.02	0.216958	0.613261	0.677991
101055907	Gm15246	mRNA	0	0.04	0.14	0.02	0.06	0.04	0	0	0.02	0.05	0.04	0.06	0.12	0.04	0.09	0.04	0.04	0.02	0.02	0.04	0.466854	0.266791	0.331741
101055939	Gm4869	mRNA	0	0	0	0	0.02	0	0	0.02	0	0	0	0	0	0	0	0	0.02	0	0	0	-0.711652	0.677952	0.736568
101055987	Gm29758	mRNA	0.26	0.2	0.47	0.16	0	0.48	0.08	0.25	0	0.23	0.37	0.83	0.22	0.47	0.28	0.1	0.6	0.33	0.22	0.38	0.755401	0.00355141	0.00607146
101056017	Gm28802	mRNA	0	0	0	0	0	0	0	0	0	0	0.07	0	0	0.02	0	0	0	0	0	0	-1.30385	0.399209	0.471096
101056056	LOC101056056	mRNA	0.22	0	0	0	0	0	0	0	0	0.08	0	0	0	0	0	0.15	0.22	0	0	0	0.603045	0.530963	0.599486
101056073	Zfp990	mRNA	0.05	0	0.01	0	0	0	0	0	0	0	0	0.1	0	0.03	0	0	0	0	0.03	0	1.28859	0.200015	0.258039
101056084	Gm29776	mRNA	0	0	0	0.02	0	0	0	0	0	0	0.01	0	0	0	0	0.04	0.03	0.03	0	0	1.93403	0.0524182	0.076188
101056102	Gm29779	mRNA	1.1	1.98	1.79	2.54	2.33	2.21	2.57	1.67	2.95	1.57	2.07	13.24	3.9	2.76	1.75	1.92	3.78	2.34	3.14	5.49	1.04285	1.14759e-63	1.00652e-62
101056115	LOC101056115	mRNA	0	0	0.09	0.09	0.06	0.03	0.05	0.06	0.04	0.08	0.06	0.02	0.01	0.03	0.06	0	0.02	0	0.06	0.02	-1.02729	0.00832078	0.0136448
101056205	Gm29797	mRNA	0.09	0.02	0.07	0.09	0.12	0.03	0.06	0.1	0.05	0.05	0.12	0.05	0.04	0.1	0.11	0.06	0.1	0.02	0.09	0.01	-0.0329917	0.917084	0.934738
101095	Zfp282	mRNA	0.77	0.62	0.66	0.45	0.65	0.54	0.68	0.73	0.84	0.85	0.73	1.21	1.06	0.85	0.93	1.02	1.06	0.91	1.01	0.91	0.550936	2.83126e-14	9.43537e-14
101100	Ttll3	mRNA	0.4	0.88	0.58	0.56	0.72	0.55	0.77	0.77	0.33	0.46	0.4	0.37	0.64	0.84	0.82	0.76	0.67	0.41	0.4	0.41	-0.0239268	0.836859	0.875845
101113	Snx21	mRNA	4.88	4.6	5.88	4.54	5.85	6.11	5.39	5.67	6.07	6.82	4.51	4.3	3.73	4.4	4.64	6.87	3.67	4.27	4.46	4.74	-0.208141	2.11411e-05	4.43723e-05
101118	Tmem168	mRNA	5.22	5.15	4.53	5.32	4.25	4.74	5.05	5.05	4.88	6.06	4.03	9.1	5.98	6.32	6.37	5.86	5.78	5.66	6.52	5.82	0.35839	1.9176e-23	8.61829e-23
101122	Rpusd3	mRNA	5.94	8.19	9.3	7.96	7.41	7.09	5.71	6.05	6.37	9.73	10.02	11.17	10.79	10.6	6.79	6.45	9.55	6.44	7.97	7.69	0.181207	0.000122063	0.000240552
101142	Itfg2	mRNA	4.43	4.23	4.18	3.37	4.49	3.91	3.32	4.55	3.62	5.54	4.56	7.21	5.95	7.24	6.36	6.63	5.83	5.53	6.04	5.51	0.546953	2.22091e-31	1.20151e-30
101148	Bmt2	mRNA	1.5	1.11	1.4	1.78	1.11	1.4	1	1.23	1.23	1.28	1.2	2.55	1.09	1.53	1.16	1.7	1.37	1.45	1.38	1.16	0.208072	0.000925641	0.00168728
101185	Pot1a	mRNA	0.87	1.98	1.25	1.79	1.13	1.12	0.94	0.75	1.19	1.68	0.84	1.56	1.28	1.32	1.36	1.01	1.29	1.08	1.4	1.37	0.0939767	0.23465	0.296144
101187	Parp11	mRNA	1.88	1.5	1.53	1.76	1.46	1.46	1.84	1.63	1.24	1.56	1.14	1.97	1.37	1.25	1.62	1.39	1.64	1.11	1.53	1.5	-0.0409778	0.518911	0.58875
101197	Zfp956	mRNA	1.11	1.18	1.61	1.3	1.52	1.24	1.24	1.99	0.91	1.97	1.88	0.9	1.44	1.62	1.72	2.1	0.97	1.55	1.25	1.09	-0.0475059	0.530346	0.599335
101202	Hepacam2	mRNA	0	0	0.1	0.16	0.05	0.1	0	0.08	0.12	0.21	0.1	0	0.02	0	0.1	0.13	0.15	0.03	0	0.07	-0.56688	0.149116	0.198145
101206	Tada3	mRNA	6.74	7.66	7.5	6.57	7.25	6.61	6.76	6.32	5.94	7.51	6	4.04	5	5.55	6.89	6.89	6.92	4.89	6.46	6.09	-0.220933	2.71395e-07	6.45976e-07
101214	Tra2a	mRNA	14.64	11.99	14.92	13.08	14.06	11.4	8.84	8.8	7.75	9.63	11.31	6.91	11	11.15	17.86	13.31	16.19	13.12	14.93	12.62	0.194709	1.45246e-10	4.13703e-10
101240	Wdr91	mRNA	5.29	3.92	5.1	5	7.23	7.25	6.42	9.08	5.76	10.12	6.56	4.4	3.8	6.74	4.9	5.71	4.3	4.88	4.18	3.84	-0.425259	1.81486e-41	1.18842e-40
101314	Brk1	mRNA	62.11	52.74	67.57	52.44	63.7	55.36	63.96	66.23	56.35	58.33	58.45	69.96	58.45	62.93	58.02	69.89	48.37	51.9	59.04	51.42	-0.0221642	0.23895	0.301002
101320	Dyrk4	mRNA	0	0.03	0	0	0	0.03	0	0.03	0	0	0	0	0	0.1	0	0	0	0	0	0	0.696154	0.524411	0.594058
101351	Eogt	mRNA	1.24	1.13	1.98	1.48	1.79	1.72	1.09	1.5	1.54	1.81	1.44	3.2	2.18	1.24	1.51	1.5	2.35	1.63	1.5	1.21	0.264761	7.13613e-05	0.000143416
101358	Fbxl14	mRNA	2.26	1.71	1.86	1.73	2.21	1.97	2.68	2.71	4.03	2.3	2.62	3.72	2.85	2.81	2.84	2.54	2.64	2.56	2.57	2.8	0.244422	7.01705e-08	1.73242e-07
101359	Prrt4	mRNA	0.03	0.02	0.02	0	0	0.03	0	0.02	0.06	0.02	0.02	0.04	0	0	0	0.02	0.02	0	0.03	0.03	-0.270541	0.662443	0.724158
101401	Adamts9	mRNA	0.19	0.35	0.48	0.33	0.27	0.32	0.3	0.25	0.2	0.53	0.09	0.55	0.38	0.12	0.28	0.23	0.29	0.15	0.41	0.23	-0.0393711	0.71853	0.773301
101437	Dhx32	mRNA	8.48	6.78	5.76	8.13	6.22	7.02	7.58	6.39	9.97	11.37	10.09	15.09	8.02	9.62	9.35	8.98	9.11	9.53	9.29	9.5	0.287118	5.05761e-20	2.07099e-19
101471	Phrf1	mRNA	2.64	2.28	3.02	2.57	2.42	2.07	2.71	3.96	4.89	3.29	4.7	5.22	4.4	4.62	4.55	4.61	4.38	4.33	4.29	3.84	0.504638	5.19432e-52	3.99843e-51
101476	Plekha1	mRNA	1.92	1.61	1.66	1.76	1.78	1.93	2.11	1.9	2.19	2.13	2.23	6.91	4.21	2.58	2.73	1.82	3	2.13	2.78	2.68	0.736059	9.85948e-47	6.99427e-46
101488	Slco2b1	mRNA	48.52	54.47	51.17	52.1	52.83	55.03	66.5	53.48	70.64	61.62	45.61	37.85	34.81	43.71	54.1	46.48	43.2	48.13	51.02	46.81	-0.306219	2.33915e-180	3.99035e-179
101488143	Hbb-bt	mRNA	45.29	41.71	29.06	53.92	71.82	109.43	53.75	49.09	87.08	99.08	23.6	32.13	38.39	45.4	21.52	17	47.39	15.51	70.27	36.27	-0.738285	1.09426e-149	1.651e-148
101489	Ric8a	mRNA	4.98	4.79	6	4.68	6.25	5.14	5.05	5.16	5.85	5.44	5.93	12.79	8.06	6.34	7.54	5.48	7.53	5.39	5.52	6.46	0.424726	3.62568e-34	2.08973e-33
101490	Inpp5f	mRNA	5.46	4.05	4.17	4.61	4.3	4.68	4.09	4.51	4.51	5.52	6.12	5.93	7.43	5.7	6.6	5.48	5.24	5.35	5.52	6.14	0.341981	3.72759e-22	1.6151e-21
101497	Plekhg2	mRNA	1.33	1.51	1.98	1.61	1.74	1.54	1.42	1.45	2	1.78	1.78	2.61	2.38	2.49	2.62	2.41	2.26	1.59	2.37	2.22	0.504828	2.2044e-24	1.01489e-23
101502	Hsd3b7	mRNA	252.15	190.37	163.77	146.3	136.63	129.88	148.37	155.97	152.5	312.84	183.41	93.81	146.41	211.39	210.3	206.91	157.74	164.01	202.16	207.6	-0.0106188	0.204522	0.263423
101513	Mob2	mRNA	8.04	8.52	9.74	8.2	8.64	8.17	8.15	8.56	11.56	8.68	10.22	9.71	10.86	10	9.04	9.29	7.7	8.03	8.68	8.31	-0.00223525	0.95665	0.966163
101540	Prkd2	mRNA	2.02	2.37	2.34	1.86	2.05	2.26	2.07	1.68	2.24	2.7	2.14	4.46	2.83	3.81	3.32	3.77	2.82	2.99	2.56	3.9	0.588844	1.52249e-24	7.04492e-24
101543	Wtip	mRNA	0.98	1.11	0.86	0.8	1.35	1.3	0.7	0.56	0.97	1.18	0.67	1.31	1.11	1.33	1.23	1.73	1.2	0.52	1.18	1.16	0.328662	0.00134178	0.00240916
101544	Zfp575	mRNA	0.23	0.25	0.1	0.15	0.25	0.24	0.23	0.19	0.19	0.22	0.26	0.33	0.2	0.39	0.45	0.38	0.25	0.38	0.25	0.37	0.655713	0.000201372	0.000389858
101565	Ccp110	mRNA	0.71	0.63	0.57	0.7	0.5	0.72	0.68	0.76	0.81	0.75	0.81	1.95	1.24	0.92	0.84	0.67	1.13	0.95	1	0.76	0.592835	2.70707e-16	9.713e-16
101568	Vrk3	mRNA	10.5	11.68	9.81	10.25	11.6	10.09	9.76	9.64	12.86	12.11	12.21	17.32	13.57	11.08	10.93	10.32	14.77	9.58	11.36	12.78	0.182266	3.69244e-08	9.25562e-08
101592	Efl1	mRNA	3.34	3.49	3.3	3.11	2.81	3.72	3.74	3.11	3.28	3.69	3.02	4.52	2.73	3.76	3.8	3.96	3.72	2.92	3.42	3.45	0.0876411	0.0647266	0.0926128
101602	AI467606	mRNA	0.14	0.34	0.28	0.23	0.34	0.52	0.23	0.41	0.47	0.32	0.2	0.71	0.42	0.81	0.35	0.54	0.44	0.17	0.65	0.38	0.654069	0.000152931	0.000298976
101604	E430018J23Rik	mRNA	1.26	1.36	1.75	0.74	1.21	0.77	1.16	0.99	1.63	1.11	1.88	2.35	1.96	1.78	2.18	1.75	1.61	2.15	2.05	1.33	0.603202	1.21139e-12	3.77616e-12
101612	Grwd1	mRNA	4.05	3.13	3.98	3.53	3.76	2.88	2.5	3.43	5.66	4.09	5.25	9.21	4.5	7.35	5.54	5.58	4.75	5.99	4.52	4.76	0.591904	1.1307e-31	6.1612e-31
101613	Nlrp6	mRNA	47.16	39.8	47.98	42.88	47.53	56.2	49.46	61.42	39.91	50.52	44.37	11.8	41.26	45.43	49.37	66.95	46.37	59.11	50.95	42.98	-0.0577155	2.68375e-08	6.78102e-08
101631	Pwwp2b	mRNA	0.48	0.56	0.46	0.64	0.77	0.38	0.65	0.86	0.97	1.02	0.84	0.91	0.82	0.77	0.55	1.01	1.6	0.55	0.95	0.76	0.33494	0.00212888	0.00373361
101685	Spty2d1	mRNA	2.29	2.25	1.83	2.26	1.97	2.23	2.64	2.2	3.25	2.47	2.64	4.47	3.78	2.37	2.73	1.9	3.57	2.79	2.97	2.7	0.358999	2.6746e-19	1.07021e-18
101700	Trim68	mRNA	0.71	0.91	1.23	1.03	0.68	0.56	0.69	0.61	0.33	1.07	0.51	1.52	0.92	0.73	0.7	0.61	0.91	0.31	0.62	0.82	0.0712898	0.520493	0.590314
101706	Numa1	mRNA	5.74	6.43	5.85	6.55	6.51	5.94	6.33	6.15	7.4	6.88	5.66	6.76	5.15	7.02	6.61	6.72	7.46	5.9	5.78	6.59	0.0291046	0.194165	0.251444
101739	Psip1	mRNA	5.56	4.54	7.17	6.69	6.18	6.87	4.84	6.16	5.78	7.02	6.03	10.67	7.01	5.87	5.4	6.89	5.27	5.87	6.16	5.68	0.142438	0.000156297	0.000305246
101772	Ano1	mRNA	0.31	0.33	0.26	0.42	0.39	0.39	0.41	0.38	0.51	0.77	0.22	0.25	0.28	0.36	0.42	0.59	3.58	0.31	0.3	0.31	0.84795	1.11728e-17	4.2134e-17
101809	Spred3	mRNA	0.43	0.3	0.54	0.22	0.41	0.7	0.46	0.62	0.57	0.43	0.59	1.23	0.54	0.6	0.96	0.71	0.41	0.47	0.61	0.41	0.67508	9.58921e-08	2.3461e-07
101831	Faap24	mRNA	1.53	1.15	0.95	1.44	1.05	0.98	1.21	1.34	1.16	1.13	1.57	2.88	1.6	1.55	0.98	1.19	1.76	1.19	1.62	1.1	0.326146	0.000680964	0.00125738
101835	AW146154	mRNA	0.64	0.9	0.91	0.87	0.91	1.05	0.76	0.46	0.59	0.66	0.71	1.47	1.38	1.31	0.95	1.31	1.12	0.93	0.96	1.34	0.64071	1.06276e-14	3.60184e-14
101861	Ints4	mRNA	6.69	6.75	6.87	6.38	6.48	6.07	5.76	5.64	5.16	7.29	5.36	7.53	4.88	5.83	6.33	6	6.77	5.21	6.36	5.67	-0.0344635	0.305735	0.373612
101867	Rrp8	mRNA	3.5	2.98	2.82	2.95	2.47	2.31	3.16	3.04	5.21	2.96	4.3	5.46	3.87	4.07	3.95	3.03	3.49	3.31	3.82	4.06	0.253797	6.19282e-07	1.44181e-06
101869	Unc45a	mRNA	2.68	2.8	3.39	2.82	3.56	2.37	2.91	2.94	3.33	3.35	3.7	6.55	4.19	5	3.77	3.92	4.09	3.16	4.31	3.08	0.455464	1.12173e-25	5.34871e-25
101883	Igflr1	mRNA	2.49	1.77	3.4	2.56	3.74	2.33	3.46	3.91	2.38	3.21	2.28	2.66	2.54	3	3.37	3.44	1.99	2.57	2.17	2.54	-0.0890954	0.285813	0.352216
101943	Sf3b3	mRNA	8.06	7.39	6.09	6.56	6.71	5.64	6.69	5.96	9.61	7.79	7.49	16.23	9.22	10.86	10.27	9.58	10.59	7.99	9.58	9.84	0.555855	5.67328e-112	7.04233e-111
101966	D8Ertd738e	mRNA	90.67	84	109.62	81.13	108.22	106.94	89.24	94.87	78.79	90.18	96.94	104.67	104.09	93.47	91.7	114.62	89.89	84.99	113.4	101.03	0.0994957	1.73971e-07	4.18561e-07
101985	Usb1	mRNA	4.82	4.39	5.76	4.26	4.1	4.71	5.25	5.94	5.47	6.14	5.76	7.97	5.85	5.86	5.45	5.35	6.09	5.62	6.47	6.04	0.231275	1.4904e-06	3.37889e-06
101994	Champ1	mRNA	1.23	1.38	1.37	1.4	1.25	0.82	0.92	0.8	1.6	2.13	0.98	2.76	1.34	1.46	1.84	1.48	2.17	1.27	1.44	1.79	0.452284	1.9359e-13	6.23959e-13
102022	Ces2a	mRNA	135.55	132.14	147.19	149.62	133.03	95.78	100.01	80.83	116.18	128.58	120.43	46.31	38.37	112.74	134.15	120.07	71.8	118.66	99.93	53.86	-0.471524	0	0
102032	Smim19	mRNA	16.94	19.82	18.58	16.86	14.06	14.89	13.99	13.76	17.14	18.09	18.97	10.68	12.9	24.94	31.79	24.65	15.98	22.42	19.96	22.14	0.303189	1.73763e-24	8.02973e-24
102058	Exoc8	mRNA	1.14	0.92	1.06	1.17	1.01	1.06	1.04	1.12	1.95	1.43	1.85	1.64	1.53	1.62	1.49	1.6	1.45	1.46	1.59	1.38	0.287281	7.60503e-10	2.08541e-09
102060	Gadd45gip1	mRNA	35.86	32.03	45.31	29.07	39.85	28.74	27.02	34.36	21.41	31.88	28.34	25.29	27.68	27.09	23.59	30.84	25.75	28.51	30.36	26.99	-0.233815	9.26992e-29	4.74452e-28
102075	Plekhg4	mRNA	0.01	0.03	0.01	0	0.01	0	0.03	0.03	0	0.01	0	0.09	0.03	0.09	0	0.01	0	0.01	0.01	0.06	1.54415	0.00282702	0.00489496
102093	Phkb	mRNA	2.99	3.41	2.65	3.28	2.4	3.53	2.58	2.25	2.56	3.02	2.35	1.82	2.14	3.23	3.18	2.35	3.24	2.75	2.78	3.2	-0.0460979	0.230183	0.291757
102098	Arhgef18	mRNA	3.9	3.76	3.65	4.06	3.61	3.29	4.25	3.93	5.26	4.61	4.77	5.76	5.07	4.98	4.2	4.87	6.97	3.71	4.72	5.88	0.324531	1.27641e-26	6.2282e-26
102103	Mtus1	mRNA	29.77	30.6	28.11	32.37	27.4	29.23	31.86	27.74	29.06	35.23	28.86	29.06	41.32	36.38	38.24	33.45	40.01	33.73	34.96	41.6	0.284239	1.13004e-117	1.45043e-116
102115	Dohh	mRNA	10.02	10.63	11.74	9.91	13.96	12.07	10.53	11.95	12.71	10.64	12.16	11.31	11.87	13.05	11.47	12.36	10.48	10.16	12.05	10.05	-0.00901738	0.808172	0.852552
102122	Fam192a	mRNA	11.73	11.6	10.18	9.93	11.65	9.34	9.55	9.57	11.28	11.49	11.42	13.71	11.93	11.85	10.79	11.58	12.2	11.1	11.75	12.11	0.150155	6.773e-06	1.47246e-05
102124	Enkd1	mRNA	0.56	0.13	0.17	0.53	0.6	0.26	0.3	0.22	0.25	0.79	0.09	0.65	0.63	0.84	0.9	0.43	0.88	0.18	0.73	0.66	0.887296	4.35761e-06	9.61187e-06
102141	Snx25	mRNA	2.43	2.86	3.12	3.72	3.04	3.44	3.16	3.53	3.43	3.25	3.41	3.49	3.07	2.3	2.69	1.64	2.72	1.95	2.45	2.47	-0.360543	7.36328e-12	2.225e-11
102162	Taf5l	mRNA	3.06	2.79	2.77	3.57	2.81	3.15	3.21	3.13	5.72	3.89	3.61	5.91	4.28	3.96	3.05	3.25	4.43	3.05	3.27	3.61	0.175245	0.000144603	0.000283332
102182	Prmt9	mRNA	3.93	3.92	4.68	3.76	3.69	3.25	3.5	3.24	3.01	4.01	4.75	5.17	3.06	5.06	5.69	4.25	3.59	4.19	4.19	3.5	0.171632	0.000308179	0.00058586
102193	Zdhhc7	mRNA	4.36	4.76	5.42	5.84	6.06	5.31	4.83	5.32	7	5.87	6.22	5.9	5.6	5.84	6.45	4.89	5.72	4.82	4.56	5.38	-0.0259492	0.4986	0.570551
102209	Snapc2	mRNA	5.92	6.28	6.29	5.89	6	6.06	6.99	6.6	7.1	7.71	7.71	8.65	7.23	7.17	5.24	6.54	8.51	7.53	8.18	6.76	0.150798	0.00118826	0.00214082
102216272	Ak6	mRNA	8.07	5.97	5.74	8.25	7.86	8.34	7.69	8.58	7.37	6.38	8.58	6.94	5.13	5.82	5.26	5.71	6.12	7.56	6.48	4.65	-0.336735	1.16296e-08	2.99687e-08
102247	Gpat4	mRNA	29.93	34.65	33.77	36.26	32.28	31.59	22.86	24.91	54.99	21.47	30.55	17.31	15	35.23	25.28	27.25	16.7	23.24	19.86	32.15	-0.467394	4.65514e-238	9.62394e-237
102278	Cpne7	mRNA	0	0.03	0.06	0.03	0.07	0	0	0	0.05	0.06	0.08	0.2	0.11	0.2	0.05	0.22	0	0.11	0.03	0.05	1.68322	7.97559e-05	0.000159466
102294	Cyp4v3	mRNA	140	144.65	131.85	160.13	157.05	168.52	156.92	151.27	129.49	110.64	99.51	52.9	59.4	101.31	94.34	84.06	65.87	92.59	87.44	87.86	-0.806585	0	0
102323	Dcun1d2	mRNA	3.83	3.65	3.6	3.65	3.91	3.73	3.47	4.6	4.68	4.21	5.39	4.21	3.79	4.1	3.78	3.91	4	3.93	4.3	3.91	-0.0275857	0.534117	0.601874
102334	Ankrd10	mRNA	3.1	2.8	3.71	3.41	3.91	3.43	3.64	3.77	3.09	3.81	4.01	4.44	4.02	5.17	4.24	5	3.88	3.66	4.4	4.16	0.313579	7.17502e-10	1.97092e-09
102339	Cog4	mRNA	17.5	18.85	16.08	17.46	18.67	19.93	18.75	18.29	18.92	17.65	15.92	11.79	13.52	16.86	16.7	18.37	15.48	14.21	18.78	18.11	-0.171908	5.04553e-15	1.73369e-14
102371	Myzap	mRNA	0.35	0.38	0.78	0.36	0.45	0.27	0.24	0.41	0.3	0.43	0.26	0.55	0.16	0.54	0.68	0.45	0.3	0.32	0.33	0.64	0.189088	0.222542	0.283937
102414	Clk3	mRNA	21.51	16.48	20.86	20.25	20.87	21.08	21.31	27.97	21.54	22.71	22.9	14.84	18.14	20.13	20.12	22.05	17.78	21.35	19.32	16.32	-0.198707	7.04472e-16	2.49061e-15
102423	Hinfp	mRNA	1.95	1.24	1.19	1.57	1.21	1.18	1.33	1.58	1.75	1.64	2.1	2.08	2.78	2.07	2.08	1.56	2.05	1.53	1.77	1.31	0.335014	4.38759e-11	1.27994e-10
102436	Lars2	mRNA	3.38	3.52	3.14	3.91	3.07	3.42	3.85	3.21	2.89	4.04	2.99	3.15	2.96	2.96	2.71	3	2.81	2.69	3.41	2.69	-0.2125	6.8272e-07	1.58568e-06
102442	Dennd4a	mRNA	1.94	2.17	1.3	2.09	1.67	1.83	2.13	2.22	2.31	2.52	2.18	4.23	2.48	3.45	3.14	3.13	2.82	2.87	2.69	4.23	0.65973	2.74156e-95	3.08954e-94
102443350	Xndc1	mRNA	1.34	1.33	1.53	1.1	1.57	1.22	0.99	1.38	1.29	1.55	1.32	1.52	1.57	1.86	1.87	1.85	1.94	1.54	1.4	1.43	0.332639	1.26645e-06	2.88624e-06
102443351	Xntrpc	mRNA	0	0.29	0.2	0	0	0.3	0	0	0.24	0	0	0	0	0.15	0.11	0.16	0.62	0	0	0	0.287098	0.188711	0.24513
102448	Xylb	mRNA	55.75	51.83	52.62	58.75	61.9	58.4	59.89	77.68	77.26	54.94	62.85	46.91	59.38	62.05	57.04	74.54	50.52	76.64	68.17	54.33	0.00953652	0.334605	0.404395
102462	Imp3	mRNA	32.77	35.18	35.98	28.3	38.78	30.07	30.38	37.05	36.14	37.24	40.36	33.55	39.83	39.98	40.91	45.98	31.19	37.4	34.79	32.68	0.102558	0.000126168	0.000248276
102502	Pls1	mRNA	0.06	0.12	0.12	0.21	0.43	0.2	0.23	0.09	0.06	0.15	0.03	0.12	0.04	0.06	0.12	0.13	1.93	0.12	0.15	0.13	1.05569	2.96997e-10	8.33626e-10
102545	Cmtm7	mRNA	1.69	1.8	2.53	1.98	1.88	1.87	1.85	2.11	2.58	1.97	1.12	4.92	3.17	4.47	2.73	3.69	2.41	1.31	2.36	3.54	0.718369	2.01636e-15	7.03842e-15
102566	Ano10	mRNA	3.2	3.63	3.31	3.32	3.91	2.95	3.8	3.05	3.81	2.93	3.29	9.68	4.29	4	3.82	3.69	3.53	2.58	4.51	4.74	0.43722	1.73965e-20	7.22227e-20
102570	Slc22a13	mRNA	0.2	0.07	0.1	0.28	0.37	0.07	0.24	0.42	0.23	0.03	0.17	0.1	0.17	0.1	0.07	0.24	0.26	0.21	0.03	0.16	-0.484418	0.0856677	0.119851
102580	Alg9	mRNA	7.05	7.21	7.74	6.37	7.76	6.05	6.34	7.67	5.75	7.33	5.55	8.92	5.64	6.11	5.84	6.36	8.41	5.72	7.64	6.66	0.00722147	0.833931	0.873148
102595	Plekho2	mRNA	1.3	1.35	1.04	1.08	1.33	1.52	1.63	1.44	2.35	1.54	0.7	4.6	2.01	4.74	1.7	2.63	1.86	0.44	1.96	2.41	0.788916	5.02484e-42	3.31792e-41
102607	Snx19	mRNA	5.86	4.53	4.68	4.52	4.15	4.22	4.12	4.04	5.08	5.43	4.46	6.54	4.68	5.03	4.73	4.27	5.28	4.05	5.04	5	0.0945231	0.00114273	0.00206178
102614	Rpp25	mRNA	0	0	0	0	0.16	0	0	0.08	0.12	0.08	0.04	0.12	0	0	0	0.04	0.16	0.04	0.04	0	0.0180825	0.976543	0.981659
102626	Mapkapk3	mRNA	1.05	1.15	1.32	1.01	2.04	1.12	1.32	2.02	1.4	2.67	1.35	3.04	2.41	1.72	1.06	1.5	1.81	0.83	1.43	2.1	0.245503	0.00113721	0.00205246
102631503	Gm29825	mRNA	0	0	0.03	0	0	0	0.03	0	0	0	0	0	0	0	0	0	0.03	0	0	0	-0.718883	0.674481	0.734268
102631681	Gm29958	mRNA	0	0	0.09	0.05	0	0	0	0.05	0	0.05	0	0	0.04	0.05	0	0.09	0.09	0.05	0	0	0.766544	0.359669	0.430641
102631705	Gm29975	mRNA	0.05	0.06	0.08	0.04	0.04	0.06	0.07	0.07	0.03	0.04	0.03	0.06	0.06	0.09	0.09	0.11	0.04	0.08	0.08	0.07	0.523148	0.000180393	0.000350728
102631717	Gm29986	mRNA	2.28	1.66	1.34	2.61	1.98	2.16	1.96	1.7	0.73	1.22	1.81	1.22	1.33	1.09	1.54	3.16	1.61	3.29	2.1	2.31	0.165557	0.362561	0.433565
102631730	4930512M02Rik	mRNA	6.71	4.31	5.13	4.74	4.91	5.43	3.09	5.8	4.62	6.32	6.04	4.24	7.14	15.15	11.74	9.02	5.13	10.51	5.21	6.51	0.668123	1.50639e-21	6.437e-21
102631909	Gm30124	mRNA	0.06	0	0.05	0	0.19	0.07	0.25	0	0.13	0.11	0.05	0.22	0.12	0	0.07	0.06	0	0	0.06	0.14	-0.136362	0.77164	0.820946
102632	Acad11	mRNA	70.46	80	62.38	101.52	77.4	104.2	85.88	87.34	119.01	98.73	92.79	55.14	59.71	97.76	79.96	87.63	74.16	79.96	101.58	119.74	-0.0829021	4.87761e-21	2.05345e-20
102632142	Gm18905	mRNA	0.04	0	0	0.02	0	0.12	0	0.02	0.04	0	0	0	0.04	0	0.05	0	0	0	0	0.04	-0.879158	0.290866	0.357302
102632383	LOC102632383	mRNA	0.06	0	0.11	0	0	0	0.07	0	0	0	0	0.09	0	0	0	0	0	0.06	0	0.16	0.631852	0.471708	0.543575
102632483	Gm17330	mRNA	0	0.13	0.15	0.23	0.11	0.14	0.09	0.05	0.11	0.11	0.29	0.05	0.13	0.2	0.27	0.03	0.15	0.2	0.2	0.13	0.232242	0.340946	0.411343
102632693	Gm30698	mRNA	0.14	0	0.05	0	0.05	0.15	0.14	0	0.14	0.05	0.1	0.11	0.09	0	0.13	0	0.05	0.11	0.09	0.06	-0.0737013	0.88845	0.917399
102632737	Gm30732	mRNA	0	0	0	0	0	0	0.02	0	0	0	0.02	0.05	0	0.02	0	0.02	0.05	0.02	0	0	2.08847	0.0471752	0.0691288
102632738	Gm30733	mRNA	0.01	0	0.01	0.01	0	0	0	0	0	0	0	0	0	0.01	0	0	0	0	0	0	-1.30385	0.399209	0.471096
102632837	Rnf212b	mRNA	0.03	0	0	0.04	0	0	0	0.04	0	0.04	0	0.04	0.03	0	0	0	0.07	0.04	0	0	0.603045	0.530963	0.599486
102633032	1700064H15Rik	mRNA	0.02	0.02	0.02	0.04	0	0	0	0.07	0	0	0.02	0	0.02	0	0	0	0	0.04	0	0.02	-0.888808	0.284798	0.351127
102633100	Gm7682	mRNA	0.01	0.02	0	0.01	0	0	0.01	0	0.02	0.02	0	0.01	0.01	0.03	0	0	0.01	0	0.01	0.02	0.211785	0.849432	0.8845
102633156	LOC102633156	mRNA	0.09	0	0	0	0	0	0	0	0	0.1	0	0	0	0	0.18	0	0	0	0	0	0.162138	0.764185	0.814112
102633301	Gm31160	mRNA	0	0	0	0	0	0	0	0	0	0	0	0	0	0	0	0	1.07	0	0	0	6.32551	3.76816e-10	1.05062e-09
102633345	Gm9922	mRNA	0	0.05	0.07	0.05	0.03	0	0	0.02	0.05	0.04	0	0.05	0.21	0.05	0.07	0.12	0.02	0.07	0.09	0.04	1.55495	0.000631972	0.00117015
102633458	Gm11100	mRNA	39.27	50.53	48.47	48.63	39.8	54.26	46.55	49.03	54.86	47.94	47.16	353.3	66.62	91.36	60.99	58.51	68.73	63.06	60.44	78.64	1.06343	0	0
102633740	Gm31493	mRNA	0.59	0.88	0.23	0.08	0.55	0.3	0.46	0.49	0.22	0.86	0.08	0.9	0.45	1.68	1.06	1.02	0.61	1.15	0.15	0.7	0.978049	2.06292e-06	4.6321e-06
102633750	Gm10130	mRNA	1.96	1.58	1.42	1.95	1.69	1.27	1.59	1.46	1.73	1.62	1.62	1.7	1.43	1.73	1.95	1.95	1.49	2.1	1.46	1.74	0.0819161	0.283197	0.349463
102633888	Gm31606	mRNA	0	0.01	0.02	0.02	0	0.01	0.01	0.02	0.01	0.02	0.02	0.01	0	0.02	0.04	0.01	0	0.01	0.02	0.01	-0.133921	0.728585	0.783104
102633951	Gm31649	mRNA	0.11	0.41	0.57	0.54	0.8	1.78	0.65	0.41	0.06	0.23	0	0.06	0	0	0.3	0	0	0.06	0.06	0	-3.29327	1.18101e-17	4.44794e-17
102634072	Gm38457	mRNA	0.32	0.41	0.37	0.32	0.35	0.26	0.26	0.18	0.3	0.45	0.28	0.28	0.27	0.64	0.35	0.79	0.3	0.36	0.33	0.29	0.340003	0.0330025	0.0495908
102634078	LOC102634078	mRNA	0.77	0.7	0.95	0.62	0.87	0.69	0.94	1.07	0.62	1.4	0.93	1.18	1.03	1.58	1.14	1.53	0.86	1.33	0.72	0.69	0.356834	0.000741378	0.00136501
102634296	Gm4779	mRNA	0.03	0	0	0.03	0.06	0	0	0.02	0	0	0	0	0	0.05	0.15	0	0.05	0	0.03	0	1.43102	0.0512753	0.0746581
102634333	1110002E22Rik	mRNA	0.03	0.01	0.01	0.02	0.02	0.01	0.02	0.05	0.02	0.02	0.01	0	0.02	0.01	0.01	0.02	0	0.01	0.01	0.01	-1.38185	0.00170575	0.00302543
102634429	Gm6569	mRNA	0.07	0.07	0	0	0	0	0	0	0.06	0	0.19	0	0	0	0	0	0	0	0	0	-3.04081	0.0603112	0.086645
102634529	LOC102634529	mRNA	0.01	0.02	0	0.01	0	0	0.01	0	0.02	0.02	0	0.01	0.01	0.03	0	0	0.01	0	0.01	0.02	0.211785	0.849432	0.8845
102634581	LOC102634581	mRNA	0	0.12	0	0	0	0	0	0	0	0.06	0	0	0.13	0.22	0.07	0.29	0	0	0.06	0	2.34551	0.00187529	0.00331059
102634746	Gm13201	mRNA	0.06	0.02	0	0.03	0.04	0.02	0.02	0.07	0.06	0.06	0.07	0.02	0	0.03	0.1	0.08	0.02	0.04	0.05	0	0.0370566	0.929941	0.94518
102634788	Gm32289	mRNA	0.16	0.02	0.05	0.05	0.07	0.02	0.11	0.07	0.07	0.11	0.06	0.14	0.05	0.07	0.18	0.02	0.07	0	0.07	0.07	0.0853924	0.790581	0.837199
102634841	Gm38469	mRNA	0.02	0.02	0	0	0.1	0.08	0.02	0.03	0.1	0.05	0	0.02	0.02	0	0	0	0.02	0.08	0	0.07	-0.636421	0.271482	0.336886
102634941	Gm29376	mRNA	0	0.18	0.53	0.83	0	0.26	0.18	0.36	0.09	0.18	0.17	0.36	0.13	0.71	0.14	0.36	0.33	0.05	0.45	0.09	0.179869	0.48168	0.553487
102634987	Gm32436	mRNA	0	0	0.04	0.04	0.04	0	0	0	0	0	0.04	0	0	0	0	0.04	0	0.08	0	0	-0.133921	0.902537	0.923462
102635181	Gm32584	mRNA	0	0	0.04	0.04	0	0	0	0.11	0	0	0	0.07	0	0	0	0	0	0	0	0.11	0.281117	0.757455	0.80848
102635315	Gm32687	mRNA	0.63	0	0.96	0.81	0.19	0.45	0.02	0.37	0.32	0.67	0.35	0.4	0.46	0.65	0.68	0.02	0.08	0.36	0.45	0.26	-0.200361	0.173935	0.227452
102635360	Gm32719	mRNA	0	0.07	0	0	0.1	0.1	0	0.07	0.11	0	0.15	0	0	0	0	0	0	0	0	0	-4.04369	0.0029568	0.00510568
102635385	Gm32742	mRNA	0	0	0	0	0	0	0	0	0	0	0	0	0	0	0	0	0.35	0	0	0	6.32551	3.76816e-10	1.05062e-09
102635496	Malrd1	mRNA	0.01	0	0	0	0	0	0	0	0	0.01	0.02	0	0	0.02	0	0	0	0	0	0	-0.133921	0.902537	0.923462
102635552	Gm32856	mRNA	0.21	0.39	0.2	0.23	0.21	0.15	0.13	0.21	0.14	0.24	0.16	0.27	0.09	0.26	0.5	0.18	0.28	0.1	0.23	0.26	0.227073	0.0932613	0.129442
102635566	LOC102635566	mRNA	0	0	0	0	0	0.01	0	0.01	0	0	0	0	0	0	0	0.01	0	0	0	0	0.573899	0.674857	0.733481
102635744	Gm28729	mRNA	0	0.03	0.04	0	0	0.07	0	0	0.02	0.1	0	0	0.03	0.08	0	0.01	0	0.04	0.05	0	-0.0545281	0.942336	0.954539
102635781	Gm38481	mRNA	50.4	53.16	46.53	42.89	30.52	45.01	55.55	46.66	19.46	188.54	36.99	58.01	40.28	35.73	84.05	24.68	54.02	108.01	56.75	42.66	0.00142452	0.91115	0.929727
102635802	Gm33049	mRNA	0.07	0.07	0	0	0.14	0	0	0	0	0	0	0.07	0	0.07	0.07	0.07	0	0	0	0	0.266868	0.791894	0.838334
102635873	Gm33099	mRNA	0.03	0.06	0.04	0	0	0.02	0	0.06	0.04	0	0	0.06	0.14	0.09	0.04	0.01	0.06	0.05	0.03	0.07	1.46394	0.00200213	0.00352377
102635879	4933407O12Rik	mRNA	0	0.05	0.05	0.2	0.05	0	0	0.35	0.37	0.15	0.05	0.1	0.09	0.21	0.05	0.11	0.05	0.1	0.05	0.14	-0.199767	0.64521	0.708084
102635944	Gm33153	mRNA	0.62	0.36	0.39	0.33	0.13	0.25	0.21	0.25	0.64	0.96	0.47	1.04	0.5	0.99	1.02	0.97	0.85	0.67	1.09	0.65	1.03996	2.82537e-12	8.67646e-12
102636082	Ccdc168	mRNA	0.01	0.01	0.01	0.02	0.01	0.02	0.02	0.04	0.01	0.01	0.02	0.02	0.02	0.02	0	0.01	0	0	0	0	-0.908779	0.00149855	0.0026757
102636251	Gm33370	mRNA	1.42	1.65	0.76	1.48	1.97	1.35	0.88	0.45	0.85	0.82	1.76	0.66	0.32	1.91	2.13	1.97	1.5	1.92	1.66	2.46	0.402799	0.0100895	0.0163416
102636264	Gm33378	mRNA	0.11	0.23	0.18	0.17	0.14	0.22	0.2	0.21	0.09	0.24	0.1	0.17	0.15	0.13	0.2	0.17	0.11	0.13	0.14	0.19	-0.157347	0.3727	0.443856
102636554	Als2cr11b	mRNA	0.03	0.02	0.03	0.06	0.04	0.05	0.09	0.06	0.07	0.08	0.03	0.01	0.04	0.02	0.04	0.04	0.05	0.02	0.07	0.03	-0.572625	0.0356383	0.0532796
102636558	LOC102636558	mRNA	0	0	0	0	0	0	0	0	0.09	0	0	0	0	0	0.47	0	0	0.07	0	0.33	3.51548	0.00410696	0.00697247
102636690	Gm33691	mRNA	3.73	3.44	1.75	2.28	1.6	2.47	2.34	2.29	2.34	4.35	3.17	1.21	3.25	5.52	5.23	3.91	5.46	4.87	3.76	4.32	0.623421	9.29929e-24	4.2077e-23
102636907	Gm4275	mRNA	0.05	0.06	0.07	0.12	0	0	0	0.05	0.06	0.05	0	4.15	0	0.06	0.03	0.03	0.12	0	0.06	0.06	3.57291	4.79952e-21	2.02106e-20
102636931	Gm33869	mRNA	0.03	0.01	0.01	0.03	0.03	0.02	0	0	0.01	0.04	0.03	0.06	0.03	0.05	0.05	0.02	0.02	0.06	0.02	0.02	0.96747	0.00316066	0.00544039
102637087	Gm33989	mRNA	1.36	1.42	1.37	2.12	1.42	2.25	1.53	1.72	0.88	1.66	0.96	0.77	1.15	1.53	1.41	1.44	1.06	1.32	1.13	1.39	-0.276288	4.84456e-19	1.91904e-18
102637099	Gm38495	mRNA	1.94	1.69	1.62	1.89	1.61	2.02	1.86	2.08	2.74	2.03	1.92	3.99	2.2	1.96	1.95	1.88	2.53	1.87	1.89	1.93	0.207617	3.99437e-08	1.00023e-07
102637366	Gm10037	mRNA	0.35	0.21	0.41	0.41	0.57	1.03	0.52	0.75	0.26	0.63	0.37	0.13	0.41	0.53	0.21	0.32	0.52	0.27	0.31	0.45	-0.474277	0.00456426	0.00771115
102637400	Gm34220	mRNA	0.55	0.52	0.5	0.34	0.64	0.34	0.48	0.56	0.44	0.6	0.39	0.53	0.57	0.73	0.76	0.67	0.48	0.47	0.53	0.44	0.239755	0.0342712	0.0513551
102637572	Gm38499	mRNA	0.08	0.12	0.12	0.08	0.08	0.04	0.08	0.32	0.08	0.04	0.23	0.16	0.11	0.04	0.04	0.16	0.19	0	0.16	0.15	-0.0184434	0.961187	0.969561
102637705	Ly6l	mRNA	0	0.03	0.01	0.03	0	0.01	0.05	0.04	0.01	0.03	0.01	0	0	0.01	0	0	0.01	0	0.03	0	-1.80635	0.0108218	0.0174609
102637973	Gm34653	mRNA	0.14	0.14	0.07	0.09	0.2	0.14	0.15	0.2	0.12	0.1	0.14	0.1	0.06	0.08	0.35	0.18	0.16	0.22	0.03	0.05	0.00354575	0.992129	0.993846
102638047	LOC102638047	mRNA	0.56	0.57	0.65	0.77	0.4	0.87	0.91	0.74	0.87	0.98	0.47	1.27	0.78	1.65	0.83	1.2	0.47	1.02	1.22	0.91	0.545866	3.26486e-06	7.25311e-06
102638083	Ccdc188	mRNA	0	0	0.03	0	0.07	0	0	0	0	0	0	0	0	0	0	0.05	0.05	0	0	0	0.866079	0.50545	0.576471
102638268	1700014D04Rik	mRNA	0.04	0	0	0	0.01	0	0	0	0	0	0	0	0	0	0	0	0	0.01	0	0	-0.718883	0.674481	0.734268
102638435	LOC102638435	mRNA	0.86	0.28	0	0.94	0.39	0.84	0.28	0.92	1.28	2.39	0.43	2.28	0.54	1.74	1.46	1.38	0.39	0.19	1.63	1.65	0.681164	7.87522e-05	0.000157595
102638514	Gm35060	mRNA	0.06	0	0	0	0	0.03	0.04	0.03	0.06	0	0.03	0	0.06	0.05	0	0	0	0	0	0	-1.13392	0.217563	0.278362
102638541	Gm35078	mRNA	0.31	0.19	0	0	0	0.28	0	0	0.03	0	0	0	0	0	0.09	0.26	0.29	0	0	0.48	0.791179	0.195589	0.252817
102638555	Gm38510	mRNA	0.54	0.58	0.86	1.01	1.06	1.31	0.53	1.33	0.61	1.35	0.73	0.26	0.59	2.26	2.48	3.41	0.99	0.81	1.96	1.2	0.787611	2.51967e-07	6.01216e-07
102638674	LOC102638674	mRNA	0.04	0	0.08	0	0.07	0	0.19	0.03	0	0.04	0	0.08	0.13	0	0.16	0.04	0.04	0.04	0.07	0.07	0.76093	0.156928	0.207715
102638847	Gm35315	mRNA	0.55	0.94	0.55	1.61	1.04	1.35	1	0.81	0.38	0.8	0.58	0.69	0.58	0.5	0.78	0.48	0.48	0.79	0.38	0.57	-0.527034	1.13262e-08	2.92001e-08
102638882	Gm35339	mRNA	0.77	1.07	0.92	0.65	1.3	0.63	0.63	0.62	0.47	0.51	0.62	0.23	0.68	0.89	0.67	0.7	0.68	0.67	0.56	0.39	-0.298595	0.000539736	0.00100526
102638888	LOC102638888	mRNA	6.54	6.98	7.73	6.63	9.19	8.16	7.34	8.4	5.84	6.72	6.91	4.57	5.73	8.34	9.51	9.99	4.73	7.18	5.11	6.02	-0.108635	0.0424555	0.062694
102639021	LOC102639021	mRNA	0.15	0	0.09	0.18	0.21	0	0	0.07	0	0	0.06	0.01	0.03	0.05	0.16	0.09	0.06	0.17	0	0	-0.202893	0.711506	0.76774
102639054	102639054	mRNA	0	0.02	0.11	0.04	0.04	0.15	0.08	0	0.11	0.04	0	0	0.05	0.04	0	0.02	0	0	0	0.04	-1.53789	0.0192414	0.0299763
102639132	Gm21885	mRNA	0.42	0.51	0.45	0.42	0.56	0.53	0.41	0.38	0.34	0.39	0.39	0.51	0.44	0.69	0.79	0.9	0.36	1.05	0.97	0.87	0.784079	2.97761e-16	1.06683e-15
102639178	Gm35549	mRNA	0.2	0.57	0.92	1.13	1	0.66	0.27	0.24	0.2	0.36	0.32	0.41	0.24	0.25	0.12	0.18	0.17	0.36	0.19	0.14	-1.05873	3.67894e-08	9.22443e-08
102639543	Ifi206	mRNA	0.32	0.17	0.17	0.23	0.4	0.5	0.38	0.33	0.27	0.18	0.26	0.97	0.36	0.66	0.45	0.61	0.54	0.16	0.7	0.93	1.0395	1.16518e-16	4.23582e-16
102639598	Gm14296	mRNA	1.53	0.98	1.49	4.69	0.01	5.5	2.65	2.68	0	3.78	1.95	1.22	2.52	3.44	3.68	1.04	1	4.11	0.23	1.11	-0.18246	0.000423973	0.000797002
102639650	Vamp9	mRNA	0	0	0.06	0	0	0	0.06	0	0.03	0.04	0.05	0	0.06	0.11	0	0.08	0	0.17	0.22	0.11	1.85242	0.0103837	0.0167884
102639653	LOC102639653	mRNA	0	0	0.12	0	0.19	0	0	0.07	0	0	0	0	0	0	0	0	0	0	0	0	-5.59466	7.44212e-08	1.83319e-07
102639802	Gm36028	mRNA	1.05	0.96	1.09	1.4	1.49	1.78	1.68	1.64	1.02	1.77	1.87	0.76	0.58	0.88	0.93	1.28	0.69	0.98	1.1	1.15	-0.625301	2.98153e-11	8.7654e-11
102639847	LOC102639847	mRNA	0	0	0.03	0	0	0	0	0	0	0	0	0	0	0	0	0	0	0	0	0.03	0.281117	0.890153	0.916135
102639870	Gm38523	mRNA	0.71	0.21	0	0.3	0.06	0	0.14	0.55	0	0.05	0.11	0.09	0.15	0.09	0.05	0.18	0.27	0.1	0.58	0.24	-0.0435893	0.91578	0.933519
102640043	Gm36210	mRNA	0.04	0.04	0.07	0.07	0.04	0.21	0.16	0.09	0.02	0.07	0.04	0.09	0.11	0.14	0.02	0.11	0.11	0.09	0.02	0.11	0.203114	0.543932	0.611564
102640171	Gm38525	mRNA	0.18	0.08	0	0.09	0.1	0.2	0.26	0.12	0.04	0	0.06	1.16	0.1	0.23	0.11	0.17	0.34	0.11	0.17	0.27	1.96479	6.26284e-12	1.89842e-11
102640263	Gm36375	mRNA	0	0	0	0	0	0	0.01	0	0	0	0	0	0	0	0.01	0	0	0	0	0	0.281117	0.890153	0.916135
102640444	Gm36504	mRNA	0.2	0.62	0	0	0	0	0	0	0	0	0	0	0	0.26	0	0.25	0.18	0.37	0.19	0	0.894094	0.00720697	0.0119072
102640476	Gm36527	mRNA	0.01	0.02	0.03	0	0	0.04	0.03	0.04	0.01	0.02	0.06	0.04	0.04	0.04	0.03	0.13	0.02	0.03	0.02	0.03	0.890234	0.00348258	0.00595847
102640673	LOC102640673	mRNA	0.77	0.67	0.49	1.28	0.7	1.21	0.63	0.94	0.66	1.05	0.99	1.29	1.08	1.08	0.95	0.94	1.04	1.01	0.76	1.26	0.301481	0.00146834	0.00262445
102640710	Gm36712	mRNA	0	0	0.09	0	0	0	0	0	0	0	0	0	0	0	0.05	0.04	0	0.05	0	0	0.866079	0.50545	0.576471
102640809	Gm36789	mRNA	0.04	0.04	0	0	0.09	0.04	0.04	0.02	0.02	0.02	0.02	0.04	0.04	0.13	0	0.02	0	0	0	0.02	-0.131213	0.810447	0.854485
102640913	Gm36864	mRNA	0	0	0	0.02	0.02	0	0	0	0	0.08	0	0	0	0	0	0	0	0	0.05	0.02	-0.726079	0.548059	0.615706
102640920	Pvrig	mRNA	0.25	0.09	0.18	0.01	0.05	0.18	0.22	0.11	0.29	0.18	0.13	0.36	0.2	0.12	0.22	0.21	0.14	0.06	0.4	0.51	0.549333	0.0079975	0.0131383
102641028	LOC102641028	mRNA	0.3	0.2	0.3	0.34	0.27	0.65	0.51	0.55	0.33	0.17	0.3	0.27	0.36	0.76	0.38	0.77	0.26	0.38	0.43	0.26	0.268626	0.156095	0.206738
102641031	LOC102641031	mRNA	0.09	0.12	0.13	0.04	0.07	0.13	0.07	0.12	0	0.15	0.12	0.03	0.12	0.15	0.14	0.08	0.34	0.12	0.15	0.12	0.556254	0.0227846	0.0351308
102641068	Gm38529	mRNA	0.1	0.2	0.09	0.12	0.13	0.17	0.15	0.05	0.17	0.05	0.08	0.08	0.05	0.05	0.08	0.13	0.06	0.13	0.05	0.06	-0.673952	0.00162498	0.00289251
102641086	LOC102641086	mRNA	2.15	0.93	1.78	0	3.53	1.33	1.94	2.12	0	0	0	2	0	4.62	0	0.68	1.33	0.62	0	0.28	-0.255656	0.408718	0.480701
102641467	Gm20684	mRNA	2.5	3.19	2.86	2.74	2.84	2.66	2.51	2.71	3.33	1.97	2.39	1.93	2.02	2.75	2.65	2.79	2.16	2.71	3.27	2.41	-0.10172	0.0798217	0.112278
102642386	LOC102642386	mRNA	0.04	0.13	0.04	0.09	0.04	0.07	0.04	0	0.04	0.04	0	0.21	0.04	0.09	0	0.07	0.07	0.12	0.05	0.13	0.804851	0.098042	0.135503
102643076	Gm38655	mRNA	0	0	0	0	0	0	0	0	0	0	0.01	0	0	0	0	0.03	0.03	0	0	0	2.67519	0.213943	0.274215
102643210	Gm38664	mRNA	0.76	0.42	0.54	0.38	0.25	0.41	0.45	0.58	0.27	0.57	0.32	0.14	0.24	0.64	0.66	0.61	0.24	0.38	0.47	0.47	-0.0452893	0.743593	0.795836
102644	Oaf	mRNA	120.36	152.41	163.27	148.38	182.91	163.93	167.61	142.27	119.9	104.13	114.12	55.25	96.12	74.74	95.88	111.95	84.01	92.98	92.51	117.39	-0.65127	0	0
102657	Cd276	mRNA	0.74	1.2	1.17	1.03	0.71	0.95	0.97	0.45	0.96	1.3	0.64	1.39	0.86	0.83	0.98	0.57	0.51	0.8	0.81	0.58	-0.181334	0.044348	0.0652723
102680	Slc6a20a	mRNA	0	0	0	0	0	0	0	0	0	0	0	0	0	0	0	0.03	0.21	0	0	0	4.34462	0.00227318	0.00397303
102693	Phldb1	mRNA	0.96	0.93	1.34	1.15	1.25	0.93	0.98	1.09	1.47	1.49	0.55	1.59	1.37	1.35	1.84	2.32	2.97	0.99	1.07	1.18	0.504335	4.07725e-16	1.45272e-15
102747	Lrrc49	mRNA	0.03	0.1	0.14	0.03	0.11	0.18	0.15	0.15	0.06	0.2	0.03	0.51	0.14	0.09	0.27	0.11	0.31	0.1	0.19	0.18	1.07119	2.90141e-05	6.01479e-05
102774	Bbs4	mRNA	1.04	1.28	0.9	0.95	0.9	0.78	0.4	0.69	0.65	1.2	0.65	2.89	1.27	1.76	1.69	1.28	1.31	0.81	0.99	1.32	0.791898	3.29731e-18	1.266e-17
102791	Tcta	mRNA	11.51	9.75	12.44	10.76	12	11.84	9.81	9.02	9.46	14.14	15.12	10.98	14.33	16.36	12.52	12.88	9.22	10.37	11.92	12.63	0.113757	0.000473486	0.000886529
102857	Slc6a8	mRNA	0.72	0.8	0.9	1.03	0.91	0.72	0.9	1	1.66	1.7	1.29	6.26	2.7	3.07	2.07	1.95	4.26	1.59	1.92	1.46	1.40814	2.28999e-133	3.17636e-132
102866	Pls3	mRNA	28.63	26.04	24.21	30.64	24.16	22.02	23.56	19.27	22.91	23.93	21.26	25.42	18.29	17.77	18.88	17.17	22.32	22.97	19.13	16.41	-0.291067	2.55863e-58	2.12497e-57
102871	D330045A20Rik	mRNA	0	0.06	0.01	0.01	0.01	0	0	0.03	0	0	0.01	0.03	0.04	0.07	0	0.03	0.01	0.06	0.01	0.06	1.41862	0.00727084	0.0120064
102902673	Gm21992	mRNA	0	0	0	0	0	0	0	0	0	0	0.16	0	0	0	0	0	0	0	0	0	-3.75098	0.00877523	0.0143332
102920	Cenpi	mRNA	0.03	0.05	0.03	0.05	0.1	0.06	0.02	0	0	0.02	0.02	0.13	0	0.03	0	0	0.02	0.02	0	0.14	0.214003	0.625948	0.689931
102954	Nudt10	mRNA	0.08	0.06	0.04	0.05	0.04	0.08	0.06	0.06	0.06	0.11	0.08	0.45	0.03	0.06	0.06	0.03	0.33	0	0.03	0.03	0.86802	0.0258197	0.0394567
103080	2021-09-10	mRNA	2.88	3.57	2.43	4.1	2.29	2.46	2.85	2.46	2.91	3.35	1.62	4.72	2.97	2.25	1.73	1.41	2.77	1.84	2.41	2.63	-0.157334	0.00758422	0.012496
103135	Pan2	mRNA	6.04	7.08	6.94	5.32	6.63	5.57	5.59	4.92	5.04	7.39	5.38	8.95	7.41	8.23	7.58	7.22	7.8	5.64	6.54	5.28	0.260182	2.62182e-21	1.11104e-20
103136	Pwp1	mRNA	4.75	5.11	4.61	4.67	3.95	4.15	3.74	3.49	4.37	4.65	5.24	6.28	4.15	4.77	4.98	4.95	4.58	4.89	4.8	4.86	0.149394	0.000558675	0.0010392
103140	Gstt3	mRNA	89.53	103.44	103.72	108.95	115.69	95.72	84.6	83.12	97.55	95.19	56.96	41.02	16.55	61.57	75.61	53.83	13.46	37.55	29.67	16.49	-1.30612	0	0
103142	Rdh9	mRNA	42.37	45.18	53.23	45.44	51.99	52.49	43.47	44.04	69.41	35.97	55.26	12.66	29.72	38.57	29.49	33.9	45.57	60.3	79.19	77.93	-0.111279	5.92767e-17	2.18001e-16
103149	Upb1	mRNA	99.62	99.57	111.16	113.17	111.56	132.73	105.18	105.39	111.18	105.18	103.43	22.51	71.84	76.28	99.07	94.43	86.31	116.23	107.36	90.16	-0.35944	0	0
103161	Apof	mRNA	331.91	351.11	316.83	270.06	315.73	262.83	284.65	257.89	253.8	260.67	315.57	196.42	318.47	378.7	363.91	352.25	497.61	356.14	526.31	473.98	0.397436	0	0
103172	Chchd10	mRNA	863.1	849.87	998.05	954.77	1251.64	1070.06	966.04	1056.85	1080.68	1070.88	1227.63	400.25	787.7	1082.41	1086.83	1321.97	843.08	1347.12	1295.5	979.57	-0.0276715	1.29834e-08	3.33682e-08
103199	Fig4	mRNA	4.01	4.22	3.44	4.15	3.34	3.61	3.48	2.99	3.76	4.25	2.92	4.12	2.35	3.78	3.79	3.24	3.49	3.09	3.37	2.88	-0.129167	0.0036429	0.00621807
103213	Traf3ip2	mRNA	1.34	0.82	1.19	1.23	0.84	0.86	0.7	1.01	0.78	1.81	0.98	3.14	0.85	2.24	2.22	1.95	1.92	0.77	1.17	1.64	0.725727	4.27682e-18	1.63413e-17
103220	Ttc41	mRNA	1.31	0.99	1.87	1.25	1.49	2.19	1.16	1.14	0.4	1.23	0.74	1.78	1.76	1.03	1.33	1.62	2.22	1.37	1.06	2.02	0.238222	0.000574209	0.00106661
103236	Csnk1g2	mRNA	23.04	25.01	28.06	23.18	27.47	23.6	24.03	26.02	30.23	29.29	27.15	29.15	25.47	30.67	30.56	30.69	24.7	25.43	28.09	26.79	0.0995926	1.806e-07	4.3427e-07
103266	Tmem263	mRNA	1.7	2.11	2.21	1.7	1.86	2.41	2.25	2.15	1.23	2.66	2.43	3.98	2.88	2.05	2.36	1.96	3.76	2.65	3.16	2.9	0.475639	6.97669e-22	3.00564e-21
103268	Cep57l1	mRNA	0.76	1.69	1.72	1.85	2.13	1.7	2.41	1.89	1.26	1.81	1.13	1.02	1.27	1.36	1.35	1.28	1.04	1	1.62	1.51	-0.390486	5.19856e-06	1.1406e-05
103284	Zc3h10	mRNA	2.1	2.68	4.11	2.76	2.7	2.35	3.19	4.08	4.65	2.79	3.9	3.64	4.81	3.62	3.32	4.34	4.11	3.47	2.89	2.82	0.182594	0.00087509	0.0015995
103406	Zfr2	mRNA	0.08	0.16	0.1	0.12	0.12	0.12	0.28	0.18	0.08	0.11	0.03	0.18	0.02	0.05	0.19	0.15	0.08	0.15	0.06	0.03	-0.329841	0.181551	0.236592
103425	Ncln	mRNA	20.64	19.59	20.22	18.53	21.02	19.83	20.8	23.07	24.72	22.12	23.21	24.19	21.06	21.89	20.36	23.57	19.48	15.61	21.6	20.74	-0.0213098	0.267162	0.332154
103466	Nt5dc3	mRNA	3.24	3.17	3.03	3.02	2.76	2.68	2.55	3.06	4.39	2.88	3.68	2.48	2.78	2.74	3.18	3.26	2.38	2.58	2.69	2.66	-0.190982	9.67286e-08	2.36557e-07
103468	Nup107	mRNA	0.95	0.91	0.63	0.67	0.69	0.7	0.73	0.73	0.66	0.85	0.6	1.44	0.99	1.11	0.98	0.73	1.43	0.67	0.95	0.65	0.430666	3.29677e-06	7.32212e-06
103511	Calhm5	mRNA	0.12	0.27	0.54	0.31	0.15	0.12	0.25	0.22	0.12	0.43	0.12	0.37	0.24	0.37	0.53	0.31	0.36	0.19	0.39	0.26	0.46753	0.026913	0.0409652
103534	Mgat4b	mRNA	11.35	13.8	13.57	13	13.34	10.23	10.26	9.92	15.75	13.63	14.84	13.66	12.35	11.88	12.83	14.43	12.55	9.41	13.85	13.75	0.00542167	0.840901	0.879598
103537	Mbtd1	mRNA	2.14	2.25	2.49	2.37	2.13	2.33	2.16	2.38	2.26	2.44	1.98	3.26	2.2	3.39	2.79	2.57	2.17	2.83	2.25	2.03	0.199031	1.46299e-06	3.31934e-06
103551	Epop	mRNA	1.57	2.33	3.06	2.35	3.06	2.29	2.53	2.68	2.61	1.28	1.54	2.9	1.71	2.17	2.05	2.09	0.66	1.6	0.9	0.72	-0.49497	2.58034e-12	7.931e-12
103554	Psme4	mRNA	10.29	9.89	9.42	11.32	9.73	11.69	9.82	10.73	8.98	11.44	9.95	12.69	11.22	9.71	8.33	7.26	8.59	7.8	8.67	9.45	-0.144634	1.67038e-14	5.61404e-14
103573	Xpo1	mRNA	5.69	6.65	5.89	7.19	5.6	6.15	5.14	4.39	3.83	6.52	4.48	8.31	5.04	5.86	7.57	5.18	7.62	4.77	6.2	8.22	0.21977	4.33461e-14	1.43462e-13
103583	Fbxw11	mRNA	5	5.32	4.97	5.02	4.26	5.16	5.08	4.65	7.46	6.56	5.54	8.99	5.82	4.93	4.89	4.77	5.5	4.91	4.97	5.89	0.0723558	0.0215085	0.0332785
103655	Sec14l4	mRNA	74.47	70.3	77.39	56.49	51.33	47.61	63.58	71.6	71.74	55.12	63.13	38.55	44.31	46.61	66.4	67.86	50.4	62.1	52.63	61	-0.232623	1.11597e-103	1.33012e-102
103677	Smg6	mRNA	6.11	7.27	7.44	7.54	8.75	8.23	8.78	8.24	9.01	8.69	9.77	8.48	9.3	9.18	10.3	10.02	7.65	9	8.58	9.55	0.133698	9.58742e-07	2.20173e-06
103694	Tmed4	mRNA	32.04	29.22	30.47	29.84	28.98	32.49	32.75	33.36	41.23	36.62	47.33	68.37	49.57	45.51	37.32	40.62	45.64	38.96	50.89	60.82	0.517853	8.91831e-172	1.47641e-170
103710	Slc35e4	mRNA	0.09	0.09	0.03	0.13	0.19	0.05	0.11	0.09	0.15	0.13	0.04	0.62	0.1	0.05	0.11	0.05	0.17	0	0.09	0.15	0.593707	0.0153271	0.024183
103711	Pnpo	mRNA	97.03	102.81	112.58	96.91	106.04	125.28	124.62	114.22	119.76	96.06	126.83	49.12	119.68	114.16	119.66	109.42	115.52	127.3	106.41	142.34	0.00717201	0.47283	0.544543
103712	6330403K07Rik	mRNA	0	0.03	0.07	0.03	0.03	0.07	0.1	0.04	0.1	0	0.03	0.07	0.03	0	0.03	0.07	0	0	0	0.07	-0.625774	0.308896	0.37705
103724	Tbc1d10a	mRNA	4.79	6.38	6.31	4.63	7.87	4.9	4.59	6.26	4.25	3.01	4.34	2.26	5.19	3.09	4.2	4.45	5.02	3.74	4.35	3.91	-0.357619	4.95026e-13	1.56673e-12
103733	Tubg1	mRNA	17.64	16.08	16.5	17.78	17.37	15.97	15.88	18.53	16.42	21.68	23.07	15.55	18.51	15.46	14.08	17.5	16.66	15.05	16.77	14.45	-0.160866	2.48993e-08	6.30413e-08
103737	Pex12	mRNA	4.48	4.75	4.73	4.5	4.32	5.05	5.42	4.54	6.67	4.99	4.94	6.28	5.01	5.87	5.75	4.95	4.97	5.55	5.81	5.29	0.149936	0.000517942	0.00096612
103742	Mien1	mRNA	62.28	59.65	73.48	63.06	77.21	62.91	62.76	67.16	49.24	53.99	45.05	45.14	48.27	43.02	47.95	55.07	53.73	49.55	65.41	53.61	-0.259496	5.06266e-28	2.55279e-27
103743	Tmem98	mRNA	10.44	14.77	12.65	16.67	18.51	15.1	11.56	11.52	25.87	21.84	27.79	13.23	12.63	20.67	21.19	19.2	22.89	24.51	22.86	21.35	0.221741	1.16067e-13	3.77245e-13
103765	Tmem17	mRNA	0.72	0.56	0.79	0.98	0.88	0.57	0.76	0.53	0.78	0.41	0.56	1.25	0.55	0.82	1.02	1.12	0.7	0.66	0.72	0.42	0.226374	0.130912	0.176302
103768	Tubg2	mRNA	0.2	0	0.27	0.08	0.12	0	0.04	0	0.11	0.2	0.04	0.44	0.03	0.08	0.04	0.31	0.11	0.08	0.19	0.12	0.695267	0.0363067	0.0541854
103775	Slc25a41	mRNA	0.06	0	0	0	0	0	0	0	0.04	0.02	0	0.05	0.08	0	0.02	0	0	0	0.04	0	0.866079	0.248729	0.311715
103784	Wdr92	mRNA	44.74	57.9	61.4	44.58	47.05	51.41	45.61	57.34	42.25	49.1	51.4	595.01	80.99	91.39	70.89	83.9	59.27	70.64	62.66	90.91	1.4117	0	0
103806	Maml1	mRNA	2.47	2.05	1.62	2.08	1.66	1.84	2.33	2.29	3.51	2.81	2.06	2.89	2.69	2.68	2.49	2.53	3.51	1.98	2.59	2.63	0.229928	2.41942e-09	6.47091e-09
103836	Zfp692	mRNA	3.39	2.83	3.9	3.55	3.86	3.34	3.12	3.62	1.56	4.48	2.83	2.04	3.07	2.7	2.79	3.7	3.4	2.8	3.21	3.01	-0.153885	0.013665	0.0217054
103841	Cuedc1	mRNA	0.61	0.94	1.23	0.87	1.26	0.91	0.73	0.89	1	1.34	0.62	1.27	0.79	0.83	1.03	1.54	1.44	0.56	0.97	0.95	0.154179	0.0738381	0.10465
103844	Inca1	mRNA	17.42	14.67	14.63	8.58	14.21	15.69	11.21	10.15	18.96	25.01	24.62	18.01	12.74	52.3	43.33	39.35	21.97	33.38	29.91	40.51	1.02677	8.48945e-256	1.84515e-254
103850	Nt5m	mRNA	6.09	5.09	6.29	6.95	6.85	4.92	5.1	5.23	5.67	6.13	5.8	5.85	4.94	8.23	8.3	7.69	5.93	5.7	6.27	4.51	0.116486	0.029588	0.0447934
103889	Hoxb2	mRNA	0.62	0.73	0.38	0.84	1.07	0.84	0.48	0.58	0.71	0.67	0.28	1.25	0.51	0.84	0.88	1.11	0.63	0.35	0.47	0.7	0.248512	0.104317	0.143456
103963	Rpn1	mRNA	34.35	32.55	32.54	27.98	28.3	30.52	39.39	35.4	25.09	34.03	33.17	63.01	56.32	29.27	24.81	25.05	72.17	26.71	41.74	46.83	0.426951	3.26543e-241	6.81579e-240
103967	Dnm3	mRNA	0.17	0.17	0.09	0.17	0.21	0.14	0.12	0.1	0.23	0.2	0.12	0.12	0.16	0.15	0.15	0.2	0.2	0.28	0.16	0.14	0.078928	0.669452	0.731039
103968	Plin1	mRNA	0	0.06	0	0	0	0	0	0	1.45	0	0.03	1.56	0.63	0	0	0	0	0.03	0	0	0.785159	0.0017972	0.00317985
103978	Gpc5	mRNA	0	0	0	0	0	0	0	0	0	0	0.02	0	0	0	0.02	0	0.02	0	0.02	0	1.76138	0.2634	0.328088
103988	Gck	mRNA	57.79	36.89	61.39	51.02	30.19	33.38	53.98	70.25	106.07	42.4	101.96	5.71	31.44	15.03	49.03	54.03	48.02	76.7	44.8	12.4	-0.65699	0	0
104001	Rtn1	mRNA	0.77	0.6	1.12	0.97	1.05	0.47	1.28	0.9	0.65	1.04	0.64	0.51	0.41	1.12	1.04	1.13	0.31	0.61	1.12	0.71	-0.145844	0.231012	0.292765
104009	Qsox1	mRNA	110.56	120.06	89.86	95.46	104.23	96.45	127.61	112.54	184.82	178.42	299.66	409.98	417.12	226.4	134.24	142.55	396.07	193.92	246.96	343.6	1.01106	0	0
104010	Cdh22	mRNA	0.02	0.05	0.08	0.07	0.05	0.05	0.03	0.05	0.06	0.02	0.05	0.08	0	0.01	0.07	0.03	0.03	0.07	0.01	0.05	-0.268834	0.385166	0.45648
104015	Synj1	mRNA	1.09	0.74	1.25	1.04	1.11	1	1.4	1.26	1.67	1.47	1.7	3.27	2.23	1.84	1.66	1.6	1.79	1.34	1.53	1.78	0.579809	1.29697e-33	7.38466e-33
104027	Synpo	mRNA	0.99	1.12	1.2	1.14	0.91	1.36	1.43	0.89	2.78	1.96	1.12	15.57	1.99	1.39	0.92	1.38	1.25	0.86	1.78	3.56	1.23289	1.3448e-155	2.07037e-154
104069	Sncb	mRNA	0.19	0.05	0.19	0.24	0	0.2	0	0	0	0	0	0	0	0.05	0	0	0	0	0	6.98	3.36858	4.06539e-33	2.28922e-32
104079	Nxph3	mRNA	0	0	0.03	0.03	0	0.03	0	0.03	0.03	0	0	0.26	0.03	0.03	0	0	0	0	0	0.05	1.76654	0.0120604	0.0193433
104080	Nxph4	mRNA	0.03	0.07	0	0.13	0.03	0	0	0.07	0	0.07	0.03	0.13	0.29	0.03	0.03	0	0	0.03	0	0.03	0.66814	0.205647	0.264745
104082	Wdr7	mRNA	1.55	1.97	1.43	1.71	1.42	2.28	1.69	1.92	1.95	2.24	1.8	2.67	2.71	2.13	1.5	1.33	1.74	1.32	1.44	1.98	0.04869	0.239469	0.301545
104086	Cyp27a1	mRNA	211.62	206.62	238.12	185.88	172.15	189.65	153.35	153.65	256.53	252.51	179.24	82.37	132.6	180.51	228.07	188.39	102.35	177.74	108.74	102.42	-0.474838	0	0
104099	Itga9	mRNA	1.71	1.89	2.21	2.2	2.38	2.34	2.24	1.94	2.56	2.74	0.84	3.3	2.17	2.59	1.41	2.23	2.2	0.96	2.43	2.62	0.118647	0.00650872	0.0108163
104110	Adcy4	mRNA	1.57	0.97	1.38	1.3	1.74	1.37	1	2.22	1.63	0.99	0.97	0.91	2.05	2.42	1.35	1.84	0.86	0.69	1.08	0.79	-0.029066	0.713894	0.769504
104111	Adcy3	mRNA	0.15	0.12	0.11	0.09	0.09	0.11	0.19	0.06	0.2	0.19	0.04	0.25	0.1	0.19	0.14	0.19	0.1	0.08	0.09	0.14	0.174704	0.371143	0.442184
104112	Acly	mRNA	45.89	76.04	48.42	62.01	54.43	26.3	43.7	22.43	30.58	37.92	16.43	32.4	8.9	13.07	18.5	10.68	15.42	19.21	17.06	15.19	-1.3393	0	0
104130	Ndufb11	mRNA	205.09	213.92	248.9	215.98	287.92	258.17	208.51	222.07	233.58	213.89	220.02	109.48	189.9	195.3	205.19	214.91	186.62	205.43	210.84	170.34	-0.292982	3.31314e-132	4.56998e-131
104156	Etv5	mRNA	1.6	0.83	1.13	1.02	0.74	0.89	0.98	1.09	0.95	1.29	0.42	1.4	0.54	0.65	0.59	0.89	1.06	0.48	0.91	0.87	-0.277219	0.000572976	0.00106455
104158	Ces1d	mRNA	315.49	293.7	265.13	489.41	279.5	426.71	388.82	382.17	598.96	347.47	253.43	47.39	77.68	247.8	366.78	339.36	55.08	235.98	183.53	92.11	-1.02061	0	0
104174	Gldc	mRNA	42.48	31.05	26.26	36.93	32.97	27.18	29.09	23.54	36.04	57.52	48.62	18.91	18.14	50.82	42.31	42.75	33.72	36.84	36.47	39.88	-0.00593056	0.646177	0.709055
104175	Sbk1	mRNA	8.05	11.31	9.21	11.36	12.27	14.16	16.83	12.17	16.85	6.63	9.57	6.69	4.1	7.22	7.96	6.27	4.9	5.77	6.15	9.43	-0.847685	9.34229e-251	2.00047e-249
104184	Blmh	mRNA	10.7	9.93	9.4	10.01	9	11.16	9.33	8.56	11.57	10.6	8.4	12.57	7.03	9.12	10.12	7.51	8.04	9.17	8.18	10.85	-0.107393	0.000714859	0.00131772
104215	Rhoq	mRNA	1.88	2.23	1.95	1.83	2.07	2.21	1.76	2.27	2.9	2.2	2.18	8.45	3.01	2.93	3.16	2.44	2.1	2.21	2.3	2.03	0.568589	1.682e-35	9.95896e-35
104245	Slc6a5	mRNA	0	0	0.01	0.01	0.01	0.01	0	0	0	0.01	0.01	0.1	0.01	0.01	0	0.01	0	0.01	0.02	0.02	1.95998	0.000755157	0.00138847
104248	Cabin1	mRNA	3.45	2.86	3.48	2.72	3.48	3.08	3.22	3.19	4.32	3.32	4.03	6.65	4.86	6.25	6.23	5.62	4.58	3.01	3.76	3.82	0.547945	1.16804e-56	9.53205e-56
104252	Cdc42ep2	mRNA	2.08	2.24	3.19	2.36	3.21	1.73	1.96	2.41	3.27	3.77	1.99	3.83	4.2	3.01	3.67	4.44	2.71	1.73	4.23	3.7	0.451251	2.55645e-10	7.19419e-10
104263	Kdm3a	mRNA	3.36	3.13	3.63	2.9	3.43	2.82	2.92	3.52	2.42	4.4	2.62	6.48	4.11	4.12	2.87	3.82	3.79	3.45	3.77	2.98	0.302087	6.78447e-15	2.31745e-14
104271	Tex15	mRNA	0	0	0	0	0	0	0	0.02	0	0	0	0	0	0	0	0	0.02	0	0	0.02	1.28112	0.454165	0.52675
104303	Arl1	mRNA	26.33	29.84	19.53	31.79	22.08	36.41	39.33	27.42	37.47	37.32	34.59	68.98	43.5	32.63	25.86	18.82	42.29	26.66	27.64	38.94	0.221837	1.03048e-14	3.49449e-14
104318	Csnk1d	mRNA	13.45	13.08	14.16	13.51	13.72	13.02	13.48	12.12	17.48	14.14	13.81	20.02	12.89	14.11	13.48	12.66	13.34	10.13	11.64	12.97	-0.0410893	0.0507984	0.0740072
104346	Gas8	mRNA	1.39	2.27	1.55	1.56	1.35	1.09	1.37	1.05	1.4	1.65	1.25	4.4	1.91	1.54	2.53	2.07	1.76	0.93	1.1	1.41	0.462838	1.65172e-08	4.2182e-08
104348	Zfp120	mRNA	1.24	1.36	1.31	1.5	1.47	1.91	1.28	1.39	0.67	1.66	1.1	1.56	1.13	1.6	1.53	1.28	1.31	1.41	1.3	1.18	0.0156979	0.805899	0.850723
104349	Zfp119a	mRNA	0.86	1.04	0.72	0.84	0.47	1.24	0.3	0.33	0.7	1.36	1.13	1.12	0.73	1.14	1.68	0.67	1.3	1.1	1.41	1.36	0.48814	2.04795e-06	4.59968e-06
104360	Isl2	mRNA	0	0	0	0	0	0	0	0	0	0.03	0	0	0	0.03	0	0.02	0	0	0	0	1.28112	0.454165	0.52675
104362	Meig1	mRNA	0	0	0	0.1	0	0.1	0	0.1	0.09	0	0	0.19	0.09	0.1	0	0.28	0	0	0	0.09	1.28112	0.134399	0.180522
104382	Barhl2	mRNA	0	0	0.03	0	0.02	0	0.02	0	0	0	0	0	0.02	0	0	0	0	0.03	0	0	-0.419323	0.74723	0.799384
104383	Rcor2	mRNA	0.02	0.05	0	0.02	0.05	0.02	0.02	0.07	0.16	0.05	0.1	0.1	0.02	0.02	0.05	0.05	0.02	0	0.02	0.02	-0.603406	0.212796	0.272876
104394	E2f4	mRNA	10.11	8.27	9.52	7.88	8.17	7.01	6.53	8.32	12.18	9.62	11.4	16.32	12.41	12.4	11.82	11.16	12.18	9.85	11.11	9.98	0.401734	7.0986e-34	4.06309e-33
104401	Pcnx3	mRNA	4.11	3.67	3.97	4.01	3.65	2.94	3.95	4.03	4.71	4.52	4.38	5.27	3.99	4.04	4.52	4.53	4.68	3.01	3.82	4	0.0714237	0.0105235	0.0170016
104416	Bap1	mRNA	6.47	6.22	5.78	5.95	7	7.86	7.28	7.68	9	7.87	8.28	10.15	7.59	7.93	7.22	7.48	6.85	6.46	7.45	7.43	0.062865	0.0368075	0.0548669
104418	Dgkz	mRNA	9.56	9.56	9.83	9.55	11.08	8.78	9.01	9.2	11.4	12.26	10.6	8.68	8.02	12.6	11.44	13.14	7.1	6.22	9.15	7.69	-0.109671	2.05552e-05	4.32053e-05
104444	Rexo2	mRNA	59.66	65.53	63.37	59.97	63.51	62.25	64.23	66.04	49.39	62.04	58.83	67.98	59.41	58.65	45.11	54.05	60.72	49.98	63.31	67.02	-0.0650419	0.00057931	0.00107551
104445	Cdc42ep1	mRNA	7.49	7.01	9.06	7.39	9.45	6.8	8.08	9.19	14.67	8.88	18.95	16.74	9.73	8	11.32	13.87	14.86	9.84	10.09	9.92	0.25207	2.59753e-18	1.00042e-17
104457	0610010K14Rik	mRNA	24.21	22.44	23.97	21.99	19.31	15.43	16.7	17.02	16.64	23.02	14.22	20.65	18.45	20.51	22.43	24.13	22.29	16.22	21.42	21.06	0.079483	0.0349448	0.0523147
104458	Rars	mRNA	17.14	16.25	16.98	14.31	14.09	13.19	12.15	12.61	10.64	13.32	13.86	24.07	15.26	14.14	15.99	13.66	14.45	14.57	14.35	11.92	0.128955	1.60843e-06	3.64078e-06
104479	Ccdc117	mRNA	7.45	5.51	5.71	5.71	5.92	4.61	5.77	4.79	9.74	5.38	6.79	4.68	8.59	6.4	6.43	5.38	8.18	4.28	6.22	6	0.02655	0.416002	0.488623
104570	Ppp4r3b	mRNA	2.64	2.54	1.68	3.04	1.66	3.4	2.55	2.57	2.91	2.97	2.38	6.8	3.54	2.71	2.53	1.68	3.58	2.45	2.02	3.04	0.295343	4.83402e-14	1.59778e-13
104601	Mycbpap	mRNA	0.04	0.04	0.15	0.02	0.07	0.02	0.02	0.06	0.03	0.11	0	0.11	0	0.05	0.05	0.05	0.31	0.02	0.02	0.04	0.544151	0.125386	0.169624
104625	Cnot6	mRNA	5.81	6.04	5.96	6.15	5.42	6	4.73	4.63	5.13	5.96	6.13	8.79	5.5	6.24	6.76	5.48	6.01	5.73	6.04	6.58	0.168736	1.51104e-10	4.29823e-10
104662	Tsr1	mRNA	1.65	1.04	1.04	1.75	0.75	1.62	1.41	1.03	2.12	1.41	1.75	5.89	1.95	2.76	1.46	1.38	2.53	1.68	1.85	1.9	0.746589	2.32433e-35	1.3734e-34
104681	Slc16a6	mRNA	2.39	1.89	1.28	1.36	1.8	1.55	1.79	1.77	1.35	2.55	2.25	6.39	2.98	3.23	2.9	2.76	4.78	2.3	3.53	4.08	1.05763	1.80388e-115	2.29495e-114
104709	Pik3r6	mRNA	0.38	0.29	0.37	0.17	0.22	0.19	0.27	0.28	0.28	0.34	0.35	0.46	0.43	0.84	0.27	0.52	0.39	0.16	0.39	0.46	0.584103	4.08848e-05	8.36974e-05
104718	Ttc7b	mRNA	3.03	2.67	4.01	4.1	4.46	4.63	4.51	5.39	5.54	3.87	5.97	2.88	4.49	3.05	3.94	5.14	2.67	4	4.19	4.06	-0.195383	1.00887e-06	2.31257e-06
104721	Ddx1	mRNA	21.08	21.3	19.07	22.08	18.11	19.71	20.57	20.12	14.09	20.59	17.26	31.43	21.25	23.9	19.15	19.09	21.37	17.65	21.14	19.74	0.155559	1.73938e-13	5.61243e-13
104725	Sptssa	mRNA	20.38	24.24	22.12	25.17	22.89	22.44	20.88	16.82	22.33	20.25	20.6	16.96	16.81	22.12	23.72	20.2	16.21	22.09	18.5	23.26	-0.117066	3.73632e-05	7.67505e-05
104732	Tedc1	mRNA	0.07	0.05	0.13	0.02	0.1	0.02	0.02	0.1	0.03	0.02	0.03	0.16	0.05	0.07	0.03	0.05	0.17	0.03	0.1	0.07	0.626439	0.0496568	0.0724655
104759	Pld4	mRNA	4.03	2.81	2.08	2.33	3.2	4.22	4.87	4.23	3.19	2.99	2.66	6.39	5.14	9.71	2.6	6.41	3	1.92	5.35	7.06	0.661056	1.92331e-36	1.15372e-35
104771	Jkamp	mRNA	12.41	13.26	14.28	14.02	12.97	14.13	14.24	12.38	12.01	14.18	11.66	15.05	11.31	12.49	12.75	14.51	14.05	13.02	15.07	14.81	-0.00693033	0.841005	0.879548
104776	Aldh6a1	mRNA	135.48	135.67	113.62	164.8	127.51	156.17	152.86	131.78	138.73	139.45	105.2	41.52	69.82	105.3	123.06	99.01	79.61	109.38	91.64	79.89	-0.622712	0	0
104799	Vipas39	mRNA	3.83	4	4.38	3.97	4.52	4.2	4.65	4.31	4.69	4.64	4.23	5.64	4.22	7.14	5.17	6.38	6.16	4.9	5.07	5.63	0.371554	3.71013e-18	1.42042e-17
104806	Fancm	mRNA	0.19	0.18	0.25	0.26	0.2	0.32	0.22	0.23	0.17	0.26	0.37	0.51	0.39	0.33	0.3	0.18	0.39	0.37	0.37	0.44	0.571681	1.22066e-08	3.14045e-08
104816	Aspg	mRNA	62.41	90.99	78.19	70.17	118.92	58.25	58.93	63.06	52.32	69.88	51.81	68.11	53.5	73.6	73.64	80.39	64.88	58.52	47.44	56.58	-0.151971	1.6867e-40	1.08647e-39
104831	Ptpn23	mRNA	4.55	4.33	4.3	4.19	4.33	3.79	4.46	4.22	4.84	5.34	4.76	9.52	5.32	4.75	4.77	5.79	5.72	4.61	4.65	4.42	0.296432	1.37639e-22	6.04208e-22
104836	Cbll1	mRNA	2.35	1.9	2.04	1.93	1.65	1.99	2.24	1.88	3.62	2.31	2.56	2.74	2.41	2.78	3	2.39	3.4	2.51	2.82	2.55	0.297006	5.03056e-10	1.39176e-09
104859	Tecpr2	mRNA	1.23	0.93	0.91	1.05	1.04	0.99	0.86	1.09	1.12	1.64	1.34	2.27	1.32	1.37	1.03	1.21	1.8	1.05	1.46	1.08	0.344146	8.13223e-13	2.5524e-12
104871	Spata7	mRNA	0.69	0.42	0.47	0.63	0.83	0.89	0.95	0.79	0.54	1.06	0.38	1.14	0.89	0.61	1	0.91	1.06	0.79	0.71	1.07	0.38892	0.00302465	0.00521609
104884	Tdp1	mRNA	1.57	1.19	1.98	1.34	1.96	1.33	0.76	1.11	1.3	1.91	1.09	2.57	1.16	1.79	1.72	1.23	1.81	0.93	1.78	1.67	0.200846	0.0174052	0.0272576
104885	Tmem179	mRNA	0	0	0	0	0	0	0.02	0	0.07	0	0	0.09	0	0	0	0	0	0	0	0.04	0.866079	0.346305	0.416953
104886	Rab15	mRNA	0.03	0.01	0.04	0.04	0.07	0.02	0.02	0.04	0.03	0.06	0.04	0.11	0.02	0.04	0.01	0	0.05	0.02	0	0.09	0.032389	0.934249	0.948727
104910	Slc25a47	mRNA	235.2	366.25	249.18	329.19	385.2	352.35	465.44	369.83	447.71	202.09	324.28	654.45	146.44	379.6	356.14	408.06	200.93	379.76	335.87	381.34	0.0835813	1.03837e-38	6.49112e-38
104923	Adi1	mRNA	116.26	126.56	132.18	138.62	143.45	124.57	138.63	132.61	136.08	128.78	117.56	37.04	84.02	102.24	120.63	114.58	78.09	126.38	117.68	94.2	-0.427502	0	0
104943	Fam110c	mRNA	0.48	1.03	0.48	1.01	1.43	1.24	0.9	0.81	1.3	1.17	1.16	0.69	0.83	0.66	0.81	0.81	1.77	0.94	0.66	1.38	-0.0663226	0.475069	0.546723
105000	Dnal1	mRNA	0.2	0.22	0.17	0.21	0.2	0.23	0.18	0.25	0.18	0.21	0.25	0.47	0.2	0.36	0.37	0.33	0.33	0.31	0.23	0.28	0.599914	8.44805e-07	1.94574e-06
105005	Fam84a	mRNA	0.32	0.19	0.35	0.42	0.38	0.64	0.24	0.25	0.34	0.8	0.37	0.35	0.83	0.77	0.36	0.46	0.4	0.23	0.51	0.63	0.380292	0.00189751	0.00334777
105014	Rdh14	mRNA	10.82	10.53	10.33	10.33	10.8	11.03	10.47	10.65	9.04	11.38	12.41	18.77	9.31	11.38	11.78	11.75	10.78	12.13	13.29	12.6	0.21422	5.08484e-09	1.3357e-08
105083	Pelo	mRNA	9.08	4.91	5.98	5.46	6.5	5.48	7.76	9.21	11.78	8.62	14.7	14.9	14.45	9.25	7.39	8.41	11.03	8.81	11.88	7.51	0.354444	3.86481e-19	1.53725e-18
105148	Iars	mRNA	7.93	7.41	6.86	7.62	6.49	7.3	7.84	6.73	7.92	8.11	7.11	10.04	7.76	6.93	6.73	6.35	7.77	6.75	6.6	6.58	-0.0226479	0.390181	0.461761
105171	Arrdc3	mRNA	9.52	8.8	10.77	17.41	17.04	23.64	15.19	12.95	13.99	36.96	10.61	6.02	17.55	42.93	31.66	27.41	13.2	26.73	21.35	17.82	0.496846	1.35449e-188	2.38077e-187
105180375	Tmem265	mRNA	5.55	5.59	5.39	5.97	7.7	5.85	5.8	8.37	5.41	5.68	4.51	6.92	5.77	6.32	5.89	5.9	2.54	4.94	3.53	3.63	-0.248407	2.16626e-05	4.54011e-05
105193	Nhlrc1	mRNA	0.52	0.66	0.35	0.48	0.24	0.36	0.5	0.32	0.46	0.36	0.4	0.36	0.32	0.53	0.82	0.5	0.48	0.34	0.33	0.39	0.0926718	0.537283	0.604892
105203	Fam208b	mRNA	0.81	0.74	0.51	0.84	0.65	0.65	0.74	0.6	0.49	0.88	0.92	1.44	0.98	0.89	1.11	0.7	0.9	0.61	0.7	1	0.39873	3.176e-13	1.01312e-12
105239	Rnf44	mRNA	13.56	13.19	14.04	13.66	13.21	14.65	14.43	17.12	18.56	14.88	13.61	16.12	14.34	14.54	13.99	13.25	14.41	11.61	13.61	13.8	-0.0696517	0.000667037	0.00123232
105242416	105242416	mRNA	0.25	0.47	0.75	0.48	0.57	0.81	0.83	0.7	0.28	0.4	0.14	0.65	0.67	0.66	0.37	0.43	0.45	0.74	0.39	0.62	0.106149	0.526263	0.595457
105242418	Gm38690	mRNA	0.08	0	0	0	0	0	0	0.03	0.04	0.03	0	0	0.01	0	0	0	0	0	0.02	0.03	-0.446393	0.619679	0.684346
105242430	Gm38699	mRNA	0	0	0	0	0	0	0	0	0	0.04	0	0	0	0	0	0.14	0.21	0	0	0	3.28112	0.0327885	0.0492778
105242433	Gm38702	mRNA	0.11	0.08	0.21	0.35	0	0	0.16	0.09	0.24	0.35	0.16	0.19	0.1	0.36	0.22	0.09	0	0.2	0.1	0.08	-0.129655	0.609113	0.674221
105242435	Gm38704	mRNA	0.32	0.08	0.1	0.05	0.16	0.18	0.31	0.11	0.22	0	0	0	0	0.11	0.06	0.31	0	0.1	0.57	0.29	0.190685	0.560537	0.626966
105242453	LOC105242453	mRNA	0.17	0.6	0.13	0.45	0.42	0.19	0.14	0.14	0.16	0.53	0.38	0.11	0	0	0.3	0.32	0	0.1	0.17	0.3	-1.04435	1.91695e-08	4.88263e-08
105242467	Gm38717	mRNA	0	0	0	0	0.02	0	0	0	0	0	0	0	0	0	0	0.02	0	0	0	0	0.281117	0.890153	0.916135
105242472	LOC105242472	mRNA	0	0	0	0	0	0	0	0	0	0	0.01	0	0	0	0	0.01	0	0	0	0.01	1.28112	0.454165	0.52675
105242668	Gm38821	mRNA	0.07	0.07	0.03	0.04	0	0.07	0.07	0.07	0.03	0.04	0	0	0.1	0.14	0.04	0.1	0.07	0.04	0.07	0.07	0.644488	0.207048	0.26636
105242736	LOC105242736	mRNA	0	0.21	0.13	0.4	0.4	0.41	0.28	0.55	0.2	0.13	0.14	0.13	0.13	0.28	0.14	0.13	0.55	0	0.26	0.2	-0.339497	0.389684	0.461299
105242927	Gm38999	mRNA	0.03	0	0	0	0	0	0.1	0	0	0	0	0	0	0.03	0	0	0	0	0	0	-1.71888	0.232374	0.294083
105242930	Gm39002	mRNA	0.03	0.01	0.01	0.01	0.03	0	0.06	0.04	0	0	0.01	0	0.02	0.06	0.04	0.02	0	0	0.01	0.01	0.167212	0.752879	0.804882
105243	Slc9a3	mRNA	0.01	0	0	0	0	0	0	0	0	0	0	0	0	0	0	0	2.27	0	0	0	8.10767	6.34576e-54	5.01824e-53
105243089	Gm39115	mRNA	0	0.01	0.02	0.04	0.04	0.04	0.02	0	0	0	0.05	0.02	0.02	0.08	0	0	0	0	0	0	-0.64528	0.372923	0.444091
105243585	Gm39469	mRNA	1.18	0.62	0.67	1.49	0.59	1.52	0.62	0.93	0.3	0.98	1.08	1.99	1.46	0.96	1.13	1.01	1.43	0.74	0.6	1.47	0.413034	0.000214619	0.000414119
105243944	Gm39653	mRNA	0	0	0.04	0.07	0	0	0	0	0	0	0.04	0	0	0.08	0	0	0	0.03	0	0	-0.137923	0.904699	0.924449
105244006	Gm39701	mRNA	1.11	2.04	2.17	5.44	3.53	1.9	4.58	6.39	6.68	1.49	1.68	15.69	3.29	4.2	4.07	5.62	4.64	12.13	3.63	5.67	0.954073	1.07458e-121	1.40521e-120
105244034	LOC105244034	mRNA	0	0	0	0	0	0	0.03	0	0	0	0	0	0	0.01	0	0.08	0	0	0	0	2.21205	0.0921359	0.128023
105244063	Gm39743	mRNA	0	0	0	0.08	0.27	0.22	0.3	0	0	0.2	0	0	0.06	0	0	0.25	0	0	0	0.6	0.111331	0.740426	0.793326
105244150	LOC105244150	mRNA	0.23	0	0	0	0.07	0.12	0.17	0	0.06	0	0.16	0.06	0	0	0	0	0.06	0	0	0	-2.52314	0.00437255	0.00739806
105244158	1700024J04Rik	mRNA	0	0	0	0	0	0	0	0	0.02	0	0	0	0	0	0.02	0	0	0	0	0.02	1.28112	0.454165	0.52675
105244392	Gm40011	mRNA	5.41	6.02	7.32	6.67	6.98	10.59	9.28	8.65	10.13	3.62	13.08	11.23	7.23	22.91	10.36	14.46	5.3	11.73	10.2	16.92	0.611779	7.26584e-34	4.15745e-33
105244402	LOC105244402	mRNA	1.05	1.24	0.61	1.71	1.09	1.7	1	0.85	0.65	1.03	1.11	0.68	1.27	1.75	1.24	1.05	0.94	1.7	1.02	1.2	0.195179	0.111619	0.152784
105244717	Gm40275	mRNA	0	0	0	0	0.03	0	0	0.03	0	0	0.03	0.03	0	0	0	0.02	0	0	0	0	-0.671577	0.628027	0.691894
105244808	Gm40353	mRNA	0	0	0.05	0	0	0	0	0.05	0	0	0	0.09	0	0	0	0	0	0	0	0	0.281117	0.845144	0.881779
105244826	Gm40363	mRNA	0.45	1.67	0.26	0.54	0.26	0.41	0.75	0.27	0	1.24	0	0.63	0.26	0.38	2.32	0.01	0.35	0.46	0.37	0.01	0.0936294	0.593615	0.658999
105244829	Gm40365	mRNA	0.86	0.96	1.34	0.62	0.99	1.18	0.21	0.39	0.24	0	0.32	1.25	0.44	0.65	1.19	0.98	0.91	0	0	1.21	0.163202	0.302499	0.370074
105244832	Gm40368	mRNA	2.42	1.21	2.61	1.7	1.38	1.26	1.26	1.13	0.87	1.98	1.09	3.02	1.17	3.52	4.83	2.57	1.58	1.92	1.51	2.2	0.715861	2.10596e-20	8.72636e-20
105244833	Gm40369	mRNA	0	0	0	0.04	0.1	0	0	0	0	0	0	0	0	0	0	0.39	0	0	0.38	0	2.75781	3.99948e-06	8.84102e-06
105244844	Gm40378	mRNA	0	0.24	0	0.86	0.33	0.38	0.22	0.04	0.67	1.04	0.18	0.01	0	0.92	0	0.75	0.02	0.73	0.55	0.63	0.154463	0.517751	0.58778
105244925	Gm40447	mRNA	0	0	0.05	0	0	0	0	0.02	0.02	0	0	0	0	0	0.05	0.02	0	0	0.02	0.04	0.866079	0.346305	0.416953
105244931	Gm40453	mRNA	0	0.25	0	0.1	0	0	0	0	0.46	0.18	0	0.59	0	0	0	0.08	0	0.61	0.42	0.2	1.19904	0.00373308	0.0063651
105244980	Gm40498	mRNA	0	0	0	0	0	0	0	0	0	0	0	0.4	0	0	0	0	0	0	0.05	0	5.83632	1.1007e-07	2.67826e-07
105244999	Gm40514	mRNA	0.11	0.64	0.12	1.41	0.7	0.14	1.62	1.98	0.75	0.55	0.54	5.09	1.13	0.76	0.72	1.51	0.89	3.15	0.64	1.43	1.13079	5.37127e-42	3.54532e-41
105245	Txndc5	mRNA	74.43	74.87	82.39	77.85	75.19	87.19	93.65	90.44	76.82	69.82	74.23	44.37	73.65	40.95	34.37	43.64	70.5	39.23	57.41	62.9	-0.61166	0	0
105245043	LOC105245043	mRNA	0.01	0	0	0	0.04	0	0	0	0	0	0	0	0	0.03	0	0	0.03	0	0.03	0.03	1.28112	0.19483	0.252108
105245047	Gm40556	mRNA	0.03	0	0.08	0.03	0	0	0	0	0.06	0.03	0.06	0.03	0.06	0	0.03	0.03	0.06	0.09	0	0.08	0.659628	0.273836	0.339432
105245097	Gm40595	mRNA	0	0.25	0.13	0.41	0.13	0.29	0.46	0.26	0.16	0.13	0.2	0.62	0.36	0.07	0.29	0.34	0.47	0.3	0.27	0.53	0.726774	0.00148914	0.00265944
105245106	Gm40600	mRNA	0.1	0.65	0	0	0	0	0	0.71	0	0	0.07	0.49	0.4	0.44	0	0	0.19	0.2	0	0	0.47362	0.225696	0.287601
105245278	Gm40755	mRNA	0.08	0.12	0.08	0.11	0.09	0.08	0.09	0.11	0.06	0.13	0.1	0.17	0.21	0.17	0.23	0.18	0.11	0.16	0.08	0.13	0.767338	1.20952e-06	2.76012e-06
105245342	Gm40814	mRNA	5.18	6.9	3.11	3.34	0	2.21	3.43	1.57	4.96	4.26	2.02	3.03	1.54	1.56	0.82	0.92	8.44	2.84	4.01	3.18	-0.192108	0.0002682	0.000512665
105245353	Gm40824	mRNA	0.04	0.1	0.09	0	0.04	0.07	0.06	0.26	0	0.01	0.11	0.05	0.16	0.22	0.04	0.12	0.03	0.15	0.05	0.1	0.58171	0.0268116	0.0408215
105245369	Gm40835	mRNA	0	0.02	0.04	0.06	0.05	0.04	0.04	0	0.02	0.04	0	0.07	0.04	0	0	0.02	0.02	0.04	0.05	0.05	0.239611	0.637853	0.701117
105245383	Gm40848	mRNA	0.39	0.14	0.21	0.51	0.2	0.15	0.29	0.12	0.19	0.35	0.1	0.86	0.39	0.47	0.35	0.2	0.5	0.46	0.37	0.4	0.793238	5.60187e-05	0.000113369
105245389	Gm40853	mRNA	0.21	0.18	0.18	0.38	0.13	0.16	0.17	0.32	0	0.38	0.25	0.1	0.16	0.25	0.14	0.29	0.17	0	0.31	0.09	-0.368757	0.237294	0.299067
105245400	Gm40862	mRNA	0.23	0.45	0.34	0.14	0.29	0.45	0.08	0.09	0.21	0	0	0.46	0.39	0.29	0	0.56	0	0.08	0.1	0.17	-0.093132	0.806058	0.850839
105245402	Gm40864	mRNA	0	0	0.05	0	0	0.05	0	0	0	0	0	0	0	0.14	0	0	0	0.06	0	0	1.24015	0.255324	0.318944
105245406	LOC105245406	mRNA	0.22	0.4	0.58	0	0.24	0	0.18	0.3	0.23	0.73	0	0	0.18	0.28	0.16	0	0	0.58	0.04	0.45	-0.490728	0.0356552	0.0532956
105245424	Gm40881	mRNA	0.06	0	0.05	0	0	0.08	0.09	0.03	0.05	0	0.07	0.07	0	0.06	0.04	0	0.1	0.14	0	0	0.170846	0.725289	0.779899
105245436	Gm40892	mRNA	0.49	0.27	0.15	0	0	0.33	0.23	0.4	0.71	0.46	0	0.47	0	0	0.15	0.12	0.11	0	0.22	0.26	-0.914468	0.00093547	0.00170394
105245449	Gm40902	mRNA	2.07	0.83	1.65	0.74	0.84	0.56	0.72	0.38	0.24	0.56	0.6	0.78	1.21	1.27	1.51	0.45	0.36	0.64	0.08	0.4	-0.183409	0.250831	0.314054
105245547	Gm40991	mRNA	9.29	23.29	23.33	21.98	15.77	26.07	23.21	37.46	25.17	3.16	21.98	87.15	19.53	23.48	17.86	12.43	30.41	42.07	23.18	13.95	0.51296	1.32474e-178	2.24224e-177
105245577	LOC105245577	mRNA	0	0	0	0	0	0	0	0.05	0	0	0	0.04	0	0	0	0	0	0	0	0	0.127494	0.95161	0.962024
105245580	A930018O16Rik	mRNA	0.12	0.06	0	0.06	0.06	0.13	0	0.06	0.06	0	0.12	0.12	0.06	0	0.06	0	0.06	0.06	0.06	0.06	-0.178315	0.788456	0.835433
105245604	Gm41035	mRNA	0	0	0	0.09	0	0	0	0	0	0	0	0	0	0	0	0.1	0	0	0	0	0.477364	0.649877	0.712575
105245682	Gm41099	mRNA	0.07	0.03	0.06	0	0	0.07	0.11	0.09	0.07	0.04	0.06	0.06	0.11	0.06	0.08	0.06	0.03	0.18	0	0.03	0.214157	0.623578	0.687995
105245911	Gm41291	mRNA	0.05	0.24	0.25	0.09	0	0.15	0.14	0.1	0.24	0.15	0.18	0.14	0.05	0.26	0.2	0.25	0.26	0.37	0.3	0.31	0.715029	0.0212066	0.0328348
105246	Brd9	mRNA	3.84	3.77	4.25	3.5	4.49	3.2	3.23	3.28	3.14	4.99	3.98	5.11	3.17	4.95	4.69	5.15	4.69	4.09	4.52	3.68	0.228988	4.44424e-07	1.04352e-06
105246138	Gm41476	mRNA	7.64	7.78	11.18	36.23	20.41	11.02	35.56	40.96	45.87	11.08	12.94	100.42	23.25	24.61	29.24	36.81	24.45	65.78	25.57	37.87	0.896573	0	0
105246320	Gm26637	mRNA	0.1	0.07	0	0.07	0.02	0.07	0	0.02	0.02	0.08	0.08	0.17	0.02	0.05	0.06	0.04	0.02	0	0.04	0.06	0.0214288	0.957862	0.966994
105246512	Gm41793	mRNA	0.57	0.44	0.13	0.38	0.15	0	0.31	0.24	0.11	0.12	0	0.37	0.24	0.14	0	0.36	0	0.26	0	0.35	-0.213886	0.650495	0.713118
105246572	Gm41844	mRNA	5.68	8.06	7.35	22.23	13.18	8.68	17.79	28.52	30.47	7.7	8.96	56.16	14.58	17.16	17.79	28.44	16.21	40.5	14.18	21.8	0.799689	1.56732e-190	2.7802e-189
105246811	105246811	mRNA	193.71	241.91	374.92	151.83	142.14	176.38	251.44	534.66	619.91	128.65	517.98	1784.59	726.56	228.39	310.18	286.44	630.08	454.15	401.22	224.85	0.883422	0	0
105246828	Gm42052	mRNA	1.21	0.7	0.7	0.86	0.91	0.89	0.97	0.91	0.55	0.43	0.19	2.01	0.77	1.39	1.64	1.28	1.15	0.84	0.34	0.57	0.544342	0.00167084	0.00296838
105246872	Gm42078	mRNA	2.64	1.78	0	12.39	3.41	2.41	14.79	13.32	18.06	0.7	1.67	35.97	11.6	4.44	9.82	13.35	11.76	29.61	4.04	8.86	1.14448	1.71808e-105	2.06051e-104
105246961	AB010352	mRNA	0.45	0.43	0.15	0.39	0.21	0.41	0.4	0.26	0.28	0.53	0.67	0.44	0.4	0.68	0.5	0.48	0.51	0.44	0.43	0.65	0.396384	0.000573965	0.00106627
105246978	Gm42166	mRNA	0.31	0.23	0.32	0.37	0.29	0.31	0.41	0.39	0.36	0.5	0.36	0.33	0.33	0.47	0.44	0.42	0.29	0.22	0.36	0.39	0.0466254	0.616907	0.681675
105247050	Gm42226	mRNA	0.1	0.1	0.05	0.03	0.05	0.03	0.08	0.08	0.08	0.08	0.05	0.42	0.13	0.19	0.08	0.1	0.13	0.05	0.15	0.05	1.11435	0.000686291	0.00126667
105247075	LOC105247075	mRNA	0	0	0	0	0	0	0	0	0.07	0	0	0	0.18	0.11	0	0	0.16	0.05	0	0.42	4.09633	1.03769e-06	2.37707e-06
105247125	105247125	mRNA	1.17	0.69	0.63	0.29	0.51	0.41	0.48	0.47	0.51	0.42	0.26	1.09	0.7	0.73	0.75	0.32	0.27	0.44	0.37	0.66	-0.0439689	0.665933	0.727699
105247180	Gm42323	mRNA	0.1	0.08	0.17	0.15	0.08	0.08	0.17	0.07	0.37	0.1	0.2	0.35	0.04	0.13	0.14	0.36	0.16	0.22	0.12	0.02	0.0946916	0.773032	0.821973
105247240	Gm42372	mRNA	0.18	0.14	0.12	0.04	0.02	0.08	0.02	0.23	0.18	0.1	0.15	0.08	0	0.14	0.12	0.08	0.19	0.16	0.1	0.11	-0.0642702	0.776095	0.824675
105247297	LOC105247297	mRNA	0	0	0.03	0	0.03	0	0	0	0	0.03	0.03	0.1	0.03	0	0.04	0	0	0	0.04	0.03	1.21798	0.160788	0.212355
105278	Cdk20	mRNA	2.88	3.91	3.6	2.96	3.85	3.57	2.74	3.28	2.73	3.78	4.29	5.93	4.65	4.14	4.48	3.62	5.26	2.36	3.76	3.83	0.298512	9.17365e-08	2.24665e-07
105298	Epdr1	mRNA	0.11	0.02	0.18	0.25	0.29	0.16	0.11	0.07	0.18	0.23	0.09	0.5	0.04	0.12	0.19	0.23	0.18	0.05	0.02	0.17	0.116058	0.633606	0.696846
105348	Golm1	mRNA	0.63	1.03	0.76	0.9	1.39	0.5	0.61	0.79	0.97	0.92	0.81	1.53	0.71	1.54	0.74	1	8.28	0.87	1.36	1.66	1.22961	1.48538e-69	1.36844e-68
105349	Akr1c18	mRNA	0.15	0.2	0.33	0.19	0.29	0.59	0.1	0.1	0.09	0.2	0.25	0.59	0.1	0	0	0.1	0	0.1	0	0.09	-1.06938	0.00298694	0.00515413
105351	AW209491	mRNA	5.95	4.74	5.68	5.06	4.07	4.25	4.92	4.92	5.94	4.67	6.84	6.97	7.72	6.19	6.69	5.24	7.14	5.43	5.76	5.24	0.267657	2.97965e-09	7.92898e-09
105352	Dusp22	mRNA	6.66	8	7.89	7.81	7.19	7.44	6.57	6.02	7.16	7.34	7.24	10.36	7.34	6.89	6.89	8.15	4.84	6.68	7.9	6.67	0.0835655	0.0232002	0.0357207
105355	Slc17a3	mRNA	19.57	14.83	14.72	19.21	13.88	22.53	19.45	20.21	13.77	19.68	12.02	7.08	13.02	11.1	12.72	13.43	14.45	12.01	16.56	15.3	-0.394001	9.124e-101	1.06699e-99
105372	Utp15	mRNA	1.88	1.89	1.9	1.7	2.08	1.43	1.56	1.86	2.13	1.71	1.99	2.93	2.11	2.6	2.49	1.94	2.16	2.2	2.61	1.75	0.333252	1.21972e-10	3.48498e-10
105377	Slf1	mRNA	0.29	0.35	0.24	0.48	0.43	0.76	0.29	0.3	0.26	0.54	0.41	0.8	0.36	0.46	0.46	0.16	0.48	0.53	0.49	0.53	0.256869	0.0515526	0.0750366
105387	Akr1c14	mRNA	80.39	72.84	58.64	117.03	72.56	95.71	70.24	64.9	53.91	65.26	52.67	2.94	39.63	31.72	43.46	31	27.3	42.39	48.59	33.75	-1.12657	0	0
105418	E330034G19Rik	mRNA	0.04	0.04	0	0	0.15	0	0.07	0.08	0.04	0.04	0	0	0.04	0	0	0	0	0	0	0	-3.30385	0.0025192	0.00438272
105428	Fam149b	mRNA	10.33	10.9	11.1	12.17	11.84	11.78	10.97	12.15	8.88	10.39	9.84	8.88	8.44	9.71	9.14	9.4	9.47	7.81	10.15	8.79	-0.271283	9.09609e-15	3.09125e-14
105439	Slain1	mRNA	0.2	0.1	0.12	0.16	0.14	0.12	0.04	0.1	0.36	0.18	0.14	0.18	0.19	0.36	0.14	0.18	0.15	0.22	0.18	0.11	0.364533	0.0958521	0.132656
105440	Kctd9	mRNA	2.22	2.32	2.02	1.81	1.92	1.75	1.87	2	1.78	2.54	2.74	4.83	2.62	2.42	2.28	1.91	2.02	2.17	2.33	2.21	0.334383	7.425e-10	2.03765e-09
105445	Dock9	mRNA	1.41	1.48	1.24	1.68	1.39	1.56	1.17	1.08	1.86	1.59	0.95	1.32	0.96	1.31	1.84	1.41	1.44	1.1	1.4	1.01	-0.0932725	0.0406101	0.0601428
105446	Gmpr2	mRNA	8.29	9.56	8.33	8.54	9.23	9.32	8.37	8.33	6.96	9.25	7.11	9.07	7.12	8.09	7.49	6.53	9.19	7.83	8.64	7.08	-0.0968065	0.023544	0.0362212
105450	Mmrn2	mRNA	1.86	2.01	3.1	2.24	3.28	1.86	2.11	2.22	1.86	2.59	1.15	1.04	1.74	2.3	2.66	2.48	1.93	0.98	3.14	3.25	-0.0209564	0.681195	0.739491
105501	Abhd4	mRNA	15.59	15.49	15.3	14.68	15.46	13.23	16.4	14.84	16.89	16.76	15.34	28.45	15.11	19.1	17.5	18.3	15.05	13.34	15.95	13.68	0.165751	3.91062e-12	1.19584e-11
105504	Exoc5	mRNA	3.21	2.36	2.75	3.02	2.97	3.13	2.74	2.91	2.04	3.42	3.47	6.29	3.79	3.58	3.17	3.18	3.29	2.76	2.75	2.87	0.278027	8.98934e-13	2.81785e-12
105511	Fam170b	mRNA	0	0.03	0	0.03	0.03	0	0	0	0	0	0	0	0	0	0	0	0.03	0	0	0.03	-0.303846	0.815272	0.857282
105513	Chmp7	mRNA	9.99	9.03	8.11	9.29	9.45	9.74	9.55	9.73	11.44	11.57	10.2	12.56	8.18	8.39	9.23	8.32	9.08	7.08	9.67	9.29	-0.111251	0.000178044	0.000346317
105522	Ankrd28	mRNA	4.62	4.54	3.97	5.05	3.5	5.02	4.41	4.86	5.24	5.76	4.51	4.65	4.12	4.98	4.54	3.96	3.89	4.19	3.44	3.85	-0.16506	4.25624e-08	1.06443e-07
105559	Mbnl2	mRNA	8.74	8.3	9.86	10.69	7.17	10.17	8.48	7.93	6.82	7.28	5.21	8.2	7.22	6.59	8.15	6.22	6.9	5.87	4.24	5.63	-0.324176	2.85147e-35	1.6803e-34
105590	Zfp957	mRNA	0	0	0.02	0	0	0	0	0.02	0	0	0	0.02	0	0	0	0.02	0	0	0	0	0.295472	0.836945	0.875882
105594	Cphx1	mRNA	1.84	0.64	0.4	1.6	1.11	0.94	1.1	1.99	1.21	0.82	0.22	0.43	0.21	0.76	1.14	0.41	2.23	1.7	0.79	1.42	-0.101123	0.369095	0.439955
105638	Dph3	mRNA	6.87	6.93	7.8	6.38	6.68	8.24	7.03	8.18	6.46	7.91	7.37	10.91	7.79	7.37	5.49	6.82	7.39	6.96	8.04	6.75	0.089649	0.00575815	0.00962704
105651	Ppp1r3e	mRNA	0.53	0.47	0.49	0.69	0.56	0.51	0.74	0.85	1.62	0.93	0.82	0.53	0.49	0.45	0.27	0.5	0.83	0.57	0.53	0.31	-0.585617	3.54198e-05	7.29051e-05
105653	Phyhip	mRNA	0.02	0.02	0.06	0.02	0.1	0	0.02	0	0.06	0	0.02	0.14	0.04	0.06	0.06	0	0	0.02	0.02	0.24	1.18801	0.00629653	0.0104817
105663	Thtpa	mRNA	8.12	8.28	7.11	8.83	8.73	8.69	9.19	8.35	8.65	10.99	10.17	9.15	10.67	9.2	9.53	8.41	8.94	9.33	9.86	9.8	0.0968286	0.00102437	0.0018569
105670	Rcbtb2	mRNA	8.14	8.35	7.64	8.32	8.2	7.12	6.82	5.99	6.07	7.84	6	7.64	4.79	8.01	7.8	7.64	7.31	8.2	8.52	7.71	0.0361766	0.221261	0.282447
105675	Ppif	mRNA	23.63	28.33	33.03	36.81	37.79	31.32	24.27	23.71	28.88	24.38	22.91	20.63	16.7	24.03	33.56	27.9	16.76	23.31	19.67	21.01	-0.348398	3.1101e-47	2.23089e-46
105689	Mycbp2	mRNA	1.63	1.32	1.73	1.25	1.57	1.5	1.44	1.52	1.26	1.43	1.52	2.33	1.59	1.68	1.65	1.75	1.62	1.44	1.4	1.27	0.14777	1.53306e-05	3.24791e-05
105722	Ano6	mRNA	1.67	1.41	1.51	1.54	2	1.55	1.72	1.78	1.62	1.9	1.43	5.58	2.17	3.12	1.95	2.69	5.4	1.29	1.95	2.24	0.832701	1.48738e-83	1.54762e-82
105727	Slc38a1	mRNA	0.23	0.14	0.11	0.15	0.26	0.16	0.26	0.19	0.28	0.15	0.12	1.03	0.31	0.51	0.13	0.35	0.31	0.11	0.39	0.32	1.04048	9.67597e-22	4.15306e-21
105732	Fam83h	mRNA	2.73	2.6	2.87	2.55	2.61	2.25	3.23	2.94	3.73	4.58	3.22	5.61	3.74	3.86	3.62	4.08	4.96	3.96	3.19	3.63	0.442551	2.33912e-33	1.32446e-32
105734	Tigd5	mRNA	0.41	0.61	0.51	0.37	0.51	0.54	0.45	0.69	0.9	0.5	0.84	0.27	0.36	0.49	0.64	0.89	0.5	0.54	0.52	0.54	-0.127049	0.167212	0.21927
105734727	Gm27021	mRNA	0	1.13	1	0	0	0	0.75	0	0.08	0	0.94	2.54	0	0.78	0	0	1.61	0	0	1.1	0.918316	2.08847e-05	4.38554e-05
105734734	Gm11715	mRNA	0	0	0.03	0	0	0	0	0	0	0	0.45	0	0.12	0	0.31	0.21	0.17	0	0	0	1.04057	0.162758	0.214141
105782	Scrib	mRNA	3.84	2.65	3.97	3.47	3.56	2.91	3.67	4.28	4.91	3.67	5.27	5.91	4.85	4.1	3.42	4.16	4.49	3.81	3.78	3.1	0.12063	0.000338532	0.000641176
105785	Kdelr3	mRNA	0.12	0.31	0.23	0.24	0.35	0.24	0.08	0.24	0.26	0.16	0	0.93	0.04	0.24	0.2	0.31	1.51	0.12	0.19	0.33	1.10644	2.19104e-06	4.91217e-06
105787	Prkaa1	mRNA	2.52	2.59	2.4	2.46	2.44	2.3	2.53	2.79	3.55	2.96	2.73	5.48	3.06	2.84	2.69	2.34	3.31	2.69	3.2	3.19	0.280559	3.12431e-12	9.5843e-12
105827	Amigo2	mRNA	3.17	5.12	4.43	5.73	4.91	5.52	5.46	7.24	7.26	4.85	4.85	6.38	3.84	5.38	5.67	6.72	5.06	7.57	7	7.77	0.201698	4.61795e-08	1.15256e-07
105833	Ccdc65	mRNA	0	0	0	0.03	0	0	0	0	0	0.03	0	0	0.03	0	0	0	0.06	0	0	0	0.861262	0.508174	0.578591
105835	Sgsm3	mRNA	2.33	2.12	2.5	1.82	2.39	1.92	2.15	2.29	2.47	2.45	2.47	3.55	3.45	3.01	2.6	2.47	3.71	2.19	2.32	1.88	0.316093	1.68164e-08	4.2921e-08
105837	Mtbp	mRNA	0.37	0.31	0.5	0.48	0.6	0.41	0.4	0.41	0.34	0.6	0.35	1.8	0.78	0.87	0.8	0.61	0.66	0.65	0.73	0.71	0.880435	1.14773e-11	3.4412e-11
105841	Dennd3	mRNA	0.7	0.81	1.05	0.99	1.16	0.91	0.92	0.95	0.93	0.95	0.73	0.94	1.17	0.48	0.86	1.06	0.8	0.58	0.71	0.88	-0.125624	0.0903391	0.125778
105844	Card10	mRNA	2.37	2.6	2.94	2.91	4.88	3.29	3.95	5.56	3.7	4.87	5.3	3.65	3.37	2.64	2.92	4.45	7.03	2.78	4.33	3.06	-0.0106359	0.762082	0.812221
105847	Lmf2	mRNA	10.25	10.82	11.42	9.15	11.32	8.37	8.98	10.18	13.11	11.16	11.14	11.43	10.37	13.67	13.21	13.39	12.41	11.59	13.19	13.5	0.247799	1.34442e-21	5.75336e-21
105853	Mal2	mRNA	19.07	13.46	15.26	16.01	11.65	14.42	12.25	11.25	13.34	23	20.54	24.73	13.71	18.24	18.02	18.4	20.48	17.58	20.85	23.84	0.338478	2.4775e-55	1.9891e-54
105855	Nckap1l	mRNA	1.11	1.03	0.62	0.81	1.26	1.14	1.46	1.53	1.17	1.12	0.72	3.41	1.56	3.24	1.06	1.97	1.24	0.41	1.91	2.7	0.835353	2.92329e-48	2.12499e-47
105859	Csdc2	mRNA	0.06	0.02	0.13	0.2	0.11	0.11	0.24	0.31	0.11	0.2	0.2	0.26	0.06	0.16	0.4	0.57	0.19	0.2	0.11	0.29	0.700831	0.00115705	0.00208697
105886298	Cmc4	mRNA	6.49	3.87	3.88	5.17	6.6	6.46	4.73	6.07	2.96	6.92	3.39	4.33	3.51	5.12	4.08	6.63	4.7	6.22	4.78	4.1	-0.119287	0.148088	0.196899
105886299	Gm44805	mRNA	159.66	266.67	223.88	181.24	267.04	229.74	163.35	258.59	279.17	263.4	338.8	132.03	241.12	396.82	191.98	246.92	248.31	230.11	332.58	273.58	0.0907933	8.71509e-14	2.84646e-13
105887	Ugt3a1	mRNA	54.62	39.13	33.95	43.32	30.34	52.02	52.78	52.86	54.34	51.52	51.54	5.85	17.44	37.81	33.92	36.59	23.28	33.63	41.75	33.83	-0.67978	0	0
105940408	Gm20498	mRNA	0.92	0.9	1.93	1.4	1.38	1.69	0.34	0.61	1.32	0	0.25	0	0	0.52	0.27	0	1.2	0.76	1.03	0.45	-0.895703	1.50475e-12	4.67384e-12
105943584	Gm45927	mRNA	1.36	1.02	1.24	2.08	0.38	0.42	1.33	1.77	0.86	1.09	0.36	2.99	1.02	2.23	2.38	2.92	1	0.89	1.16	1.67	0.742039	3.09361e-23	1.38427e-22
105988	Espl1	mRNA	0.06	0.06	0.05	0.02	0.05	0.02	0.05	0.02	0.03	0.04	0.02	0.13	0.02	0.03	0.02	0.02	0.02	0.01	0.04	0.02	-0.161401	0.592881	0.658269
106014	Fam19a5	mRNA	1.06	1.06	0.68	0.69	0.43	0.59	0.62	0.99	0.87	1.08	1.02	0.96	0.51	1.18	0.96	0.48	0.71	0.68	0.58	0.46	-0.191498	0.0735945	0.104339
106021	Topors	mRNA	4.64	3.86	3.66	4.75	4.28	4.45	4.42	4.82	4.58	4.22	3.99	6.34	4.9	4.71	4.3	4.25	4.8	4.51	3.91	3.73	0.0876194	0.0154234	0.024325
106025	Sharpin	mRNA	22.54	20.93	22.23	16.57	22.82	19.33	18.92	20.8	19.64	21.93	20.66	19.88	19.55	25.53	23.27	26.23	19	23.97	22.89	21.75	0.122688	1.15904e-06	2.64736e-06
106039	Gga1	mRNA	11.25	10.87	11.97	10.36	10.86	10.49	12.27	12.14	13.05	13.54	12.16	13.55	11.29	12.73	11.55	12.36	11.47	8.86	11.16	9.28	-0.0465166	0.0665305	0.095006
106042	Prickle1	mRNA	0.54	0.71	0.64	0.78	0.88	0.76	0.7	0.57	0.86	0.87	0.52	0.37	0.41	0.9	0.69	0.8	0.5	0.66	0.59	0.75	-0.188251	0.0349302	0.0522975
106052	Fbxo4	mRNA	3.47	3.43	3.68	3.23	3.04	3.41	2.91	3.39	2.61	3.87	2.48	6.57	3.49	2.82	2.3	2.71	3.52	2.36	3.03	3.22	0.0510403	0.252108	0.31538
106064	AW549877	mRNA	5.75	7.1	6.05	6.81	5.63	7.92	6.22	6.29	4.8	7.45	3.94	4.11	5.03	4.98	5.28	4.67	4.84	4.66	4.96	5.1	-0.346805	2.46773e-34	1.42706e-33
106068	Slc45a4	mRNA	1.15	1.19	1.42	0.96	1.64	1.19	1.01	1.28	1.47	1.61	1.09	2.33	1.79	1.31	1.27	1.29	1.63	0.88	1.45	1.7	0.125628	0.0341611	0.0512122
106073	Mfsd5	mRNA	9.98	8.96	11.54	9.93	11.36	8.77	10.36	10.89	12.12	10.02	11.04	19.92	12.92	11.63	8.89	12.89	10.69	10.02	12.93	10.61	0.231461	8.77526e-12	2.64155e-11
106143	Cggbp1	mRNA	10.43	9.17	9.23	9.58	9.25	9.46	10.7	9.45	11.5	10.08	11.17	11.34	11.34	8.9	8.83	8.89	10.82	8.95	10.04	10.09	-0.0124062	0.587072	0.652736
106200	Txndc11	mRNA	20.97	14.13	20.92	12.61	13.86	12.32	10.39	10.97	18.17	9.35	21.15	20.23	26.73	15.56	14.47	15.28	19.74	13.1	15.04	12.55	0.187921	1.58793e-11	4.72434e-11
106205	Zc3h7a	mRNA	11.49	8.27	9.34	7.59	7.94	8.24	6.47	7.39	6.42	8.34	11.42	16.49	16.74	11.63	9.17	9.88	12.77	9.35	10.43	7.94	0.448626	1.9756e-61	1.69256e-60
106248	Qtrt2	mRNA	1.4	1.87	1.47	1.68	1.55	1.31	1.47	1.69	1.38	1.67	1.55	2.23	1.78	1.78	1.95	2.2	2.01	2.2	1.61	1.98	0.339138	3.03274e-07	7.20472e-07
106298	Rrn3	mRNA	4.82	3.77	4.27	3.68	3.59	3.76	3.98	4.52	6.89	4.28	5.75	7.42	5.69	6.44	5.54	4.41	4.91	4.98	5.51	4.06	0.273173	1.54297e-14	5.19387e-14
106326	Osbpl11	mRNA	3.41	2.37	2.82	3.36	3.01	3.08	4	3.88	4.56	4.88	3.79	10.97	4.12	4.43	3.44	3.41	2.99	3.45	3.63	3.76	0.329976	1.86973e-18	7.23965e-18
106338	Nsun3	mRNA	3.28	3.49	2.85	2.93	2.39	3.06	2.77	2.65	3.74	3.45	2.86	6.04	3.75	3.98	3.23	2.33	3.39	3.37	3.45	3.95	0.280918	2.38925e-10	6.73786e-10
106344	Rfc4	mRNA	1.37	2.56	1.46	2.04	1.09	1.57	1.01	1.63	0.71	1.44	1.01	1.42	0.89	1.47	1.37	0.84	0.73	1.05	1.66	1.1	-0.302647	0.0120679	0.0193527
106347	Ildr1	mRNA	0.09	0.07	0.17	0.1	0.17	0.08	0.19	0.17	0.12	0.27	0.17	0.17	0.16	0.17	0.39	0.17	1.02	0.15	0.09	0.14	0.878679	2.99356e-05	6.20064e-05
106369	Ypel1	mRNA	0.14	0.3	0.6	0.34	0.58	0.13	0.23	0.24	0.48	0.33	0.17	0.45	0.3	0.24	0.89	0.28	0.51	0.5	0.78	0.67	0.489373	0.005603	0.00937757
106389	Eaf2	mRNA	11.19	13.37	14.71	29.36	19.6	15.2	28.55	39.14	31.28	16.47	12.88	67.11	18.91	22.29	27.36	37.67	16.66	55.72	20.82	27.76	0.632393	1.16302e-155	1.79211e-154
106393	Srl	mRNA	0.08	0.37	0.19	0.24	0.14	0.1	0.07	0.06	0.11	0.51	0.16	0.13	0.14	0.13	0.13	0.07	0.1	0.1	0.19	0.14	-0.554654	0.00511894	0.00860224
106489	Sft2d1	mRNA	15.81	17.1	18.35	15.65	14.76	16.43	16.14	18.77	20.38	18.87	16.45	17.26	14.84	16.78	17.06	17.78	16.89	15.15	23.46	21.56	0.0663114	0.064193	0.0919175
106504	Stk38	mRNA	17.35	17.19	16.55	18.66	17.33	15.98	15.26	17.37	15.98	20.06	18.04	21.62	15.02	19.46	16.77	18.65	15.52	16.11	16.1	14.02	-0.0217688	0.32482	0.39416
106512	Gpsm3	mRNA	3.45	3.07	3.56	2.46	4.59	4.35	3.66	3.78	3.68	3.45	3.23	8.49	4.68	8.07	3.26	5.56	3.97	2.89	6.69	6.24	0.634623	1.06816e-24	4.96645e-24
106522	Pkdcc	mRNA	6.51	3.91	5.83	4.49	5.25	6.59	7.16	9.21	9.03	5.32	7.04	5.68	5.83	6.35	6.36	5.94	5.13	4.52	4.51	4.75	-0.235379	6.8127e-09	1.77882e-08
106529	Tecr	mRNA	198.22	227.68	263.77	218.19	254.75	187.44	182.29	188.48	239.91	245.96	216.97	69.86	128.27	219.07	257.95	224.08	135.8	233.12	187.77	157.6	-0.308326	2.60377e-211	4.95258e-210
106557	Ldhal6b	mRNA	0.08	0.08	0	0	0	0.08	0.11	0.04	0.04	0.04	0	0.04	0.07	0.08	0.12	0.15	0.26	0	0.08	0.07	1.21972	0.014588	0.023085
106564	Ppcs	mRNA	12.01	11.99	12.61	11.81	12.39	11.68	12.29	12.91	15.09	12.81	14.54	25.26	11.59	13.85	13.72	13.19	10.31	14.81	14.96	15.9	0.200372	9.9044e-08	2.42015e-07
106565	Dlk2	mRNA	0.08	0	0.04	0	0	0	0.04	0.04	0.07	0	0	0.04	0	0	0	0	0	0	0.08	0.04	-0.718883	0.400902	0.472565
106572	Rab31	mRNA	0.79	0.82	0.78	0.81	1.17	0.92	1.17	0.73	1.23	1.06	0.47	3.93	1.12	1.53	1.24	1.12	1.31	0.43	0.85	1.49	0.675151	2.60346e-19	1.04199e-18
106581	Fam234a	mRNA	20.83	18.16	20.9	18.64	22.58	19.03	18.96	23.46	23.09	18.73	20.32	14.94	17.56	18.7	17.96	21.12	17.78	15.63	18.96	19.78	-0.182692	6.29471e-19	2.48554e-18
106582	Nrm	mRNA	0.56	0.64	0.63	0.95	1.08	0.77	0.38	0.88	1.16	0.3	1.01	1.05	1.1	0.88	0.84	1.08	0.98	1.07	1.45	1.26	0.508123	0.000105562	0.000208982
106583	Scaf8	mRNA	2.69	2.79	2.77	2.79	2.41	2.4	2.62	2.53	3.71	3.01	4.08	5.61	4.13	4.36	4.31	3.7	4.22	4.15	3.25	3.6	0.517199	9.62747e-46	6.73342e-45
106585	Ankrd12	mRNA	0.5	0.6	0.91	1	0.9	1.43	0.77	1.07	0.54	0.51	0.79	1.62	1.17	0.97	0.62	0.86	0.59	0.56	0.59	0.77	0.0658176	0.204503	0.263437
106618	Wdr90	mRNA	0.6	0.6	0.55	0.56	0.77	0.49	0.73	0.57	0.54	0.84	0.77	1.33	1.16	1.13	1.2	0.82	1.07	0.85	0.76	0.94	0.688237	1.91939e-24	8.86021e-24
106628	Trip10	mRNA	3.38	3.46	3.94	3.39	5.07	2.86	2.6	3.76	3.81	3.35	5.19	4.31	3.81	4.92	3.9	4.43	3.68	2.94	4.65	4.45	0.155426	0.00184067	0.00325212
106633	Ift140	mRNA	1.42	1.31	1.47	1.58	1.69	1.43	1.24	1.05	1.19	1.38	0.97	0.93	1.06	0.87	1.56	1.41	1.55	1.23	1.37	1.01	-0.126855	0.0319845	0.0481862
106639	Vmac	mRNA	6.04	5.33	6.01	5.98	6.58	6.38	6.84	5.93	8.99	9.23	7.16	4.91	7.59	7.51	9.43	7.71	7.67	7.16	6.55	6.95	0.0954388	0.0167855	0.0263417
106648	Cyp4f15	mRNA	116.14	115.05	129.69	124.08	131.01	114.7	113.09	121.26	109.73	95.19	87.42	19.68	34.92	101.58	111.61	132.36	54.57	120.59	94.11	98.53	-0.45513	0	0
106672	AI413582	mRNA	3.64	4.19	4.67	3	3.36	2.49	2.96	3.83	2.19	3.87	3.21	7.07	5.21	3.64	4.17	7.22	4.7	2.69	4.99	5.03	0.539702	7.91305e-09	2.055e-08
106707	Rpusd1	mRNA	1.56	1.47	1.4	1.6	1.15	1.08	1.1	1.18	1.12	1.87	0.87	2.57	1.13	1.51	2.06	1.85	1.59	1.07	1.59	1.54	0.320287	0.000939507	0.00171022
106722	Mpig6b	mRNA	0.05	0.02	0.04	0.1	0.07	0.25	0.12	0.1	0.08	0	0.02	0.07	0.18	0.04	0.17	0.1	0.23	0.02	0.05	0.04	0.363579	0.290724	0.357178
106757	Catsperd	mRNA	0.22	0.87	1.07	0.62	0.78	0.27	0.21	0.23	0.55	0.55	0.42	0.83	0.6	1.06	0.5	0.59	0.42	1.01	0.48	0.97	0.420372	0.00182939	0.00323318
106759	Ticam1	mRNA	6.7	6.94	7.29	4.54	4.43	5.32	5.86	6.49	6.85	6.51	8.98	9.17	8.02	6.53	5.58	7.34	8.42	5.22	6	7.65	0.162969	2.14575e-06	4.81312e-06
106763	Ttbk1	mRNA	0.02	0.03	0.01	0.03	0.03	0.07	0.05	0.07	0.15	0.2	0.04	0.11	0.01	0.14	0.12	0.09	0.12	0.08	0.11	0.05	0.546435	0.00902888	0.0147198
106766	Stap2	mRNA	24.44	31.84	27.61	24.79	25.78	25.9	24.56	22.78	23.48	22.36	21.03	49.64	31.38	23.3	22.12	19.34	41.7	24.56	28.05	24.21	0.23475	1.09076e-23	4.92773e-23
106794	Dhx57	mRNA	3.7	2.53	4.01	2.81	3.15	3.21	3.72	3.93	2.03	4.19	2.71	3.6	4.93	3.22	3.52	4.28	4.14	2.98	3.75	2.89	0.113128	0.0157396	0.0247876
106795	Tcf19	mRNA	0.64	1.49	0.8	1.55	1.81	0.86	0.89	1.04	1.08	1.41	0.82	1.8	1.16	0.97	1.21	1.18	0.8	0.73	1.24	1.36	0.0383257	0.7291	0.78356
106821	Oard1	mRNA	16.13	17.25	18.2	17.4	18.6	16.07	15.07	13.35	17.12	19.27	17.13	19.07	16.86	17.11	19.81	15.88	17.49	16.98	17.76	13.91	0.00658003	0.843907	0.881787
106840	Unc119b	mRNA	5.22	4.55	3.94	4.98	4.24	4.56	4.82	5.33	7.91	7.34	7.83	10.07	8.89	6.94	5.43	6.36	7.06	4.84	5.88	6.08	0.31008	1.17925e-22	5.18848e-22
106861	Abhd3	mRNA	30.91	31.67	26.3	33.38	29.97	32.59	27.51	27.76	28.45	24.98	27.58	12.26	24.64	28.6	27.63	22.79	20.03	28.28	27.79	23.59	-0.291812	2.60772e-42	1.72978e-41
106869	Tnfaip8	mRNA	1.28	1.04	1.1	1.15	1.43	1.55	0.77	1.4	1.22	1.41	0.9	1.78	1.2	2.08	1.13	1.58	1	1.23	1.18	1.4	0.261125	0.00759753	0.0125143
106877	Afap1l1	mRNA	0.52	0.57	0.99	0.74	0.69	0.37	0.45	0.91	0.86	0.68	0.52	0.75	0.85	0.83	0.86	1.16	0.46	0.16	0.83	0.52	0.100963	0.30247	0.370091
106878	Smim3	mRNA	0.66	0.59	0.8	0.6	0.84	0.68	0.37	0.42	0.46	1.05	0.52	2.89	0.9	0.98	1.05	1.4	0.9	0.68	0.88	1.06	0.910402	1.18692e-12	3.70122e-12
106894	Hmgxb3	mRNA	2.49	1.84	2.3	2.21	2.72	1.89	2.96	3.25	4.34	3.11	3.86	4.44	3.94	3.59	3.2	3.5	3.86	2.87	4.05	2.68	0.34259	1.44144e-16	5.21609e-16
106931	Kctd1	mRNA	0.46	0.22	0.33	0.53	0.37	0.18	0.31	0.1	0.26	0.32	0.25	0.65	0.58	0.57	0.21	0.73	0.59	0.29	0.19	0.34	0.536263	0.000474363	0.000888076
106947	Slc39a3	mRNA	2.4	2.45	2.94	2.43	2.4	2.2	2.15	2.03	2.81	3.22	2.51	3.28	2.48	3.14	2.87	3.16	2.94	1.93	2.65	2.77	0.151834	0.0016802	0.00298317
106952	Arap3	mRNA	2.03	2	2.9	2.16	3.16	2.8	2.27	2.95	2.11	2.88	1.53	1.75	1.98	2.99	3.16	4.1	2.2	1.89	2.84	2.6	0.103585	0.0120061	0.0192608
106957	Slc39a6	mRNA	0.55	0.68	0.38	0.42	0.59	0.44	0.34	0.46	0.5	0.32	0.43	2.05	0.61	0.38	0.61	0.46	0.65	0.43	0.41	0.43	0.522427	2.83764e-07	6.75139e-07
107022	Gramd3	mRNA	14.21	18.72	14.04	17.18	14.79	13.21	12.44	12.47	14.68	14.1	8.84	13.31	16.3	13.47	13.08	10.5	16.41	14.08	13.94	16.31	0.0142487	0.563703	0.630102
107029	Me2	mRNA	0.66	0.75	0.71	0.61	0.92	0.65	0.69	0.59	0.9	0.52	0.27	1.99	1.14	0.88	0.56	0.99	0.88	0.29	0.75	1.42	0.507731	9.92175e-10	2.70701e-09
107035	Fbxo38	mRNA	4.19	3.99	3.55	4.42	3.14	4.31	3.99	3.68	4.92	4.8	4.02	5.82	4.36	4.81	3.93	3.74	4.53	4.37	3.8	4.55	0.0938952	0.0107544	0.0173586
107045	Lars	mRNA	5.11	4.98	3.55	4.9	3.21	3.47	3.75	3.52	3.71	4.63	4.82	8.31	5.61	6.82	5.18	5.28	5.3	4.08	5.21	5	0.443546	5.43743e-37	3.28326e-36
107047	Psmg2	mRNA	8.3	9.2	8.83	7.62	9.35	7.69	7.72	6.75	6.57	11.36	8.21	9.9	6.79	10.42	10.88	10.02	9.55	8.52	8.45	7.32	0.125257	0.0122697	0.0196601
107065	Lrrtm2	mRNA	0.01	0	0	0	0	0.01	0.01	0	0	0	0	0.01	0	0	0	0	0.03	0.01	0	0	1.01808	0.324948	0.394109
107071	Wdr74	mRNA	15.92	12.35	16.72	10.67	13.04	11.32	10.39	11.36	13.37	12.22	15.18	17.61	16.74	18.71	14.89	14.76	13.8	14.65	15.05	10.48	0.209508	1.70833e-08	4.35956e-08
107094	Rrp12	mRNA	1.1	0.79	0.7	0.78	0.59	0.68	0.81	0.63	1.24	1.04	1.32	3.06	1.19	1.91	1.77	1.38	1.08	1.23	1.14	0.77	0.763353	6.79428e-30	3.58304e-29
107141	Cyp2c50	mRNA	850.82	740.5	724.55	860.02	634.78	937.65	879.3	848.31	758.81	811.92	699.9	52.16	345.06	560.24	603.07	495.46	208.41	641.51	438.51	327.23	-0.974161	0	0
107146	Glyat	mRNA	187.93	184.28	165.78	214.96	194.14	231.6	167.66	173.31	147.69	178.3	148.19	106.91	132.8	148.69	137.26	111.91	146.19	136.04	168.08	137.72	-0.409877	0	0
107173	Gpr137	mRNA	12.58	8.86	14.23	9.52	12.76	9.33	10.15	13.39	9.61	15.18	15.7	12.5	12.28	17.45	15.69	15.29	15.72	13.09	13.27	14.44	0.300304	1.31612e-19	5.31158e-19
107182	Btaf1	mRNA	3.42	2.45	2.84	2.54	2.23	2.42	2.57	2.73	3.47	2.85	3.47	5.13	3.71	3.6	3.8	3.03	3.78	3.38	3.37	2.71	0.353913	1.04995e-25	5.00919e-25
107197	Uqcc3	mRNA	20.82	18.63	28.83	21.05	27.6	22.54	20.27	23.73	20.95	26.02	22.48	17.67	23.2	24.9	27.18	33.05	17.97	23.58	28.29	26.06	0.100288	0.00344527	0.00589754
107221	Ffar4	mRNA	0.2	0	0.16	0.12	0.12	0	0.08	0.12	0.38	0.24	0.04	5.33	5	0.56	0.2	0.31	0.19	0.28	0.39	0.38	3.41151	7.38196e-69	6.77206e-68
107227	Macrod1	mRNA	36.23	35.89	40.82	35.57	45.46	37.65	38.64	39.52	36.22	31.92	25.83	5.99	9.12	22.78	39.31	36.95	10.21	24.65	15.58	10.31	-0.903673	5.9269e-276	1.36689e-274
107239	Carns1	mRNA	0.26	0.51	0.35	0.24	0.41	0.42	0.57	0.63	0.42	0.95	0.44	0.51	0.52	0.51	0.3	0.6	0.37	0.29	0.45	0.32	-0.107154	0.353071	0.423997
107242	AI837181	mRNA	10.67	9.85	12.44	9.98	11.56	9.59	10.2	12.47	13.37	12.98	15.72	18.93	14.19	13.96	13.93	16.49	14.72	11.47	12.44	13.95	0.302961	2.94575e-19	1.17681e-18
107250	Kazald1	mRNA	0.6	0.86	0.87	0.74	1.24	0.76	0.58	0.52	0.7	0.86	0.56	0.36	0.39	0.49	0.9	1.16	0.41	0.41	0.4	0.46	-0.468616	0.00231817	0.00404881
107260	Otub1	mRNA	18.71	19.6	21.94	19.19	20.55	19.81	18.69	20.88	23.19	22.33	24.68	27.73	24.6	25.48	23.27	24.17	22.1	20.2	25.36	23.93	0.207278	3.37238e-17	1.25353e-16
107271	Yars	mRNA	8.66	8.33	8.23	6.52	6.92	6.94	7.59	7.64	7.67	9.29	9.47	11.96	12.66	7.14	6.06	8.05	9.1	7.58	6.82	6.94	0.092144	0.00424271	0.00718889
107272	Psat1	mRNA	0.17	0.15	0.17	0.46	0.3	0.13	0.13	0.08	0.41	0.28	0.08	5.65	0.56	0.26	0.2	0.32	0.15	0.08	0.22	0.31	2.00265	8.07641e-38	4.97006e-37
107303348	Gm45935	mRNA	1.41	1.56	3.27	0.96	0.74	1.97	1.01	0.73	1.28	1.58	1.73	2.55	2.18	2.25	1.79	0.43	1.79	1.24	1.14	1.9	0.200949	0.000865107	0.00158208
107305	Vps37c	mRNA	5.8	5.15	6.09	4.31	5.44	4.28	4.35	4.13	6.58	4.43	7.08	9.84	10.22	4.9	4.34	4.5	7.65	4.82	5.88	5.52	0.289051	1.20259e-13	3.90724e-13
107321	Lpxn	mRNA	0.52	0.82	0.32	0.57	0.84	1	0.79	0.84	0.85	0.8	0.62	2.46	0.99	1.9	0.83	1.01	0.95	0.4	0.81	1.53	0.744322	6.54159e-10	1.80034e-09
107328	Trpt1	mRNA	3.74	3.18	3.59	2.55	3.12	1.63	1.96	2.13	2.98	4.13	3.01	1.5	2.58	4.05	5.66	3.73	2.97	3.24	3.52	3.17	0.240109	0.0033867	0.00580128
107338	Gbf1	mRNA	13.01	11.71	11.62	9.67	9.87	11.76	12.23	12.43	10.85	12.81	10.85	13.14	14.2	10.83	10.37	10.27	14.26	8.15	11.62	14.04	0.0226443	0.286437	0.35296
107351	Kank1	mRNA	7.14	8.32	6.4	6.8	7.16	8.35	6.49	6.33	7.77	11.03	5.2	3.55	6.19	6.98	6.25	7.14	6.95	5.45	6.24	7.45	-0.235555	3.53948e-20	1.45621e-19
107358	Tm9sf3	mRNA	19.18	17.3	15.7	18.74	15.27	18.84	20.01	17.34	17.97	21.22	17.82	24.31	22.75	15.8	14.28	12.38	22.52	14.99	17.2	20.17	0.016673	0.238165	0.300056
107368	Pdzd8	mRNA	3.43	2.55	3.2	3.57	3.27	3.5	2.67	3.07	3.18	3.7	2.8	6.87	3.36	3.97	3.9	3.31	3.64	3.75	3.44	3.33	0.314376	6.74141e-26	3.2367e-25
107371	Exoc6	mRNA	4.44	4.6	3.83	5.49	3.88	4.12	4.74	4.3	4.2	6.09	3.98	10.26	5.22	5.72	3.99	3.81	4.57	3.87	4.41	4.93	0.203038	3.6397e-08	9.13001e-08
107373	Fam111a	mRNA	0.67	0.49	0.48	0.45	0.76	0.86	0.56	0.61	0.42	0.66	0.4	1.19	0.91	1.5	0.85	1.2	0.53	0.4	0.79	1.33	0.72706	4.9815e-14	1.64559e-13
107375	Slc25a45	mRNA	14.14	9.85	13.52	12.71	15.55	14.14	18.21	17.36	12.07	16.68	14.89	12.15	14.21	11.81	11.4	15.04	13.63	9.67	10.67	11.97	-0.218085	5.47354e-13	1.72919e-12
107392	Brms1	mRNA	12.78	12.58	16.17	11.5	14.21	11.7	11.59	14.54	14.62	12.73	15.1	26.14	15.29	19.31	18.8	20.23	16.52	16.38	16.11	13.75	0.419234	4.8608e-37	2.94428e-36
107435	Hat1	mRNA	2.93	4.62	2.98	5.1	3.72	3.26	3.42	3.2	3.02	3.95	2.74	7.03	2.44	3.59	4.64	2.08	3.44	2.85	3.34	3.36	0.0401088	0.527438	0.596632
107448	Unc5a	mRNA	0.43	0.49	0.53	0.63	0.8	0.55	0.57	0.57	0.8	0.72	0.59	0.33	0.34	0.39	0.72	0.86	0.62	0.35	0.56	0.55	-0.218349	0.0320228	0.0482398
107449	Unc5b	mRNA	0.34	0.78	0.59	0.7	0.74	0.65	0.67	0.72	1.33	0.83	0.34	0.98	0.22	0.23	0.46	0.64	0.82	0.24	0.39	0.47	-0.496828	6.55934e-10	1.80465e-09
107476	Acaca	mRNA	10.83	11.96	13.46	16.07	14.77	6.88	12.4	9.17	13.85	12.18	6.04	12.27	5.01	7.23	8.28	5.19	6.47	8.13	8.9	5.53	-0.646038	0	0
107477	Guca1b	mRNA	0.43	0.56	0.78	0.37	0.49	0.33	0.27	0.31	0.23	0.24	0.33	0.4	0.49	0.51	0.91	0.56	0.67	0.2	0.23	0.41	0.302976	0.0872419	0.121822
107503	Atf5	mRNA	248.02	167.29	183.79	155.79	163.15	148.58	219.9	236.65	291.26	465.42	424.62	340.99	465.76	461.11	457.17	452.48	476.92	404.12	560.36	706.33	0.971228	0	0
107508	Eprs	mRNA	31.1	26.09	31.82	26.44	27.91	29.06	28.62	29.29	18.21	26.49	24.58	25.44	35	31.35	28.03	30.99	28.41	28.54	27.37	25.86	0.0842452	2.54925e-08	6.45246e-08
107513	Ssr1	mRNA	28.46	27.7	30.86	26.47	28.66	26.59	30.99	29.65	15.18	24.72	20.88	34.88	32.47	19.48	18.45	16.6	37.5	19.7	27.55	25.56	-0.0233348	0.0708232	0.100672
107515	Lgr4	mRNA	8.53	9.35	8.35	9.02	6.25	7.61	6.82	6.12	7.5	8.49	5.56	6.71	7.37	6.58	6.99	4.94	7.25	7.03	6.1	7.63	-0.172897	3.58382e-12	1.09688e-11
107522	Ece2	mRNA	7.12	7.04	7.85	7.7	7.88	8.51	7.02	7.81	7.98	7.47	7.19	9.61	10.14	8.63	9.67	8.89	9.21	6.86	9.8	10.96	0.281108	4.9852e-08	1.24244e-07
107526	Gimap4	mRNA	7.61	7.42	9.85	9.13	9.51	8.05	6.76	6.4	7.23	6.96	4.14	6.62	6.82	9.25	8.1	10.92	7.48	3.6	11.61	11.84	0.132875	0.00303136	0.00522715
107527	Il1rl2	mRNA	0.04	0.01	0.03	0.14	0.1	0.06	0.07	0.08	0.04	0.11	0.01	0.2	0.04	0.08	0.08	0.22	0.04	0.06	0.03	0.04	0.559418	0.0480095	0.0702209
107528	Magee1	mRNA	0.36	0.29	0.55	0.43	0.3	0.37	0.29	0.32	0.39	0.29	0.18	0.63	0.35	0.46	0.31	0.32	0.56	0.11	0.36	0.4	0.185697	0.155945	0.206555
107566	Arl2bp	mRNA	1.76	1.8	2.09	1.59	1.5	1.46	1.47	1.79	2.75	3	2.85	11.67	4.79	6.85	3.72	3.12	3.94	1.7	2.49	3.16	1.18499	1.12101e-85	1.18632e-84
107568	Wwp1	mRNA	9.14	8.77	8.6	11	8.97	13	9.88	9.27	10.34	11.25	10.92	8.46	9.27	9.99	10.63	8.14	8.13	9.23	9.82	9.98	-0.123203	1.01416e-10	2.91298e-10
107569	Nt5c3	mRNA	11.28	16.1	12.96	15.46	14.17	15.96	13.62	14.28	9.9	15.12	11.33	10.67	10.26	11.36	11.37	11.07	9.96	10.91	12.6	13.12	-0.279623	3.42913e-16	1.22506e-15
107581	Col16a1	mRNA	0.53	0.44	0.86	0.66	0.78	0.61	0.47	0.55	0.55	1.05	0.45	0.49	0.38	0.42	0.88	1.32	0.93	0.42	0.65	0.63	0.127526	0.170387	0.223165
107585	Dio3	mRNA	0.09	0.2	0.66	0.21	0.35	0.24	0.06	0.18	0.37	0.03	0.18	0.06	0.03	0.12	0.24	0.12	0.2	0.21	0.2	0.11	-0.718883	0.00533623	0.00895526
107586	Ovol2	mRNA	0.05	0.14	0.04	0.05	0.09	0.05	0.05	0.09	0.04	0.09	0	0.09	0.09	0	0.11	0	0.4	0.05	0	0.04	0.622154	0.209159	0.268857
107587	Osr2	mRNA	0.1	0	0.06	0.03	0.1	0	0	0	0.06	0	0	0.77	0.03	0	0	0	0.06	0	0	0	1.57657	0.00130237	0.00234034
107589	Mylk	mRNA	10.85	9.97	11.86	9.5	9.15	7.85	9.1	9.23	9.98	11.47	8.58	6.21	7.94	12.96	16.69	14.59	13.09	12.46	12.47	10.62	0.273511	2.65334e-62	2.29815e-61
107605	Rdh1	mRNA	1.33	1.46	1.2	1.07	0.85	1.04	1.09	1.18	0.82	1.22	1.04	1.11	0.85	1.31	1.57	1.46	0.74	1.07	1.12	0.94	0.00388734	0.956828	0.966231
107607	Nod1	mRNA	2.01	2.38	1.95	1.9	2.59	2.11	2.01	2.15	2.6	2.71	2.16	4.45	3	3.22	2.14	3.23	3.14	2.01	2.38	3.31	0.416871	1.09112e-19	4.4148e-19
107650	Pi4kb	mRNA	6.46	5.86	5.54	5.8	5.41	6.02	5.73	5.47	7.56	6.91	7.68	8.18	6.35	6.89	6.38	6.87	6.2	5.21	6.34	6.53	0.037034	0.2599	0.324217
107652	Uap1	mRNA	16.63	13.36	14.91	12.88	10.84	12	11.63	10.97	13.95	14.33	16.78	13.11	17.62	10.24	10.07	10.23	16.84	12.13	12.06	11.52	-0.110527	9.27299e-05	0.000184356
107684	Coro2a	mRNA	0.78	0.39	0.47	0.45	0.48	0.86	0.79	0.63	0.33	0.54	0.51	1.32	0.64	0.95	0.39	0.82	7.14	0.16	0.91	0.89	1.39823	1.16977e-69	1.07883e-68
107686	Snrpd2	mRNA	45.09	44.61	61.49	46.57	64.32	49.47	46.38	47.71	37.21	50.71	51.76	43.55	44.64	50.71	53.51	55.21	60.84	43.19	57.88	55.85	0.063321	0.0422637	0.0624373
107701	Sf3b4	mRNA	12.04	9.03	10.65	8.09	9.72	7.4	8.88	9.39	13.25	11.3	12.99	15.75	12.16	15.74	15.17	15.44	14.65	9.38	14.37	12.45	0.436927	6.46721e-40	4.12903e-39
107702	Rnh1	mRNA	43.03	50.39	50.58	48.41	53.62	52.05	46.87	43.64	49.76	46.11	41.75	81.25	42.97	47.64	46.62	45.84	40.77	43.51	45.08	41.7	0.0114903	0.492454	0.5643
107723	Slc12a6	mRNA	1.25	1.7	1.34	1.76	2.05	2.14	2.1	2.12	1.55	2.34	1.3	2.16	1.75	2.63	1.94	2.1	1.87	1.25	1.38	1.74	0.0863544	0.0533382	0.0774799
107732	Mrpl10	mRNA	33.26	31.12	31.71	31.05	36.14	29.66	31.89	33.12	31.44	32.53	32.05	37.1	29.48	32.57	29.6	28.84	32.91	28.5	35.91	28.53	-0.0196913	0.344599	0.41526
107733	Mrpl41	mRNA	8.21	12.11	13.31	10.02	11.7	9.16	8.66	8.1	7.04	9.6	9.56	9.47	8.3	8.34	8.05	7.54	7.87	7.9	9.66	8.05	-0.226288	1.833e-12	5.66908e-12
107734	Mrpl30	mRNA	72.88	70.93	80.2	67.15	82.45	76.68	79.87	85.45	64.07	65.87	67.76	61.81	58.04	69.38	80.3	82.26	68.07	78.16	77.33	68.71	-0.0450325	0.0356406	0.0532784
107746	Rapgef1	mRNA	7.28	7.2	7.03	8.36	7.62	7.57	8.41	7.76	11.75	8.16	8.66	9.72	8.9	8	8.33	7.32	6.35	6.64	7.34	8.24	-0.0588409	0.00750683	0.0123767
107747	Aldh1l1	mRNA	409.66	463.85	429.08	431.97	457.11	402.12	368.03	296.24	367.28	317.3	255.56	132.63	168.37	313.36	416.98	278.67	176.22	275.47	152.63	135.28	-0.755772	0	0
107753	Lgals2	mRNA	0.1	0.29	0.1	0.2	0.1	0.39	0.1	0.2	0.19	0.1	0.1	0	0	0.1	0.2	0.38	17.01	0.3	0.29	0.09	3.6479	1.55396e-44	1.0658e-43
107765	Ankrd1	mRNA	0.15	0.06	0.06	0.32	0.21	0.03	0.16	0.19	0.24	0.88	0.12	0.15	0.21	0.13	0.28	0.37	0.21	0.22	0.25	0.24	0.0618038	0.79628	0.842258
107766	Haao	mRNA	454.77	466.99	518.97	451.97	516.92	360.98	365.51	359.08	366.56	386.05	323.98	94.09	206.4	340.09	387.89	331.92	241.96	344.89	314.11	230.66	-0.586595	0	0
107767	Scamp1	mRNA	6.61	8.15	6.87	7.44	5.68	6.89	6.56	5.76	8.58	7.62	9.19	12.87	9.79	10.21	11.23	6.9	11.1	8.53	10.03	14.89	0.560453	1.17174e-97	1.33871e-96
107769	Tm6sf1	mRNA	0.8	0.93	0.85	1.21	1.34	1.34	1.24	1.91	0.86	1.4	0.81	4.71	1.11	2.57	1.1	2.12	1.29	0.54	1.12	2.03	0.677089	6.62638e-12	2.00652e-11
107770	Tm6sf2	mRNA	44.66	50.22	46.88	48.28	51.9	35.68	44.83	45.61	42.76	49.39	45.42	35.66	35.83	43.46	43.15	45.68	35.53	40.84	51.86	54.51	-0.0969612	2.6468e-07	6.30513e-07
107771	Bmyc	mRNA	2.3	2.45	3.34	3.04	2.96	2.98	2.4	3.67	1.35	5.05	2.12	3.72	1.23	2.98	4.4	5.82	8.24	2.58	2.37	2.67	0.40056	1.19397e-05	2.54942e-05
107815	Scml2	mRNA	0.02	0	0	0	0	0	0	0.01	0	0.01	0	0	0	0	0.01	0	0.02	0	0.02	0	0.603045	0.530963	0.599486
107817	Jmjd6	mRNA	10.34	7.45	9.49	7.13	9.64	8.18	10.47	8.18	12.23	9.03	12.28	15.56	10.27	9.59	10.05	10	10.46	10.06	10.71	7.95	0.165599	3.26573e-06	7.25411e-06
107823	Nsd2	mRNA	1.6	1.24	1.53	1.5	1.24	1.4	1.59	1.62	1.6	1.78	1.95	2.09	1.62	1.64	1.28	1.33	1.74	1.41	1.72	1.47	0.033206	0.455538	0.527427
107829	Thoc5	mRNA	6.99	7.22	6.79	7.14	6.01	7.43	5.96	5.51	8.75	7.31	5.4	10.19	5.32	6.82	6.72	5.51	6.21	5.33	6.47	6.29	-0.0510922	0.189688	0.246289
107831	Adgrb1	mRNA	0	0.01	0	0	0	0	0	0.01	0.01	0	0	0.02	0	0	0	0	0	0	0	0.16	3.08847	1.91289e-05	4.02876e-05
107869	Cth	mRNA	469.2	430.53	356.26	498.58	488.98	394.19	343.06	245.78	212.33	220.64	328.98	8.59	138.68	396.57	452.59	383.27	105.48	264.51	165.94	282.56	-0.592015	0	0
107885	Mthfs	mRNA	25.65	28.5	28.09	31.03	24.96	30.81	23.2	24.81	21.55	30.91	29.9	10.93	18.71	21.57	21.3	16.65	18.23	18.85	22.54	21.85	-0.519312	9.97617e-46	6.97449e-45
107895	Mgat5	mRNA	0.79	1.16	1	0.72	0.83	0.8	0.63	0.52	1.05	0.77	0.81	2.14	1.77	1.24	0.94	0.78	1.19	0.85	0.84	1.14	0.558662	1.7605e-27	8.7954e-27
107932	Chd4	mRNA	8.51	7.68	7.9	7	8	8.62	8.27	10.39	14.04	11.77	11.95	18.42	12.07	15.72	13.51	12.84	11.4	12.49	10.9	12.15	0.483799	4.21067e-169	6.91139e-168
107934	Celsr3	mRNA	0	0	0.01	0	0	0	0	0	0	0	0	0.07	0.02	0	0	0.01	0.01	0	0	0	1.98517	0.000214307	0.000413563
107939	Pom121	mRNA	2.53	2.34	2.26	2.55	2.25	1.89	2.53	3.03	5.71	2.75	3.45	5.63	3.35	3.52	2.83	3.01	3.74	2.41	2.55	3.55	0.253554	1.28789e-11	3.85214e-11
107951	Cdk9	mRNA	14.1	13.75	16.94	12.56	15.59	13.44	14.23	16.51	18.8	15.87	22.4	26.88	18.34	22.68	17.8	21.02	19.26	20.19	20.4	19.8	0.377509	9.091e-52	6.97016e-51
107970	Hist1h1t	mRNA	0	0	0	0.08	0	0	0.08	0	0	0	0	0	0.07	0	0	0	0	0.08	0.23	0	1.60304	0.161362	0.212861
107971	Frs3	mRNA	1.43	1.33	1.45	1.76	1.68	1.19	1.33	1.8	1.12	2.42	1.41	1.17	1.81	2.64	1.92	2.45	1.43	1.13	1.44	1.27	0.171429	0.0427801	0.0631305
107975	Pacs1	mRNA	0.85	0.81	1.03	0.77	1.16	0.98	1.02	1.02	1.64	1.24	0.56	2.2	0.92	1.31	1.14	1.04	1.22	0.57	1	0.93	0.185849	0.00731084	0.0120684
107976	Babam2	mRNA	31.35	32.8	33.09	33.5	34.81	30.42	29.55	35.69	35.19	29.57	28.33	37.18	25.08	31.74	28.56	31.86	29.58	28.96	33.84	30.44	-0.0740943	0.00144568	0.00258635
107986	Ddb2	mRNA	1.94	2.07	1.85	2.37	2.62	2.73	1.56	2.38	2.1	2.79	3.29	2.93	2.78	3.61	3.97	3.17	2.27	2.91	1.98	2.86	0.342636	3.90312e-07	9.19447e-07
107995	Cdc20	mRNA	0.18	0.21	0.18	0.22	0.27	0.22	0.28	0.22	0.15	0.16	0.37	0.71	0.18	0.09	0.28	0.09	0.09	0.03	0.06	0.15	-0.259812	0.2985	0.365749
107999	Gtpbp6	mRNA	4.83	5.95	6.55	5.09	7.18	4.76	5.75	6.32	5.26	6.08	5.59	5.7	5.33	5.33	4.74	6.99	5.51	5.41	5.84	4.51	-0.0647373	0.19944	0.257411
108000	Cenpf	mRNA	0	0.03	0.06	0.01	0.08	0.03	0.04	0.03	0.02	0.04	0.04	0.07	0.02	0.01	0.05	0.03	0.01	0.02	0.03	0.03	-0.141238	0.574541	0.640608
108011	Ap4e1	mRNA	1.48	1.2	1.27	1.47	1.31	1.41	1.19	1.54	1.38	1.74	1.4	2.73	1.87	1.79	1.84	1.72	1.88	1.67	1.45	1.29	0.394322	3.34505e-15	1.15533e-14
108012	Ap1s2	mRNA	1.74	1.58	1.6	1.68	1.43	1.38	1.14	1.48	1.29	1.32	1	7.86	1.8	2.02	1.54	2.2	1.46	0.63	1.88	2.56	0.908848	2.63365e-32	1.45749e-31
108013	Celf4	mRNA	0.28	0.26	0.29	0.14	0.3	0.16	0.21	0.37	0.35	0.26	0.16	0.48	0.28	0.18	0.3	0.24	0.32	0.29	0.23	0.25	0.164165	0.246099	0.308842
108014	Srsf9	mRNA	11.73	11.87	11.63	8.03	10.52	11.55	8.73	8.04	11.99	13.35	13.3	14.14	15.26	13.4	11.54	14.65	12.33	8.61	13.05	12.93	0.231424	1.33885e-08	3.43637e-08
108015	Chrnb4	mRNA	0.11	0	0.02	0.07	0.01	0.02	0.05	0.05	0	0	0.03	0.13	0	0.04	0.03	0.08	0.05	0.02	0.06	0.04	0.557967	0.16122	0.21286
108017	Fxyd4	mRNA	0	0.1	0	0.06	0	0	0	0	0.1	0.03	0.03	0	0.1	0	0	0	0	0	0	0.1	-1.04081	0.363187	0.434
108030	Lin7a	mRNA	7.36	7.47	7.09	8.94	7.35	10.1	6.6	6.03	4.22	7.29	3.67	0.91	4.11	4.04	4.34	3.39	4.66	3.94	4.09	2.79	-0.943449	1.3575e-255	2.9468e-254
108037	Shmt2	mRNA	118.78	131.95	128.37	122.68	135.71	125.11	123.95	106.82	124.66	120.67	98.86	59.26	111.33	99.34	96.42	97.6	74.97	98.03	82.41	74.36	-0.465477	0	0
108052	Slc14a1	mRNA	0.04	0.01	0.01	0.02	0.03	0.06	0.06	0.11	0	0.06	0.03	0.08	0.1	0.11	0.02	0.03	3.58	0.04	0.04	0.09	3.56529	2.37381e-62	2.05707e-61
108058	Camk2d	mRNA	1.51	1.53	1.64	1.39	1.13	1.49	0.97	1.37	1.11	2.09	1.3	5.12	1.94	2.54	2.16	1.76	3.5	1.55	2.13	2.02	0.785064	2.87573e-48	2.09128e-47
108062	Cstf2	mRNA	3.18	3.01	2.61	3.55	2.57	3.06	2.52	2.99	2.84	3.34	2.62	4.5	2.59	2.81	2.51	2.57	3.21	2.6	2.99	2.69	-0.00240563	0.954109	0.963821
108067	Eif2b3	mRNA	5.74	5.26	5.36	3.84	4.17	3.51	3.41	3.7	4.2	4.89	4.9	9.49	6.25	6.18	4.85	6.88	4.06	6.13	5.42	3.91	0.457876	3.58921e-18	1.37594e-17
108072	Grm6	mRNA	0.03	0	0	0	0.02	0	0.03	0.01	0	0	0	0	0	0	0	0.03	0	0	0	0.02	-0.669974	0.501421	0.573213
108073	Grm7	mRNA	0	0	0	0	0	0	0	0	0.01	0.02	0	0.01	0	0	0	0	0.03	0	0	0.03	1.64159	0.122366	0.165795
108075	Ltbp4	mRNA	5.6	5.26	7.28	7.06	8.09	5.49	5.51	5.39	7.58	9.1	2.91	1.68	2.5	6.37	10.37	11.73	5.55	3.71	3.72	3.47	-0.218549	5.13214e-15	1.76206e-14
108077	Skiv2l	mRNA	15.25	13.95	13.87	12.9	13.99	12.88	14.16	14.29	13.93	13.28	13.51	12.31	15.14	15.32	13.84	16.24	14.3	12.5	14.59	12.21	0.0240959	0.231661	0.29348
108078	Olr1	mRNA	0.02	0	0	0.02	0	0.02	0	0.08	0.03	0.02	0	0.15	0.04	0.04	0.06	0.06	0.03	0.06	0.02	0.04	1.63839	0.00128042	0.00230207
108079	Prkaa2	mRNA	4.64	4.97	4.3	6.16	4.91	5.4	4.97	4.69	6.18	5.5	4.76	4.94	5.09	4.99	4.51	3.97	3.76	3.98	4.17	4.71	-0.204038	1.05762e-17	3.99015e-17
108083	Pip4k2b	mRNA	4.26	3.29	3.99	3.9	3.75	3.32	4.47	3.69	5.46	5.57	5.34	3.95	4.69	4.44	4.72	4.08	4.79	3.62	4.53	4.91	0.0472896	0.138401	0.185268
108086	Rnf216	mRNA	3.51	3.66	3.62	3.28	3.4	3.56	3.46	3.65	4.97	3.84	4.07	5.47	4.26	4.96	4.63	4.28	4.61	4.37	4.23	4.49	0.292466	1.45131e-16	5.25071e-16
108089	Rnf144a	mRNA	0.94	0.77	0.67	0.78	0.55	0.29	0.48	0.33	0.37	2.64	0.98	5.12	1.11	3.52	2.61	2.34	2.95	1.28	1.97	2.26	1.67962	9.91438e-202	1.84934e-200
108096	Slco1a5	mRNA	0	0	0.02	0	0	0	0	0	0	0	0	0	0	0	0	0	0	0.02	0	0	0.281117	0.889609	0.918378
108097	Prkab2	mRNA	0.55	0.47	0.67	0.59	0.52	0.55	0.61	0.49	0.77	0.72	0.79	1.18	0.74	1	1.09	0.9	0.98	0.65	0.66	0.48	0.48196	2.16129e-09	5.79838e-09
108098	Med21	mRNA	22.32	20.76	23.43	20.59	22.71	21.89	17.84	17.69	15.64	17.51	19.28	20.18	17.49	12.79	17.16	14.29	17.46	18.05	20.6	19.58	-0.187095	2.86856e-06	6.39151e-06
108099	Prkag2	mRNA	13.22	14.12	14.81	17.71	16.1	17.56	16.44	14.84	11.73	13.22	11.38	5.81	8.39	8.15	12.45	11.85	8.51	11.66	11.19	12.21	-0.569076	3.72436e-101	4.376e-100
108100	Baiap2	mRNA	19.21	13.38	13.95	14.71	13.6	12.05	13.22	13.61	20.5	24.33	31.85	11	11.83	32.82	40.66	34.45	17.45	24.99	21.94	17.82	0.476971	1.12352e-147	1.6791e-146
108101	Fermt3	mRNA	1.28	1.18	1.65	0.78	1.31	1.75	1.38	1.77	1.73	0.66	1.28	4.34	2.09	3.85	1.36	2.47	1.66	0.6	2.33	2.89	0.837693	3.17559e-33	1.79283e-32
108105	B3gnt5	mRNA	0.05	0.01	0.01	0.01	0.06	0.05	0.01	0.02	0.01	0.05	0.02	0.04	0.01	0.1	0.05	0.04	0.05	0	0.01	0.05	0.388032	0.322057	0.391382
108112	Eif4ebp3	mRNA	16.22	41.99	39.12	14.47	27.53	25.82	15.08	16.97	18.23	23.61	33.21	54.95	44.74	70.02	82.55	36.54	36.62	25.36	30.39	48.52	0.942689	0	0
108114	Slc22a7	mRNA	5.41	8.19	5.06	4.95	6.74	7.54	7.57	4.39	13.59	19.74	6.21	0.3	11.84	5.57	2.71	3.28	4.4	9.84	6.56	3.07	-0.621891	8.13453e-51	6.13926e-50
108115	Slco4a1	mRNA	0.03	0.16	0.16	0.06	0.22	0.09	0.03	0.2	0.16	0.19	0.05	0.38	0.05	0.31	0.28	0.16	0.19	0.09	0.16	0.1	0.875478	0.000661966	0.00122347
108116	Slco3a1	mRNA	1.02	1.15	1.09	1.19	1.24	1.08	0.91	0.96	1.26	1.36	0.54	2.03	0.78	1.36	0.88	1.16	0.88	0.57	1.23	1.13	0.0906862	0.239671	0.301735
108121	U2af1	mRNA	41.32	36.66	37.69	26.31	30.51	23.8	22.23	24.61	34.31	38.4	38.06	44.32	35.08	52.13	48	37.42	35.92	35.38	39.22	35.29	0.31758	7.37352e-33	4.12793e-32
108123	Napg	mRNA	5.37	4.27	4.7	4.79	4.16	4.05	4.67	4.52	4.61	5.49	4.49	5.87	4.63	6.2	5.31	5.03	5.06	4.98	4.89	4.26	0.14605	5.99256e-05	0.000120909
108124	Napa	mRNA	33.08	33.01	40.53	28.73	36.11	32.34	33.57	37.25	35.26	31.94	36.67	36.22	36.57	38.12	39.86	41.29	33.05	37.49	35.13	34.21	0.0934974	1.84544e-08	4.70464e-08
108138	Xrcc4	mRNA	4.33	4.65	3.48	3.75	3.76	3.06	3.81	3.44	2.58	3.63	2.74	6.55	4.97	5.46	5.15	4.18	5.43	5.11	4.76	4.22	0.510871	6.75381e-18	2.56308e-17
108143	Taf9	mRNA	16.88	18.25	18.07	16.32	14.66	16.12	15.44	14.72	18.95	18.59	16.04	49.55	23.69	26.14	23.67	19.93	22.42	20.19	19.23	23.6	0.599013	7.86564e-88	8.4422e-87
108147	Atic	mRNA	9.41	10.56	9.45	10.64	8.62	9.33	10.24	8.41	10.1	8.58	6.92	9.57	5.31	7.2	8.88	7.75	6.33	6.28	6.96	7.41	-0.350814	2.42467e-27	1.20719e-26
108148	Galnt2	mRNA	8.11	7.82	7.55	7.6	7.21	6.1	8.5	9.73	13.72	9.35	11.88	26.21	13.32	14.93	9.56	11.82	12.33	11.91	12.92	14	0.667932	4.42469e-201	8.21809e-200
108150	Galnt7	mRNA	0.33	0.43	0.31	0.48	0.41	0.37	0.42	0.37	0.29	0.43	0.45	0.93	0.62	0.53	0.46	0.25	0.84	0.38	0.46	0.6	0.537847	2.99321e-07	7.11276e-07
108151	Sema3d	mRNA	0.25	0.16	0.22	0.31	0.21	0.24	0.15	0.12	0.14	0.2	0.1	0.13	0.14	0.21	0.24	0.23	0.13	0.22	0.24	0.21	0.0146839	0.912408	0.930628
108153	Adamts7	mRNA	1.15	0.79	1.1	1.68	2.11	1.71	0.96	0.74	1.66	2.63	2.66	0.09	1.14	2	2.41	1.89	0.83	1.17	1.52	1.07	-0.210342	0.000253804	0.000486485
108154	Adamts6	mRNA	0.36	0.69	0.25	0.33	0.46	0.25	0.1	0.32	0.29	0.41	0.3	0.5	0.56	0.43	0.47	0.52	0.34	0.38	0.44	0.4	0.434463	2.15195e-05	4.51119e-05
108155	Ogt	mRNA	13.51	12.85	13	16.01	12.67	16.43	12.22	12.04	9.56	14.87	9.11	9.87	10.43	14.03	13.9	11.89	11.15	10.52	11	10.83	-0.168854	2.37945e-19	9.53427e-19
108156	Mthfd1	mRNA	69.88	74.62	61.22	68.54	67.16	58.17	61.37	48.7	65.8	59.05	51.94	12.42	29.16	64.75	79.07	57.51	34.97	56.38	43.16	43.08	-0.42555	0	0
108159	Ubxn8	mRNA	11.52	10.81	10.89	10.89	11.26	11.01	11.99	11.27	11.42	10.29	12.74	14.1	11.64	14.42	13.04	12.46	13.16	13.33	14.58	16.63	0.291496	9.82191e-32	5.35701e-31
108160	Fam50a	mRNA	14.29	14.6	14.7	15.05	13.8	11.48	10.69	11.64	11.94	13.02	13.27	15.64	14.93	13.23	12.52	13.95	12.61	12	13.19	10.28	0.00106568	0.976017	0.981272
108161	Fam50b	mRNA	0	0.04	0.09	0.09	0.26	0.09	0.04	0.09	0	0.4	0.04	0.09	0.04	0.04	0.09	0.13	0.04	0.05	0.04	0.04	-0.718883	0.129937	0.175165
108167320	LOC108167320	mRNA	3.5	4.98	5.63	4.61	7.46	4.44	6.46	6.87	5.78	5.05	4.8	6.62	5.84	6.11	6.19	6.87	4.05	4.55	4.67	5.21	0.0377113	0.64891	0.711739
108167321	LOC108167321	mRNA	0.07	0.05	0.16	0.09	0.22	0.19	0.08	0.14	0.17	0.26	0.2	0.34	0.03	0.09	0.15	0.12	0.13	0.27	0.21	0.25	0.253655	0.34129	0.411701
108167339	LOC108167339	mRNA	0.1	0.08	0.08	0.03	0.08	0.11	0.15	0.11	0.32	0.11	0.1	0.05	0.05	0.13	0.16	0.1	0.18	0.34	0.16	0.07	0.243957	0.385567	0.456923
108167344	Gm45951	mRNA	0.28	0.22	0.2	0.41	0.2	0.27	0.2	0.23	0.14	0.23	0.18	0.32	0.23	0.57	0.39	0.32	0.28	0.28	0.36	0.33	0.661019	1.16811e-08	3.0097e-08
108167358	LOC108167358	mRNA	0.05	0.02	0.03	0.03	0.02	0.02	0.03	0.03	0.02	0.03	0.01	0.03	0.02	0.03	0.03	0.01	0.01	0.02	0.03	0.01	-0.467489	0.254248	0.317805
108167362	Gm45961	mRNA	0.25	0.54	0.33	0.63	0.48	0.73	0.32	0.37	0.4	0.49	0.35	0.54	0.65	0.75	0.39	0.53	0.53	0.8	0.33	0.45	0.312113	0.0805734	0.113262
108167368	LOC108167368	mRNA	0.17	0.16	0.06	0.39	0.54	0.04	0.14	0.29	0.07	0.17	0.29	0.23	0.17	0.14	0.24	0.24	0.13	0.42	0.09	0.13	0.0159459	0.937601	0.951296
108167383	LOC108167383	mRNA	0	0	0	0	0	0	0	0	0	0	0.07	0	0	0	0	0.04	0	0.07	0	0.13	2.60304	0.0558334	0.080733
108167387	LOC108167387	mRNA	0	0	0.13	0	0.14	0	0	0.16	0	0.2	0	0	0.17	0.34	0	0.19	0	0	0	0.42	1.1408	0.0993078	0.1371
108167415	Gm45978	mRNA	2.23	4.1	3.54	4.01	4.32	4.52	4.3	2.75	2.5	3.3	4.27	6.34	4.37	8	2.4	2.77	5.69	3.92	4.27	6.44	0.443809	3.73797e-17	1.38675e-16
108167466	Gm45618	mRNA	0.03	0.02	0	0.01	0	0.01	0.06	0.03	0.04	0.04	0.05	0.02	0.01	0.04	0.02	0.03	0.01	0.02	0.01	0.01	-0.633384	0.0994304	0.137258
108167476	Gm46008	mRNA	1.12	1.8	0.97	1.1	0.74	0.23	0.54	0.72	0.92	0.84	0.92	4.11	0.49	2.24	1.73	1.28	0.98	1.34	1.28	0.48	0.766554	6.55011e-24	2.97306e-23
108167533	Gm46041	mRNA	0.21	0.11	0.06	0.12	0.21	0.21	0.23	0.14	0.3	0.21	0.17	0.04	0.15	0.31	0.33	0.21	0.18	0.06	0.23	0.09	-0.0157496	0.940333	0.953232
108167549	108167549	mRNA	0.26	0.08	0.25	0.14	0.13	0.18	0.36	0.27	0.31	0.24	0.35	0.31	0.19	0.29	0.38	0.29	0.24	0.4	0.27	0.18	0.252747	0.0712536	0.101235
108167560	Gm46058	mRNA	0	0.04	0	0	0	0.07	0	0.04	0.04	0.07	0.04	0	0	0	0.07	0.04	0.11	0	0.07	0.07	0.603045	0.375587	0.446666
108167571	Gm43263	mRNA	0.44	0.59	1.17	0.58	0.8	0.73	0	0.98	0	0.86	0.17	1.7	0.63	0.93	1.05	0.58	0	0.09	0.03	0.42	0.0651735	0.743319	0.795592
108167572	LOC108167572	mRNA	0	0	0	0.08	0	0	0	0	0	0	0	0	0	0	0	0.07	0.04	0.08	0.06	0	2.0123	0.182042	0.237195
108167576	Gm46066	mRNA	0.23	0.13	0.36	0.31	0.39	0.24	0.3	0.41	0.45	0.14	0.17	0.27	0.26	0.54	0.3	0.53	0.16	0.34	0.13	0.25	0.116062	0.589131	0.654649
108167603	Gm46080	mRNA	0	0	1.53	0.53	0.26	0.79	0	0	0.75	0.26	0	0.26	0	0.26	0.26	0	0.25	0.27	0.26	0	-1.13392	0.0811987	0.114002
108167614	Gm46084	mRNA	0.04	0.06	0.03	0.04	0.06	0.04	0.05	0.07	0.05	0.04	0.02	0.07	0.05	0.08	0.07	0.04	0.08	0.07	0.03	0.02	0.297714	0.294895	0.361944
108167694	LOC108167694	mRNA	1.32	1.33	1.43	1.47	2.21	1.93	2.23	1.59	1.29	1.13	2.33	1.67	1.95	1.7	1.36	2.22	2.48	0.68	1.32	1.92	0.0425059	0.797489	0.84328
108167700	Gm46139	mRNA	0.11	0.1	0.05	0.2	0.09	0.14	0.03	0.15	0.12	0.13	0.11	0.23	0.11	0.17	0.15	0.11	0.24	0.09	0.07	0.1	0.359003	0.0412532	0.0610589
108167735	Gm46164	mRNA	0.05	0.08	0.09	0	0.17	0.16	0.03	0.25	0.11	0.14	0.11	0.11	0.05	0.16	0.09	0.14	0.16	0.14	0.14	0	0.00783902	0.980047	0.984469
108167752	Gm46175	mRNA	0	0	0	0.02	0	0	0	0	0	0.05	0	0.02	0	0	0.02	0.05	0	0	0	0.04	1.28112	0.134399	0.180522
108167806	Gm46221	mRNA	4.55	5.7	5.94	6.07	6.18	5.63	5.22	3.4	5.88	6.98	6.69	8.41	7.16	11.9	3.86	4.05	7.19	6.53	5.97	11.21	0.3828	5.64424e-22	2.43704e-21
108167809	Gm46223	mRNA	0	1.09	0	1.98	1.23	0.36	1.02	5.21	6.23	0	0.47	9.41	0.72	0.21	0	1.02	0	2.22	0	1.2	0.0251759	0.758147	0.808621
108167814	LOC108167814	mRNA	0	0.01	0	0	0	0	0	0	0	0	0	0.04	0	0	0	0	0	0	0.01	0	2.28112	0.112989	0.154392
108167827	Gm46238	mRNA	0.24	0.06	0.09	0.22	0.18	0.14	0.1	0.1	0.16	0.09	0.03	0.05	0.06	0.14	0.08	0.12	0	0.1	0.09	0.12	-0.64178	0.00960111	0.0155942
108167830	Gm46240	mRNA	0	0	0.1	0	0	0	0.05	0.1	0	0.1	0.1	0.05	0	0.14	0.05	0	0.05	0.05	0	0	-0.123273	0.865487	0.898497
108167848	Gm12258	mRNA	0.34	0.28	0.32	0.49	0.38	0.45	0.33	0.4	0.27	0.74	0.36	0.34	0.35	0.58	0.51	0.41	0.42	0.35	0.32	0.51	0.0982047	0.394115	0.465941
108167855	Gm46255	mRNA	2.85	4.56	2.28	2.67	1.86	1.44	1.79	2.13	2.33	1.87	1.89	10.86	1.52	4.96	3.38	2.9	3.08	3.12	2.49	2.29	0.711229	2.7563e-50	2.06408e-49
108167857	LOC108167857	mRNA	0.18	0	0	0.21	0	0	0	0	0	0	0.19	0.31	0.2	0.37	0.16	0.19	0.17	0	0	0	1.5696	0.0286864	0.0435119
108167858	Gm46257	mRNA	0.88	0.38	0.17	0.39	0.32	0.62	0.96	0.72	0.62	0.43	0	0.51	0.58	1.11	0.57	0.61	0.32	0.35	0.56	0.26	0.105806	0.716134	0.771201
108167883	Gm46270	mRNA	0	0	0	0.08	0	0	0	0	0.08	0	0.15	0	0	0	0.16	0	0.15	0	0	0.08	0.632024	0.501965	0.573684
108167886	Gm46272	mRNA	0.24	0.16	0.18	0.33	0.32	0.22	0.26	0.19	0.21	0.24	0.19	0.27	0.36	0.32	0.3	0.21	0.15	0.16	0.1	0.26	0.0433025	0.841133	0.879523
108167918	Gm46290	mRNA	0	0.14	0.04	0	0.09	0.25	0	0	0.05	0	0.1	0.01	0.09	0	0	0.08	0.05	0	0	0.17	-0.385614	0.370702	0.441749
108167925	Gm46294	mRNA	0	0	0	0	0.04	0.1	0	0.05	0.02	0.19	0.06	0.17	0.19	0.1	0.09	0	0.04	0.1	0.13	0.18	1.57141	0.00220851	0.00386544
108167946	Gm46306	mRNA	0	0.28	0.27	0.42	0	0	0.25	0.37	0.13	0.14	0.07	0.14	0.52	0.1	0	0.34	0.21	0	0.22	0.46	0.360687	0.336898	0.406826
108167951	Gm46310	mRNA	1.2	1.98	0.49	1.5	0.69	0.7	0.46	0.84	0.7	0.34	0.31	5.19	0.92	1.47	0.68	0.95	1.3	0.7	0.44	0.35	0.66987	7.18178e-17	2.63342e-16
108167961	Gm46319	mRNA	0	0.07	0	0	0	0	0	0	0.07	0.29	0	0.07	0	0.14	0.07	0	0.14	0.15	0.21	0.13	1.4121	0.0379068	0.056399
108167963	Gm46320	mRNA	1	0.95	1.16	1.55	0.67	1.01	1.18	1.76	1.19	1.24	1.11	1.08	1.74	3.33	1.32	1.85	1.59	1.56	1.62	1.44	0.564824	0.000200793	0.000388824
108167964	Gm46321	mRNA	0	0.32	0	0	0.12	0.08	0	0.26	0	0	0	0.05	0	0.06	0	0	0.21	0.09	0.19	0.09	0.124484	0.816141	0.857573
108167986	Gm46339	mRNA	0.89	0.65	0.56	0.77	0.57	0.64	0.45	0.54	0.52	0.65	0.61	0.66	0.63	1.07	0.89	0.76	0.88	1.02	0.83	1.15	0.492656	1.3512e-05	2.87456e-05
108167989	Gm46340	mRNA	0.17	0.22	0.2	0.41	0.21	0.16	0.2	0.05	0.29	0.24	0.42	0.21	0.54	0.63	0.21	0.3	0.3	0.41	0.22	0.68	0.730993	0.00365286	0.00623384
108167995	Gm46345	mRNA	0	0.01	0	0	0.01	0	0.01	0	0	0	0	0	0	0	0	0.01	0	0.01	0	0	0.097154	0.923978	0.94033
108168034	Gm46382	mRNA	0.18	0.08	0.05	0.03	0.19	0.16	0.13	0.16	0.17	0.28	0.11	0.58	0.39	0.48	0.47	0.38	0.5	0.31	0.42	0.28	1.60398	1.67027e-29	8.70786e-29
108168049	Gm46390	mRNA	0.23	0.15	0	0.11	0.25	0.07	0.17	0.06	0	0.12	0.16	0.12	0	0.25	0.49	0.08	0.15	0.33	0.11	0	0.515444	0.140089	0.187324
108168067	Gm46403	mRNA	3.39	5.71	4.16	12.61	6.1	3.67	19.05	23.6	20.08	3.59	7.23	56.79	10.53	5.41	8.82	17.67	9.3	18.48	7.93	10.14	0.641763	2.37553e-81	2.42524e-80
108168084	Gm46415	mRNA	0	0	0	0	0.19	0	0.1	0	0	0.2	0	0	0.19	0	0.1	0	0.19	0	0	0.18	0.766544	0.359669	0.430641
108168101	Gm46430	mRNA	4	4.09	4.8	5.12	4.42	5.35	3.27	4.09	2.15	5.43	3.06	3.56	3.5	5.51	5	4.01	4.33	3.87	3.98	5.43	0.0676872	0.068905	0.0981145
108168108	LOC108168108	mRNA	0.01	0.01	0	0	0	0.01	0	0.02	0.02	0.01	0.02	0	0.01	0.02	0.04	0	0	0	0	0	-0.455849	0.533087	0.600849
108168155	LOC108168155	mRNA	0	0	0	0.01	0	0	0	0	0	0	0	0	0	0.05	0	0	0	0	0	0	2.70996	0.46463	0.536737
108168162	Gm43305	mRNA	34.63	23.9	70.42	85.91	63.85	50.37	97.03	183.45	144.99	44.02	35.57	617.51	107.96	80.62	107.16	123.45	137.81	249.75	97.27	130.37	1.20506	0	0
108168203	Gm46487	mRNA	0.03	0.03	0.03	0.05	0.02	0.1	0.02	0.02	0.02	0.05	0.02	0	0.02	0	0.02	0.05	0	0.08	0	0.04	-0.609022	0.211304	0.271172
108168208	Gm45521	mRNA	0.03	0	0	0.03	0	0	0	0	0	0	0	0	0	0.03	0.03	0	0.06	0	0.03	0	1.60304	0.161362	0.212861
108168219	Gm46500	mRNA	0	0.01	0.02	0	0.03	0.01	0	0.01	0	0	0	0.02	0	0.02	0.02	0.02	0	0	0.01	0	0.344048	0.6321	0.695587
108168308	Smim34	mRNA	0	0	0	0	0.03	0	0.03	0	0	0	0	0	0	0.03	0	0	0	0	0	0	-0.718883	0.674481	0.734268
108168313	LOC108168313	mRNA	0.57	0.43	0.43	0.53	0.27	0.89	0.27	0.38	0.6	0.39	0.28	0.66	0.81	0.47	0.18	0.19	0.42	0.37	0.34	0.43	-0.0846998	0.762749	0.812831
108168323	Gm46580	mRNA	0.1	0.08	0.2	0.06	0.08	0.08	0.07	0.12	0.08	0.11	0.09	0.15	0.12	0.17	0.21	0.27	0.06	0.17	0.15	0.14	0.735026	3.9518e-09	1.04439e-08
108168336	Gm46592	mRNA	0.03	0	0.06	0.01	0.01	0	0.01	0.04	0.03	0.06	0.03	0.03	0.01	0.01	0	0	0.05	0.09	0.03	0.01	0.0253617	0.956897	0.966244
108168358	Gm46608	mRNA	0.24	0.09	0.18	0.47	0.36	0.19	0.15	0.16	0.18	0.12	0.34	0.06	0.24	0.28	0.19	0.09	0.27	0.16	0.12	0.32	-0.225843	0.360396	0.431362
108168395	Gm45871	mRNA	0.72	0.72	0.4	1.47	0.77	1.1	0.69	0.74	0.4	1.16	0.68	1.15	0.98	1.13	1.05	0.86	1.24	0.61	0.99	0.97	0.318801	0.000301163	0.000573026
108168405	LOC108168405	mRNA	0.04	0.04	0	0	0.03	0	0.08	0.12	0	0	0.12	0.04	0.04	0.04	0.08	0	0	0.04	0.04	0	-0.33264	0.627916	0.691815
108168411	Gm46650	mRNA	0.01	0.01	0.02	0	0	0	0.01	0	0.01	0	0	0	0.01	0	0	0	0	0.01	0	0	-0.496852	0.377306	0.448327
108168534	Gm46714	mRNA	0.03	0	0.1	1.6	0	0.06	0	0.04	0	0.06	0.12	0.08	0.12	0.27	0.01	0.08	0.06	0.04	0	0.03	-1.23525	9.2089e-05	0.000183186
108168644	Gm46717	mRNA	0.14	0.08	0.08	1.29	0.02	0.13	0.11	0.17	0.06	0.1	0.09	0.52	0.35	0.15	0.05	0.12	0.13	0.08	0.1	0.1	-0.178683	0.317965	0.386896
108168679	LOC108168679	mRNA	0.14	0.28	0.51	0.08	0.16	0.2	0.67	0.35	0.33	0.45	0	0.41	0.07	0.85	0.31	0.36	0.09	0.16	0	0.17	-0.0641798	0.705307	0.761903
108168680	LOC108168680	mRNA	0.11	0.05	0.11	0	0	0.02	0.03	0.05	0.05	0	0.02	0	0.02	0.04	0.02	0.02	0.05	0.13	0	0.05	-0.156087	0.712398	0.768321
108168691	LOC108168691	mRNA	11.16	8.38	7.44	5.92	2.27	6.32	8.31	8.9	2.29	3.64	6.43	2.38	6.74	8.98	5.72	6.34	5.78	12.86	2.56	6.21	-0.0174429	0.921578	0.938658
108168724	LOC108168724	mRNA	0	0	0	0	0	0.11	0	0	0.09	0	0	0.1	0	0	0	0	0	0	0	0	-0.718883	0.656687	0.719224
108168726	LOC108168726	mRNA	0.05	0.33	0.14	0.24	0.14	0.24	0.05	0.05	0.18	0.34	0.14	0	0.23	0.29	0	0.09	0.14	0.19	0	0.36	-0.233456	0.507002	0.577464
108168740	Gm46731	mRNA	0.32	0.48	0.78	0.37	0.46	0.39	0.31	0.31	0.3	1	0.32	0.16	0.39	0.7	0.62	0.84	0.3	0.51	0.45	0.49	0.111294	0.554955	0.621604
108168771	LOC108168771	mRNA	0.13	0.02	0.12	0.05	0.15	0.02	0.09	0.18	0.08	0.04	0.17	0.14	0.04	0.15	0	0.17	0.02	0.2	0.04	0.04	-0.176833	0.561603	0.628079
108168884	Gm37500	mRNA	0	0	0.04	0	0	0	0	0.04	0	0	0	0.04	0	0	0	0	0	0	0	0.04	0.302597	0.832867	0.872245
108168906	Gm43707	mRNA	0.03	0.02	0.02	0.03	0.04	0.03	0.04	0.04	0.04	0.02	0.05	0.02	0.04	0.05	0.04	0.08	0.04	0.07	0.02	0.03	0.298138	0.13477	0.180909
108168936	LOC108168936	mRNA	0.02	0.03	0.01	0.02	0.02	0.01	0	0	0.02	0.04	0.01	0.01	0.03	0.02	0.04	0.02	0	0.04	0	0.02	0.297001	0.31597	0.384765
108168952	108168952	mRNA	0	0.05	0	0.05	0.05	0.04	0.03	0.05	0	0.15	0.02	0	0	0.04	0.02	0.02	0.06	0	0.11	0	-0.536154	0.247833	0.310704
108168953	Gm46858	mRNA	0.02	0.11	0	0.04	0.02	0	0	0.02	0	0.02	0.02	0.07	0.06	0	0.02	0.11	0	0	0.02	0.06	0.708354	0.192931	0.249996
108168956	LOC108168956	mRNA	0.07	0	0.07	0.29	0	0	0.07	0	0.28	0.07	0.14	0.07	0.07	0	0.07	0.07	0.21	0	0.14	0.07	-0.20431	0.72989	0.784167
108168959	LOC108168959	mRNA	0.03	0.03	0.08	0	0.05	0.08	0.16	0.03	0.03	0.03	0	0.08	0.08	0.08	0.06	0.08	0.05	0.06	0	0.03	0.281117	0.547168	0.614825
108168960	Gm45533	mRNA	0	0	0	0.03	0	0	0	0	0	0	0	0	0	0	0	0.03	0	0	0.03	0	1.25197	0.466751	0.538757
108168962	LOC108168962	mRNA	0.24	0.64	0.33	0.5	0.11	0.2	0.05	0.29	0.08	0	0.26	0.6	0	0.28	0.45	0.2	0.26	0.11	0.24	0.18	0.0730896	0.65246	0.714956
108169010	LOC108169010	mRNA	0.39	0.21	0.57	0.1	0.15	0.19	0.23	0.45	0.17	0.53	0.35	0.46	0.66	0.74	0.58	0.38	0.04	0.41	0.32	0.38	0.535782	0.000261973	0.000501369
108169023	Gm46901	mRNA	0.74	0.46	0.58	0.43	0.58	0.41	0.53	0.86	0.5	0.44	0.57	0.6	0.4	0.87	0.72	0.85	0.48	1	0.69	0.69	0.336102	0.00189325	0.00334059
108169043	Gm46911	mRNA	11.24	13.43	14	23.88	19.14	17.94	24.38	23.55	32.93	16.91	18	59.2	21.6	32.7	23.79	27.62	22.71	42.01	22.77	35.83	0.706041	0	0
108169060	LOC108169060	mRNA	0.24	0.08	0	0.16	0	0.1	0.05	0	0	0.08	0.03	0.05	0.03	0.08	0.05	0.06	0.1	0.03	0.04	0.08	-0.30435	0.469758	0.54158
108169061	Gm46918	mRNA	3.69	4.37	4.38	15.96	9.37	6.55	15.13	21.68	21.69	6.14	5.92	50.44	10.65	11.25	12.14	18.6	12.33	32.1	11.67	19.54	0.923427	1.44661e-111	1.78931e-110
108169096	Gm46933	mRNA	0.04	0.09	0.13	0	0	0	0.13	0.04	0.09	0.09	0.09	0.04	0.05	0.19	0.2	0.19	0.04	0.09	0.14	0	0.700485	0.131249	0.176688
108169150	Gm46963	mRNA	0	0	0.05	0	0	0	0	0	0	0	0	0.05	0.05	0	0.11	0	0	0	0	0	2.33075	0.102391	0.141065
108169152	Gm46965	mRNA	0.07	0.07	0.1	0.09	0.06	0.07	0.12	0.08	0.1	0.16	0.12	0.05	0.09	0.11	0.12	0.11	0.11	0.13	0.17	0.1	0.198655	0.361372	0.432262
108169171	Gm46977	mRNA	0	0	0	0.03	0.17	0	0.02	0	0.08	0	0	0.02	0.08	0.27	0	0.43	0.08	0	0	0.42	1.39405	0.0198829	0.0309257
108169182	Gm46982	mRNA	0	0	0.07	0	0	0.07	0	0.07	0.2	0	0.07	0	0.14	0.14	0.28	0.35	0.2	0	0	0.13	1.64369	0.0068197	0.0113114
108169201	Gm46988	mRNA	0	0.06	0.04	0.09	0	0	0.09	0.07	0.04	0.02	0.02	0	0.04	0.04	0.11	0.09	0.06	0.04	0	0.06	0.351506	0.434344	0.507643
108645	Mat2b	mRNA	9.69	12.92	10.36	12.46	12.85	12.03	10.85	11.36	12.63	12.99	9.61	13.92	11.12	12.87	12.36	10.92	10.78	8.73	10.99	12.26	0.000206782	0.994897	0.995929
108652	Slc35b3	mRNA	3.19	3.2	3.49	3.41	3.54	3.2	3.25	3.2	3.17	4.35	2.96	5.28	4.59	5.67	4.18	4.24	5.04	3.79	4.12	4.6	0.409425	2.91055e-19	1.16328e-18
108653	Rimklb	mRNA	0.17	0.13	0.2	0.09	0.21	0.11	0.15	0.36	0.13	0.16	0.1	0.08	0.11	0.11	0.13	0.17	0.18	0.22	0.11	0.08	-0.342984	0.0085963	0.0140581
108654	Fam210a	mRNA	7.71	6.5	6.48	9.1	6.66	8.17	6.38	6.07	8.26	8.92	5.82	4.4	2.3	5.27	5.81	5.19	3.29	5.36	4.68	3	-0.744671	1.29322e-295	3.10194e-294
108655	Foxp1	mRNA	2.96	3.34	3.14	2.52	3.21	2.57	2.67	2.97	2.43	3.4	2.01	3.35	2.4	3.51	4.02	4.14	4.2	3.43	3.47	3.33	0.300567	1.06403e-26	5.20506e-26
108657	Rnpepl1	mRNA	24.64	24.04	24.45	23.42	25.36	24.42	23.42	22.79	33.18	26.84	26.87	15.67	18.67	26.18	25.51	25.81	22.55	20.55	23.68	22.79	-0.187668	1.79642e-26	8.72632e-26
108660	Rnf187	mRNA	40.21	39.14	43	41.43	41.08	48.94	47.66	47.76	50.53	44.75	45.68	46.05	44.71	45.33	42.68	43.96	43.89	33.74	42.63	48.95	-0.0309643	0.0572018	0.0825535
108664	Atp6v1h	mRNA	22.27	17.93	17.2	19.75	17.38	17.25	17.67	15.77	17.24	15.71	16.9	28.18	13.53	16.3	16	14.44	15.28	13.91	18.04	13.81	-0.101041	6.08785e-05	0.000122775
108670	Epsti1	mRNA	1.24	0.78	1.27	1	1.22	1.69	1.71	1.3	1.13	1.05	1.15	3.3	1.66	2.74	0.8	2.68	2.29	0.55	2.15	2.73	0.785485	2.87148e-19	1.14793e-18
108671	Dnajc9	mRNA	2.43	2.41	2.55	2.73	3.43	2.95	2.22	2.85	2.43	2.93	3.02	5.07	2.72	2.81	2.63	2.78	3.26	2.54	3.62	3.18	0.226669	0.000991719	0.00180111
108672	Zdhhc15	mRNA	0	0.02	0	0.05	0.02	0.01	0.02	0.01	0.02	0.03	0.01	0.03	0.01	0.04	0	0.03	0.13	0.02	0.03	0.01	0.987386	0.0168592	0.0264525
108673	Ccdc86	mRNA	2.86	1.8	1.97	1.67	1.36	1.33	1.67	1.79	3.21	2.19	4.42	6.97	3.89	4.64	3.92	3.76	3.5	3.55	3.93	3.25	0.907573	2.14892e-74	2.06749e-73
108679	Cops8	mRNA	13.42	15.05	14.78	14.61	13.22	14.71	13.4	13.06	14.9	16.39	14.08	17.78	13.53	15.33	15.5	14.31	15.01	13.84	16.48	14.47	0.0687759	0.0191571	0.0298477
108682	Gpt2	mRNA	97.78	125.33	131.52	111.05	103.09	120.46	113.31	99.4	133.59	69.54	112.65	184.64	99.84	105.39	148.38	122.81	72.38	112.2	86.97	107.59	0.0583238	3.317e-15	1.1461e-14
108686	Ccdc88a	mRNA	0.12	0.17	0.23	0.23	0.24	0.16	0.16	0.12	0.11	0.19	0.13	0.54	0.21	0.32	0.23	0.24	0.39	0.21	0.17	0.28	0.737287	3.64013e-11	1.06727e-10
108687	Edem2	mRNA	32.51	37.69	45.15	31.24	39.16	38.78	39.19	41.48	25.92	27.98	27.46	49.43	41.91	24.98	23.06	25.75	50.52	23.56	29.11	29.88	-0.0916491	6.46947e-06	1.40929e-05
108689	Stn1	mRNA	1.59	1.45	1.9	1.73	1.19	1.76	1.11	1.04	1.16	2	0.76	1.88	0.88	1.45	1.45	1.31	2.04	1.55	1.58	1.31	0.0703196	0.440196	0.513292
108699	Chn1	mRNA	0.08	0.1	0.11	0.17	0.06	0.04	0.13	0.11	0.1	0.32	0.12	0.25	0.11	0.05	0.14	0.11	0.27	0.18	0.1	0.31	0.498032	0.0255169	0.0390179
108705	Pttg1ip	mRNA	105.67	107.09	103.48	106.06	113.44	104.41	103.44	109.62	121.5	127.87	124.36	67.73	90.53	120.91	139.46	127.46	91.73	128.51	105.56	119.11	-0.021157	0.0261896	0.0399306
108707	Fam207a	mRNA	9.92	9.03	11.49	8.7	11.06	8.79	10.17	11.6	10.7	8.8	12.34	10.63	10.02	11.05	12.13	12.45	10.17	11.7	11.15	9.29	0.0836251	0.00336364	0.0057669
108723	Card11	mRNA	0.09	0.26	0.08	0.13	0.16	0.13	0.08	0.12	0.36	0.15	0.14	0.14	0.06	0.35	0.08	0.2	0.11	0.04	0.23	0.18	0.00021604	0.99908	0.999138
108735	Sft2d2	mRNA	8.83	9.32	8.65	10.39	9.08	9.45	9.12	8.01	11.19	9.49	7.72	6.67	6.25	7.33	7.6	7.51	7.76	7.06	7.63	8.51	-0.320872	2.38271e-47	1.71409e-46
108737	Oxsr1	mRNA	5.94	4.95	4.76	5.64	4.62	6.14	4.93	4.91	7.52	5.49	5.7	6.72	5.06	4.89	4.67	4.91	5.7	5.01	5.02	6.03	-0.0497122	0.115055	0.156796
108755	Lyrm2	mRNA	5.15	4.7	5.9	4.96	4.2	4.3	3.78	4.34	4.07	6.81	4.71	8.32	6.19	6.31	8	5.3	6.43	5.24	6.69	6.26	0.440342	1.32983e-15	4.66447e-15
108760	Galnt16	mRNA	0.01	0.03	0	0.06	0.03	0.01	0.01	0.03	0.04	0	0	0.11	0	0	0	0	0.01	0	0	0.04	-0.133921	0.806524	0.851227
108767	Pnrc1	mRNA	70.83	61.24	64.2	52.82	53.78	55.98	47.76	44.52	47.13	83.89	39.22	91.22	106.89	93.79	74.62	75.89	114.97	61.89	100.77	66.44	0.632329	0	0
108797	Mex3b	mRNA	0.16	0.19	0.14	0.23	0.24	0.24	0.13	0.23	0.29	0.16	0.13	0.06	0.09	0.08	0.16	0.21	0.09	0.13	0.25	0.11	-0.556154	0.0062239	0.0103688
108800	Ston2	mRNA	1.04	0.95	0.9	1	0.86	0.91	0.74	0.7	0.77	1.25	0.68	1.2	0.9	0.88	0.78	0.64	1.38	0.46	0.74	1.06	0.00946279	0.852587	0.887172
108802	Calr4	mRNA	0	0	0	0	0.06	0.03	0	0.03	0	0.03	0.03	0	0	0.03	0.03	0	0	0	0	0.03	-0.718883	0.466937	0.538829
108811	Ccdc122	mRNA	2	1.85	1.93	2.1	1.54	1.88	1.54	1.54	1.9	2.08	1.65	4.21	1.52	3.62	1.64	1.06	1.53	1.86	1.61	2.07	0.227021	0.0051698	0.00868519
108812	Als2cr12	mRNA	0.11	0.13	0.17	0.3	0.1	0.28	0.14	0.04	0.13	0.11	0.1	0.08	0.21	0.17	0.32	0.08	0.12	0.19	0.08	0.05	0.00164632	0.994756	0.995846
108829	Jmjd1c	mRNA	2.2	2.15	1.7	2.82	2.01	2.4	1.72	1.69	1.73	2.91	1.47	10.52	1.49	2.57	2.53	2.03	2.39	1.94	1.84	2.52	0.591266	6.67008e-78	6.63037e-77
108832	Tmem74b	mRNA	0.04	0.03	0.03	0.03	0	0.04	0.01	0.01	0.02	0.03	0.02	0.04	0	0.02	0.01	0.04	0.07	0.03	0.06	0.02	0.0825138	0.811468	0.854472
108837	Ibtk	mRNA	6.96	7.53	6.95	6.82	4.93	7.61	6.14	5.74	6.32	7.06	6.25	23.66	11.15	7.43	5.52	4.3	8.45	4.56	5.45	7.58	0.398059	5.85676e-69	5.37572e-68
108841	Rdh13	mRNA	1.85	1.63	2.22	1.87	2.46	1.74	1.74	2.01	3.1	1.79	3.28	5.65	2.83	3.77	2.25	2.32	2.3	1.98	2.07	2.07	0.379357	4.51966e-12	1.37893e-11
108853	Mtrf1l	mRNA	1.33	1.75	1.69	1.47	1.36	1.56	1.72	0.91	1.54	1.64	1.64	1.28	1.7	1.25	1.53	1.36	1.7	1.49	1.52	1.23	-0.111465	0.125884	0.170177
108857	Ankhd1	mRNA	3.95	3.89	4.23	4.29	4.06	3.57	3.94	5.05	3.46	3.74	3.94	4.22	4.41	4.53	5.08	5.04	4.2	4.17	3.62	3.48	0.101428	7.26598e-05	0.000145925
108888	Atad3a	mRNA	19.37	21.13	21.11	18.82	21.19	19.35	17.18	17.34	21.7	21.17	16.92	11.54	11.73	23.45	23.57	21	11.87	19.3	17.92	16.8	-0.158236	6.86718e-14	2.25436e-13
108897	Aif1l	mRNA	0.04	0.04	0.09	0.09	0.09	0.13	0.02	0.11	0.04	0.06	0.04	0.06	0.07	0.04	0.11	0.09	0	0.09	0.05	0.05	-0.0866149	0.800643	0.846126
108899	2700081O15Rik	mRNA	0.64	0.92	0.87	0.8	0.97	0.79	0.79	0.78	0.73	1.02	0.57	0.54	0.78	1.1	1.48	1.29	0.92	0.83	1.24	0.79	0.308398	7.10835e-05	0.000142875
108900	Fam72a	mRNA	0.2	0.41	0.72	0.62	1.01	0.95	0.61	0.71	0.71	0.82	0.81	0.45	0.59	1.33	0.7	0.45	1.1	0.58	1.21	0.89	0.241804	0.10758	0.147651
108902	B4gat1	mRNA	8.12	8.26	8.56	7.66	8.31	9.32	8.01	6.58	9.28	9.31	8.99	5.17	6.19	8.23	8.19	7.24	7.3	7.21	8.3	9	-0.177792	2.15448e-06	4.83206e-06
108903	Tbcd	mRNA	5.6	6.54	6.59	5.99	6.42	6.62	5.2	5.15	7.18	6.77	6.3	9.18	7.2	8.49	6.6	5.99	6.85	5.86	7.01	6.57	0.21245	1.27557e-09	3.4628e-09
108907	Nusap1	mRNA	0.28	0.3	0.32	0.33	0.6	0.52	0.51	0.52	0.22	0.2	0.15	0.68	0.15	0.1	0.31	0.13	0.1	0.18	0.22	0.44	-0.356072	0.0433301	0.0638823
108909	Aida	mRNA	3.71	3.68	4.35	3.76	3.65	3.97	3.5	3.62	2.95	4.29	2.78	5.69	3.97	4.39	4.42	4.74	3.45	4.06	4.85	4.43	0.28025	9.75172e-12	2.93142e-11
108911	Rcc2	mRNA	4.64	5.24	6.2	5.32	6.27	5.29	4.72	6.27	6.2	6.22	7.02	6.6	6.21	6.88	4.93	5.58	4.77	4.57	6.23	6.22	0.00174558	0.957018	0.966255
108912	Cdca2	mRNA	0.14	0.03	0.11	0.11	0.2	0.06	0.1	0.06	0.13	0.07	0.15	0.14	0.07	0.09	0.03	0.17	0.07	0.1	0.06	0.05	-0.268565	0.196505	0.253945
108927	Lhfp	mRNA	3.02	3.2	3.63	4.86	3.31	3.35	4.21	2.75	3.32	5.18	1.95	3.6	2.54	4.1	4.73	3.74	3.01	1.76	4.03	4.05	-0.0060169	0.913691	0.931772
108934	Smim13	mRNA	4.64	5.84	3.96	4.29	4.58	4.86	4.72	4.56	4.31	5.03	6.04	3.07	5.81	5.3	4.97	5.1	4.1	5.36	3.87	5.34	-0.00937821	0.77172	0.82093
108937	Rnf169	mRNA	7.87	7.4	8.09	8.58	7.51	8.02	9.13	10.48	7.92	5.92	6.73	8.59	6.72	7.88	9.31	8.47	5.88	8.27	6.62	5.88	-0.0653324	0.000896153	0.00163644
108943	Trmt10a	mRNA	1.01	1.16	0.94	1.64	1.15	1.19	1.48	1.39	1.02	1.11	1.17	1.57	1.19	1.37	1.9	1.28	1.17	1.19	1.2	1.12	0.241152	0.000752511	0.00138389
108946	Zzz3	mRNA	3.57	2.11	2.82	2.67	2.71	2.96	2.61	3.31	3.48	2.88	3.38	5.91	4.6	3.83	3.55	2.98	3.72	3.22	3.82	3.26	0.204544	3.11438e-08	7.84058e-08
108954	Ppp1r15b	mRNA	15.17	14.58	17.25	18.22	17.94	19.14	21.75	21.76	26.5	15.25	18.33	17.38	19.24	14.97	15.33	14.49	14.5	15.04	15.7	14.38	-0.256955	2.11502e-63	1.85222e-62
108956	Apol7c	mRNA	0.09	0.16	0.06	0	0.07	0.15	0.09	0.12	0.18	0.09	0.06	0.03	0.03	0.13	0.16	0.3	0.07	0	0.09	0.15	0.111368	0.734028	0.787833
108958	Miga2	mRNA	11.82	10.13	10	12.68	10.32	12.76	12.26	11.03	18.46	14.37	18.63	10.89	10.37	19.33	20.13	20.19	11.15	16.81	14.75	21.66	0.3106	5.12627e-47	3.65747e-46
108960	Irak2	mRNA	7.25	7.05	6.75	6.29	5.87	6.89	6.04	6.53	6.76	8.68	7.95	10.78	8.5	10.08	8.55	9.74	8.88	8.71	8.77	8.48	0.398761	2.14372e-39	1.35621e-38
108961	E2f8	mRNA	1.24	1.69	0.64	1.17	0.74	1.99	2.27	2.96	3.11	4.43	2.59	5.04	4.67	4.66	2.99	3.07	7.19	4.16	5.56	6.7	1.24606	1.86652e-174	3.11673e-173
108989	Tpr	mRNA	4.51	3.94	3.76	4.68	3.99	4.72	3.57	4.34	2.84	4.5	4.1	8.87	7.13	6.74	5.59	4.93	6.2	4.93	5.63	5.38	0.595718	1.48913e-132	2.05893e-131
108995	Tbc1d10c	mRNA	0.62	0.51	0.34	0.26	0.47	0.87	0.31	0.71	0.98	0.87	0.51	0.57	0.65	1.41	0.51	0.7	0.42	0.29	1.02	1.21	0.370243	0.00832862	0.0136564
109006	Ciapin1	mRNA	6.53	8.09	7.25	8.55	8.55	6.17	5.6	6.07	8.67	8.65	10.08	12.19	9.9	15.64	10.25	9.38	6.51	8.69	8.25	9.89	0.380622	1.63684e-29	8.53616e-29
109019	Nabp1	mRNA	4	5.92	5.15	3.81	3.15	4.2	4.08	3.65	3.65	3.56	4.12	7.15	4.38	4.24	4.04	2.99	5.56	4.02	4.67	3.62	0.0100597	0.808738	0.853098
109032	Sp110	mRNA	1.44	1.32	1.28	1.35	1.91	1.87	1.48	1.87	1.84	2.41	1.23	2.25	1.66	3.6	1.64	3.66	1.86	1.01	2.3	3.35	0.553729	6.75618e-13	2.1282e-12
109042	Cavin3	mRNA	0.59	0.54	0.96	0.88	0.75	0.5	0.49	0.61	1.04	0.88	0.65	3.09	0.47	0.72	0.77	1.4	2.05	0.89	1.02	0.62	0.770772	6.33468e-07	1.47345e-06
109050	Inka2	mRNA	0.07	0.04	0.02	0.08	0.02	0.01	0.04	0.11	0.13	0.08	0.06	0.47	0.05	0.1	0.06	0.05	0.21	0.07	0.11	0.11	1.18422	2.67331e-07	6.36566e-07
109052	Krt75	mRNA	0	0.03	0.03	0.02	0.03	0.02	0	0	0	0	0	0	0	0	0	0	0	0	0	0	-3.71888	0.00977048	0.0158456
109054	Pfdn4	mRNA	4.4	4.3	5.33	4.18	3.19	3.07	3.29	4.41	4.76	4.65	4.31	7.12	5.81	5.59	6.62	5.66	5.97	5.88	4.74	5.83	0.50504	2.20855e-11	6.53495e-11
109065	Dnaaf2	mRNA	1.22	1.33	1.8	1.31	1.81	1.69	1.66	1.3	1.43	1.73	1.95	1.85	1.23	1.64	1.79	1.48	1.69	1.6	2.02	1.56	0.0699086	0.277579	0.343459
109075	Exosc4	mRNA	11.92	10.8	14.61	8.88	12.05	9.55	9.11	10.13	10.08	9.85	12.35	14.31	13.61	12.73	12.23	13.56	12.89	11.42	13.47	12.04	0.250938	1.74422e-14	5.85768e-14
109077	Ints5	mRNA	2.65	2.3	3.11	2.63	2.33	1.86	2.36	2.52	4.24	3.03	4.25	5.69	5.64	3.49	3.43	2.31	3.84	2.49	3.68	2.88	0.385436	3.75984e-17	1.39456e-16
109079	Sephs1	mRNA	6.99	5.6	6.23	5.92	5.99	5.92	5.45	6.78	7.44	7.31	8.93	10.65	8.07	7.39	6.1	6.31	5.47	6.39	7.52	6.69	0.0943166	0.000561838	0.00104486
109082	Fbxw17	mRNA	0.53	0.58	0.51	0.79	0.72	0.75	0.59	0.76	0.42	0.76	0.34	0.81	0.41	0.64	0.9	0.91	0.89	0.36	0.75	0.73	0.267042	0.0603235	0.0866483
109093	Rars2	mRNA	5.43	6.95	6.2	6.08	4.46	5.03	3.29	3.67	4.6	5.23	4.85	6.83	6.09	5.82	6.59	5.06	5.31	4.96	4.83	4.43	0.138259	0.00721426	0.0119181
109095	Rbm15b	mRNA	1.46	0.65	0.89	0.79	0.8	0.64	0.94	0.79	2.57	1.46	2.84	1.96	2.87	1.65	1.35	1.31	2.54	1.08	1.96	1.57	0.527864	5.46131e-14	1.7993e-13
109108	Slc30a9	mRNA	12.3	9.84	9.61	12.22	10.85	11.52	12.26	12.01	13.64	11.56	13.13	14.32	11.79	10.92	11.37	10.44	12.4	10.98	11.98	10.79	-0.0120895	0.610168	0.675131
109113	Uhrf2	mRNA	5.7	5.55	4.74	6.17	5.48	5.79	6.18	5.66	7.28	6.62	5.08	6.86	5.69	5.65	5.49	5.43	7.05	5.26	5.68	6.16	0.0204932	0.539444	0.60701
109115	Supt3	mRNA	5.65	5.47	8.06	4.66	7.44	5.99	5.64	7.91	5.14	6.56	5.39	3.12	2.78	4.04	4.95	4.34	3.75	6.47	5.65	4.78	-0.562621	4.49855e-21	1.8957e-20
109129	Mmadhc	mRNA	32.32	36.71	34.37	43.7	33.36	35.26	37.71	36.92	37.04	39.62	35.35	61.13	39.04	38.25	29.64	29.37	36.65	34.02	41.01	36.3	0.0730882	0.000608767	0.00112815
109135	Plekha5	mRNA	4.04	4.55	5	4.83	4.4	4.44	5.71	5.1	4.58	5.79	4.76	5.26	4.88	4.89	6.15	5.61	5.43	5.33	4.62	5	0.122248	0.000139877	0.00027435
109136	Mmaa	mRNA	8.09	8.17	9.28	9.12	9.34	8.32	8.3	8.12	6.54	7.79	6.24	3.74	4.72	5.55	6.82	6.8	6.47	6.25	6.18	5.08	-0.412943	1.53314e-42	1.0201e-41
109145	Gins4	mRNA	7.79	10.58	10.42	9.85	9.68	9.71	7.77	8.17	9.62	8.58	7.53	7.91	6.29	9.67	7.44	7.44	9	8.75	8.7	8.53	-0.146425	0.000896043	0.00163642
109151	Chd9	mRNA	1.4	1.05	1.44	1.38	1.1	1.53	1.28	1.6	1.37	1.31	1.86	1.6	1.37	1.58	1.84	1.42	1.54	1.41	1.33	1.3	0.158458	7.93026e-07	1.83183e-06
109154	Mlec	mRNA	24.12	19.51	21.09	20.47	20.29	24.32	26.05	24.15	21.87	22.71	23.25	19.44	29.01	12.95	12.75	13.72	31.41	15.53	20.2	21.02	-0.194841	3.687e-48	2.67454e-47
109161	Ube2q2	mRNA	5.42	5.38	5.98	5.32	5.03	6.23	4.27	5.36	4.72	5.65	5.53	6.95	5.71	5.26	4.86	4.39	4.73	4.3	4.76	4.95	-0.0377394	0.317218	0.386149
109168	Atl3	mRNA	12.39	11.37	10.51	12.37	9.87	11.62	12.2	10.24	14.76	14	12.67	7.23	8.9	13.4	15.29	12.3	10.45	13.67	12.48	13.49	-0.0135809	0.427636	0.500798
109169	Igip	mRNA	6.8	5.73	5.74	7.59	8.67	8.55	7.48	9.85	4.47	6.75	6.98	4.43	8.17	5.54	6.06	5.81	8.13	7.8	6.72	7.03	-0.100999	0.0395786	0.0587204
109181	Trip11	mRNA	2.19	1.78	1.78	1.95	1.83	2.07	2.06	1.94	1.9	2.21	2.36	4	2.92	2.46	2.57	2.28	3.13	2.62	2.67	2.48	0.481539	7.74152e-52	5.94601e-51
109205	Sobp	mRNA	0.04	0.01	0.08	0.04	0.03	0.03	0.06	0	0.05	0.04	0.01	0.14	0.01	0.01	0.04	0.15	0.63	0.03	0	0.08	1.78891	1.07373e-10	3.07899e-10
109212	Pimreg	mRNA	0.11	0.07	0.15	0.08	0.3	0.11	0.05	0.12	0.09	0.04	0.07	0.26	0	0.08	0.05	0.1	0.07	0	0.04	0.07	-0.585617	0.16805	0.220303
109218	Tmem139	mRNA	0.11	0.53	0.29	0.44	0.33	0.15	0.19	0	0.42	0.47	0.48	0.05	0.24	0.39	0.79	0.14	0.84	0.49	0.72	0.92	0.691401	0.0014755	0.00263644
109222	Rarres1	mRNA	17.47	14.15	16.63	10.54	12.17	21.77	21.95	19.58	19.7	16.58	18.21	10.02	63.14	19.52	14.4	16.43	9.94	18.17	12.57	15.06	0.220603	8.35956e-14	2.73394e-13
109225	Ms4a7	mRNA	0.61	0.86	0.73	0.13	0.38	0.34	0.88	0.31	0.28	0.25	0.41	0.58	0.56	1.51	0.59	2.22	1.44	0.13	1.26	2.17	1.32096	3.67622e-18	1.40837e-17
109229	Fam118b	mRNA	2.78	1.96	3.01	1.99	2.02	2.47	2.3	2.63	2.84	3.23	4.62	6.29	4.62	3.51	2.82	2.84	4.22	2.74	3.87	3.67	0.488609	2.34151e-14	7.82123e-14
109232	Sccpdh	mRNA	1.07	1.1	1.4	1.16	1.1	1.33	1.17	0.76	1.59	0.83	1.76	2.33	1.44	0.9	1.59	0.82	1.27	0.9	1.66	1.71	0.218107	0.0218521	0.0337769
109241	Mbd5	mRNA	0.73	0.66	0.4	0.57	0.57	0.42	0.82	0.58	0.71	0.77	0.35	1.5	1	0.82	0.8	0.77	0.82	0.54	0.53	0.73	0.431174	2.43616e-09	6.51367e-09
109242	Kif24	mRNA	0.09	0.23	0.13	0.09	0.17	0.1	0.14	0.24	0.09	0.18	0.19	0.26	0.09	0.1	0.19	0.19	0.11	0.21	0.17	0.17	0.154377	0.332787	0.402394
109245	Lrrc39	mRNA	1.32	0.94	1.16	1.25	0.88	1.33	0.66	1.26	1.11	1.95	1.39	2.08	1.78	1.74	1.34	1.84	1.61	2.37	1.75	1.68	0.596884	2.29628e-12	7.06918e-12
109246	Tspan9	mRNA	8.28	8.25	7.43	7.76	7.26	6.7	7.42	7.27	6.86	9.91	6.66	14.18	6.64	4.84	5.83	5.44	8.12	4.93	6.78	8.26	-0.0699973	0.0126109	0.0201417
109254	Adtrp	mRNA	77.01	75.33	71.72	81.67	75.34	79.7	79.22	84.26	76.69	92.67	86.25	77.93	59.24	98.79	83.02	82.13	73.88	97.91	97.89	95.76	0.0697677	8.54095e-11	2.46178e-10
109263	Rlf	mRNA	1.39	1.63	1.53	2.09	1.35	1.67	1.63	1.71	1.52	1.38	1.64	4.65	2.27	1.52	1.65	1.15	1.93	1.39	1.46	1.22	0.277473	3.01969e-09	8.03431e-09
109264	Me3	mRNA	0.35	0.23	0.45	0.3	0.23	0.23	0.22	0.34	0.37	0.57	0.28	0.1	0.17	0.31	0.41	0.41	1.17	0.51	0.27	0.24	0.173435	0.149606	0.198704
109267	Ssc4d	mRNA	0.89	1.61	1.41	0.97	1.05	0.87	0.74	1.04	0.75	1.35	0.86	1.34	1.05	1.1	1.24	1.25	1.02	1.69	1.46	1.33	0.278627	0.000983286	0.00178654
109270	Prr5	mRNA	2.36	3.91	3.62	2.95	3.84	2.65	3.26	3.54	3.11	3.74	2.41	2.47	2.24	2.25	2.52	3.41	2.33	2.11	3.49	3.12	-0.255035	1.78796e-05	3.77229e-05
109272	Mybpc1	mRNA	0	0	0	0.01	0	0	0.01	0.06	0.01	0	0.01	0.06	0.03	0	0.01	0	0	0.02	0	0.02	0.603045	0.375587	0.446666
109275	Actr5	mRNA	1.56	2.18	2.45	1.99	2.46	1.84	2.69	2.38	3.07	2.28	3.94	3.16	2.45	2.95	3.37	3.26	2.62	2.46	2.67	2.98	0.282701	2.77837e-05	5.77351e-05
109284	R3hdm4	mRNA	22.1	19.87	22.86	19.48	21.84	19.23	20.7	23.43	28.28	25.91	23.38	21.08	23.44	28.69	22.77	25.49	29.61	22.59	25.61	24.09	0.144139	3.40152e-10	9.51068e-10
109294	Prex2	mRNA	1.46	1.16	2.75	2.15	1.52	1.74	1.86	3.14	3.06	1.79	1.1	2.03	1.48	1.91	2.37	2.19	1.33	0.49	2.65	2.09	-0.105996	0.0116267	0.018678
109299	Tmem250-ps	mRNA	34.05	31.77	33.27	26.62	30.91	27.94	27.61	30.92	31.43	35.38	34.57	26.89	28.02	34.75	35.03	36.57	23.36	36.37	27.75	29.71	-0.0285272	0.102775	0.141505
109305	Orai1	mRNA	12.95	9.87	14.87	9.23	10.3	9.45	7.84	11.6	14.26	10.59	17.19	14.03	13	9.07	7.71	8.8	11.41	9.28	12.21	10.06	-0.139053	0.001129	0.00203871
109323	C1qtnf7	mRNA	0.17	0.47	0.3	0.62	0.39	0.66	0.48	0.8	0.46	0.44	0.22	0.26	0.46	0.53	0.75	0.56	0.42	0.75	0.43	0.58	0.243113	0.144093	0.192219
109331	Rnf20	mRNA	5.39	5.05	5.1	4.49	4.12	4.85	4.66	4.65	5	5.43	5.57	7.57	6.01	6.34	6.33	5.8	6.38	5.37	5.57	5.19	0.299059	2.34616e-18	9.04604e-18
109332	Cdcp1	mRNA	1.63	1.33	1.22	1.16	0.8	0.79	0.86	0.52	0.79	2.18	1.31	1.83	0.79	1.47	1.89	1.12	2.7	1.34	1.34	1.55	0.451173	1.42201e-15	4.98076e-15
109333	Pkn2	mRNA	3.92	3.62	3.19	4.82	3.28	3.64	3.56	3.48	3.27	4.22	3.22	5.78	3.53	3.8	4.37	3.19	4.17	3.64	3.38	3.33	0.09717	0.00165639	0.0029445
109342	Slc5a10	mRNA	0	0	0	0	0	0	0	0	0	0	0.07	0	0	0	0	0	0	0.03	0	0	-0.999839	0.53968	0.607236
109346	Ankrd39	mRNA	1.2	1.1	0.73	0.85	0.88	0.82	0.98	1.26	0.99	1.78	1.57	1.62	1.67	2.24	1.64	1.78	1.89	1.22	1.38	1.88	0.620542	3.42813e-10	9.58355e-10
109349	Fam163b	mRNA	0	0	0	0	0.04	0.13	0.02	0.02	0.12	0.02	0.04	0.04	0	0.08	0.02	0.04	0	0.04	0.02	0	-0.526238	0.302971	0.3706
109359	Abraxas2	mRNA	6.94	7.44	6.55	7.28	7.04	7.83	7.44	6.48	8.15	7.25	7.05	9.86	6.83	6.14	7.15	6.11	7.3	6.02	6.88	8.05	-0.0132727	0.686518	0.744432
109552	Sri	mRNA	11.69	13.89	11.9	11.58	12.3	9.84	9.3	7.97	9.32	11.65	8.98	12.94	9.07	13.8	16.92	12.52	15.02	11.34	13.38	14.05	0.295658	4.27979e-26	2.06625e-25
109575	Tbx10	mRNA	0	0.03	0	0	0	0	0	0	0.03	0	0	0.03	0	0.03	0.03	0	0	0	0.05	0.08	2.28112	0.025001	0.0383235
109594	Lmo1	mRNA	0	0	0	0.18	0	0	0.12	0	0	0.06	0.06	0.16	0.05	0	0	0.06	0.11	0	0.06	0	0.473762	0.524309	0.594253
109620	Dsp	mRNA	3.51	3.73	3.09	4.22	3.68	2.82	3.26	3.45	5.97	6.63	4.35	5.65	5	4.31	3	4.02	5.43	3.78	3.94	4.62	0.121922	1.05647e-06	2.41882e-06
109624	Cald1	mRNA	58.58	51.53	49.69	53.82	47.86	44.74	48.24	53.75	43.27	69.53	54.27	60.41	60.59	62	57.1	60.2	70.35	61.81	76.01	99.09	0.388117	0	0
109637	Upk1a	mRNA	0.13	0.08	0.08	0.04	0.04	0	0.17	0.09	0.12	0.13	0.21	0.04	0.21	0.09	0.13	0.08	0.25	0.04	0.08	0	0.0401088	0.923229	0.939872
109648	Npy	mRNA	0	0	0	0	0.1	0	0	0	0	0.1	0	113.03	0	0	0	0.1	0.1	0	0.1	0	9.4104	5.34109e-222	1.05043e-220
109652	Acy1	mRNA	26.6	35.77	40.88	38.85	46.2	33.49	30.02	31.27	27.04	26.46	20.09	8.95	11.28	21.71	22.91	23.93	11.42	22.11	16.86	13.42	-0.941584	2.43601e-287	5.75561e-286
109658	Txlna	mRNA	5.28	4.39	5.77	3.82	4.61	4.64	5.16	5.16	6.7	5.04	8.33	9.7	12.28	6.15	5.75	5.44	8.46	5.14	6.95	5.73	0.446008	2.78571e-57	2.29381e-56
109660	Ctrl	mRNA	0.31	0.31	0.06	0.26	0.37	0	0.13	0.45	0.73	0.06	0.25	0.25	0.37	0.06	0.06	0.19	0.37	0.26	0.25	0.12	-0.319276	0.332494	0.402123
109672	Cyb5a	mRNA	1754.49	1779.17	2006.01	1938.55	1957.3	2047.12	1893.67	1949.43	1577.08	1640.45	1575.78	375.53	912.54	1382.14	1530.52	1497.09	978.42	1737.41	1417.7	1048.15	-0.601387	0	0
109674	Ampd2	mRNA	11.06	7.56	10.45	6.8	9.55	6.57	6.11	7.84	6.8	8.99	9.82	9.49	9.86	6.54	7.76	7.23	7.77	5.58	6.62	5.69	-0.156386	4.87393e-08	1.21558e-07
109676	Ank2	mRNA	0.28	0.27	0.22	0.31	0.11	0.16	0.22	0.11	0.14	0.33	0.17	0.23	0.16	0.22	0.2	0.28	0.17	0.22	0.2	0.39	0.190242	0.0921953	0.128095
109685	Hyal3	mRNA	0.46	0.88	0.73	0.57	0.9	0.61	0.75	0.74	0.92	0.94	0.65	0.57	0.56	0.6	0.98	1.07	1.04	1.26	0.77	0.8	0.194739	0.119229	0.161874
109689	Arrb1	mRNA	1.47	1.6	1.8	1.76	2.14	1.32	1.56	1.63	2.09	2.27	1.12	1.97	1.24	1.91	1.98	2.3	2.44	1.01	2.23	2.11	0.157619	0.000175573	0.00034174
109700	Itga1	mRNA	1.93	1.93	1.86	2.23	1.87	1.77	1.7	1.32	1.64	2.52	1.54	2.05	1.57	1.35	1.49	1.38	2.35	1.5	1.88	2.05	-0.0833755	0.0679583	0.0968459
109711	Actn1	mRNA	5.69	6.27	7.81	7.16	8.15	5.67	6.24	7.4	9.96	8.58	6.02	9.07	6.66	6.2	5.18	5.85	10.71	4.45	7.65	6.28	-0.0796232	0.0112062	0.0180392
109731	Maob	mRNA	148.65	159.33	129.76	171.03	157.44	146.6	156.22	140.33	140.47	135.93	101.26	22.37	45.32	103.02	106.55	100.98	56.18	106.57	99.88	92.24	-0.828406	0	0
109754	Cyb5r3	mRNA	216.9	207.5	223.58	226.6	234.37	195.27	199.82	201.73	193.66	209.66	147.83	67.48	102.75	155.15	246.7	162.97	105.4	154.26	138.26	96.52	-0.593018	0	0
109778	Blvra	mRNA	8.86	9.2	10.63	7.8	10.17	9.48	8.38	6.99	6.83	8.33	6.96	14.26	7.51	9.3	8.23	8.19	8.16	6.77	9.26	8.39	0.0624634	0.187369	0.243552
109785	Pgm3	mRNA	2.79	3.31	3.32	3.17	2.91	3.89	3.57	3.97	2.81	3.48	3.5	8.73	4.75	4.83	3.28	2.93	7.48	3.3	6.48	8.48	0.777772	2.41027e-117	3.08678e-116
109791	Clps	mRNA	0	0	0	0	0.14	0	0	0	0	0	0	0.1	0.1	0	0	0	0	0	0	0.13	1.86608	0.227601	0.289307
109801	Glo1	mRNA	208.38	218.66	216.93	236.51	231.37	153.16	163.55	181.79	191.56	237.3	232.72	100.1	200.55	195.64	161.75	173.39	224.34	202.8	256.71	187.32	-0.0946226	5.78035e-28	2.91299e-27
109815	Selenos	mRNA	46.75	45.76	51.52	33.55	42.31	48.67	45.62	49.37	33.67	43.28	41.83	49.84	71.55	32	27.97	28.34	55.96	33.78	36.69	35.69	-0.0789341	0.000203978	0.000394464
109820	Pgc	mRNA	0	0.04	0	0	0	0	0	0	0	0	0.04	0	0	0	0	0.04	2.97	0	0	0.04	5.5849	2.29285e-22	9.99691e-22
109821	F11	mRNA	16.86	16.35	15.58	11.99	11.45	15.9	16.06	14.13	9.41	22.13	11.02	58.75	22.29	17.55	14.51	13.37	39.37	20.37	25.71	26.28	0.865878	0	0
109828	C7	mRNA	0.12	0.1	0.1	0.12	0.04	0.02	0.14	0.1	0.33	0.02	0.12	0.42	0.06	0.1	0.08	0.22	0.29	0.1	0.02	0.13	0.520305	0.037438	0.0557541
109857	Cbr3	mRNA	0.7	0.38	0.37	0.34	0.47	0.48	0.43	0.29	0.55	0.34	0.24	1	0.23	0.34	0.68	0.66	4.15	0.15	0.19	0.41	1.07051	2.92414e-09	7.78486e-09
109880	Braf	mRNA	1.72	1.36	1.25	1.57	1.53	1.5	1.36	1.68	1.51	1.8	1.76	3.56	2.35	2.52	2.18	1.91	2.07	2.12	1.64	1.79	0.498878	3.38923e-49	2.50137e-48
109889	Mzf1	mRNA	0.05	0.11	0.05	0.21	0.15	0.07	0.13	0.21	0.15	0.16	0.08	0.1	0.15	0.14	0.06	0.12	0.12	0.17	0.09	0.17	0.00439602	0.984769	0.988183
109900	Asl	mRNA	397.27	471.01	520.31	445.96	550.77	416.83	432.89	390.2	409.85	236.53	469.2	231.44	118.67	680.28	770.62	773.13	128.08	481.19	202.25	342.9	-0.0848671	4.1694e-48	3.02195e-47
109901	Cela1	mRNA	8.08	5.79	6.56	5.91	8.74	6.18	4.47	4.77	3.91	6.44	5.15	2.35	3.22	4.24	5.61	4.09	5.54	5.53	5.6	4.94	-0.39302	4.45909e-10	1.23701e-09
109904	Mcf2	mRNA	0	0	0	0	0	0	0.02	0	0.01	0.02	0	0	0	0.02	0	0.01	0	0	0	0	-0.303846	0.815272	0.857282
109905	Rap1a	mRNA	25.6	22.57	23.86	27.96	22.6	25.68	22.66	22.7	19.54	26.14	23.59	21.3	18.39	22.18	22.79	18.05	16.64	21.22	21.38	20.57	-0.236789	4.39017e-31	2.36402e-30
109910	Zfp91	mRNA	14.33	12.88	14.19	16.26	14.15	16.3	16.65	17.44	20.72	16.54	16.65	20.81	15.56	18.5	15.22	16.7	14.13	16.58	17.19	16.44	0.0675398	1.49678e-05	3.17375e-05
109929	Zbtb25	mRNA	1.6	1.23	1.66	1.15	1.25	1.24	1.35	1.83	1.27	1.48	1.2	3.05	1.99	2.02	1.79	1.49	1.7	1.65	1.33	1.11	0.267525	1.02997e-05	2.21092e-05
109934	Abr	mRNA	0.89	0.88	1.5	1.01	0.94	1.09	0.9	1.23	1.37	1.14	0.71	3.19	1.14	1.73	1.51	1.61	4.26	1.16	1.43	1.73	0.866074	1.06592e-45	7.43999e-45
109959	Amy2a5	mRNA	0	0	0	0	0	0	0	0	0	0	0	0.13	0	0	0	0.05	0	0	0	0	3.6624	0.0222601	0.0343739
109978	Art4	mRNA	0.79	1.18	1.57	1.69	1.58	1.49	1.76	1.07	1.06	1.57	0.57	0.59	0.71	0.81	1.49	2.48	1.22	1.05	1.76	0.9	-0.0916629	0.290085	0.356468
109979	Art3	mRNA	0.44	1.05	0.98	0.91	0.96	1.53	0.78	0.97	1.33	1.11	0.36	0.6	0.47	0.82	0.83	1.01	0.67	0.21	0.72	0.89	-0.437815	0.00199249	0.00350858
110006	Gusb	mRNA	9.08	10.65	10.48	11.93	11.28	11.71	9.92	9.25	13.09	8.86	8.37	10.74	7.5	13.57	13.81	11.93	6	8.32	7.76	9.81	-0.112089	0.00050674	0.000946039
110012	Tpgs1	mRNA	10.86	9.53	11.21	8.03	10.77	9.39	10.49	11.12	9.76	11.16	12.51	14.4	11.67	12.78	9.32	12.13	9.76	9.93	10.96	8.91	0.0865748	0.0494232	0.0721732
110033	Kif22	mRNA	0.1	0.29	0.16	0.24	0.18	0.24	0.19	0.14	0.13	0.11	0.16	0.91	0.25	0.27	0.22	0.08	0.18	0.08	0.24	0.2	0.630451	0.00493068	0.00830516
110052	Dek	mRNA	10.5	9.54	10.59	13.33	11.06	11.39	8.08	10.18	6.87	13.1	11.98	21.41	14.38	16	15.89	13.13	11.26	12.26	12.05	12.64	0.436516	8.31299e-61	7.08706e-60
110058	Syt17	mRNA	0	0	0	0.14	0	0	0	0	0	0	0	0.03	0	0	0.02	0.04	0	0	0.04	0.02	0.766544	0.359669	0.430641
110074	Dut	mRNA	2.66	3.24	3.12	3.1	4.41	3.16	2.53	2.77	2.75	3.31	2.33	1.2	1.5	2.41	2.55	2.33	2.43	2.44	2.73	2.18	-0.465056	6.83479e-14	2.24415e-13
110075	Bmp3	mRNA	0.01	0.02	0	0.03	0.02	0.01	0.01	0.01	0.02	0.01	0.03	0.01	0.02	0.01	0.02	0	0.07	0.02	0	0.01	0.266777	0.57701	0.643073
110078	Pygb	mRNA	0.66	0.84	0.93	0.85	1.31	0.93	0.81	0.79	1.02	1.66	0.7	1.85	1.13	1.09	1.12	1.38	3.62	0.66	1.02	1.28	0.622663	8.08674e-19	3.17581e-18
110082	Dnah5	mRNA	0	0	0.01	0	0	0.01	0	0	0	0.02	0	0	0	0.01	0	0.01	0	0.01	0	0	-0.0973948	0.871644	0.903323
110083	Dnah12	mRNA	0.3	0.19	0.13	0.18	0.12	0.22	0.11	0.18	0.15	0.22	0.08	0.07	0.06	0.3	0.2	0.26	0.16	0.23	0.12	0.19	0.0441753	0.713172	0.768965
110084	Dnah1	mRNA	0.01	0.01	0.01	0	0.02	0	0	0	0.01	0.02	0.01	0.06	0.02	0.04	0.01	0.01	0.06	0.01	0.02	0.02	1.5788	1.95443e-06	4.39817e-06
110094	Phka2	mRNA	5.78	6.38	6.88	5.96	5.55	5.45	6.04	5.71	5.79	6.51	5.27	3.31	4.44	6.08	6.92	6.57	3.84	5.21	6.17	5	-0.216082	3.68104e-09	9.7402e-09
110095	Pygl	mRNA	93.74	112.81	92.24	113.12	107.42	76.56	100.47	68.14	103.86	100.68	62.48	50.4	35.8	78.41	86.57	56.01	45.23	62.61	65.89	47.95	-0.681711	0	0
110109	Nop2	mRNA	5.72	4.48	5.08	4.68	4.21	4.26	5.65	4.7	8.63	5.01	7.03	10.27	6.68	7.61	7.51	7.55	7.02	6.95	6.09	5.57	0.417755	1.71747e-29	8.94589e-29
110115	Cyp11b1	mRNA	0	0	0	0	0	0	0.05	0.02	0	0	0.07	64.75	0	0	0	0	0	0	0	0	9.17479	0	0
110119	Mpi	mRNA	5.17	6.1	5.18	5.06	5.78	4.31	4.96	5.38	5.55	5.83	4.74	10.84	8.11	6.5	4.97	5.14	8.1	5.6	7.07	6.09	0.427683	1.43754e-20	5.98092e-20
110135	Fgb	mRNA	2092.35	2526.94	1684.68	1614.75	1356.31	1490.65	1718.13	1617.49	1939.11	2392.67	3024.15	14198.9	8678.19	3120.83	2057.27	2054.28	11336.8	3556.69	4755.04	6122.06	1.67986	0	0
110147	Ehmt2	mRNA	14.35	13.4	15.33	12.93	16.53	14.51	13.76	15.12	15.76	16.13	16.16	15.58	14.82	14.39	14.37	16.42	14.81	11.64	14.38	15.56	-0.0265339	0.183445	0.238827
110157	Raf1	mRNA	17.5	17.09	16.49	18.66	16.74	16.96	17.49	19.21	21.54	23.5	20.84	26.86	23.23	19.54	17.79	17.91	21.03	15.99	19.26	20.87	0.119345	8.20867e-10	2.24668e-09
110168	Gpr18	mRNA	0.25	0.42	0.21	0	0.17	0.26	0.08	0	0.45	0.21	0.04	0.21	0.12	0.64	0.34	0.42	0.12	0.09	0.25	0.28	0.519904	0.0597782	0.0859325
110172	Slc35b1	mRNA	49.34	46.71	47.72	42.31	44.62	50.37	59.47	59.11	25.77	50.14	51.84	83.43	84.67	29.59	22.29	25.47	88.66	28.03	46.37	47.41	0.118991	4.30717e-10	1.19639e-09
110173	Manba	mRNA	2.45	2.87	2.79	3.08	2.19	3.51	2.2	1.99	3.96	3.32	2.46	4.43	3.3	3.08	2.31	2.64	3.8	1.99	2.45	3.7	0.138387	0.00235825	0.00411549
110175	Ggct	mRNA	7.88	8.23	9.5	7.13	7.04	7.29	7.57	5.9	5.5	12.77	7.7	3.36	6.84	9.01	14.72	11.16	7.54	12.59	10.12	11.04	0.289502	2.1822e-08	5.54198e-08
110196	Fdps	mRNA	123.99	164.19	183.42	119.85	99.97	79.09	124.99	107.32	42.51	262.4	62.29	90.29	67.8	45.95	152.74	42.06	115.4	182.59	101.99	74.41	-0.370102	1.39769e-182	2.4032e-181
110197	Dgkg	mRNA	0.04	0.02	0.04	0.03	0.02	0	0.03	0	0.02	0.04	0.03	0.03	0.06	0.03	0.01	0.04	0.1	0.04	0.05	0.09	1.04997	0.00197481	0.00347885
110198	Akr7a5	mRNA	83.14	81.88	97.39	86.65	102.67	80.72	80.29	90.42	82.81	73.41	81.57	20.15	46.79	75.76	77.13	76.56	43.18	53.44	60.48	53.95	-0.603918	0	0
110208	Pgd	mRNA	20.27	24.35	24.26	24.03	27.08	14.03	19.15	19.02	14.93	21.57	15.48	70.01	13.05	22.56	18.58	13.34	18.75	13.44	21.62	19.82	0.200749	1.00202e-16	3.65263e-16
110213	Tmbim6	mRNA	691.1	705.75	759.99	726.49	719.08	740.84	759.46	767	960.34	741.36	651.86	367.13	485.78	614.66	640.9	646.7	438.49	589.52	565.36	569.15	-0.455338	0	0
110253	Triobp	mRNA	8.3	6.89	8.58	7.25	10.3	7.47	8.44	8.63	7.61	8	9.27	8.84	5.93	7.44	8.05	8.54	6.82	7.9	8.17	7.66	-0.0931923	0.00537446	0.00901419
110257	Hba-a2	mRNA	288.75	229.67	254.65	347.73	456.99	659.85	431.59	452.58	398.95	617.5	140.29	304.71	297.06	268.7	183.79	168.08	237.89	131.09	342.49	227.88	-0.687989	0	0
110265	Msra	mRNA	134.59	149.43	160.38	159.94	172.3	158.35	150.18	146.2	143.36	138.64	130.18	81.42	111.49	122.77	134.09	126.24	86.53	125.9	122.65	95.39	-0.422568	4.18039e-276	9.65382e-275
110279	Bcr	mRNA	6.45	6.07	5.97	5.62	6.47	5.78	6.34	5.65	7.25	7.25	6.09	4.5	6.83	5.02	6.33	5.13	6.9	4.57	5.18	7.07	-0.140682	9.17117e-08	2.24635e-07
110308	Krt5	mRNA	1.07	1.48	1.83	1.72	1.59	1.65	0	0	0	0	0	0.02	0	0	0	0	0	0	0	0	-8.27148	1.45472e-71	1.36334e-70
110310	Krt7	mRNA	0.34	0.48	1.02	0.6	1.16	0.25	0.24	0.46	0.7	0.81	0.31	0.31	0.54	0.14	0.6	0.72	11.26	0.85	0.34	0.36	1.55709	1.59419e-38	9.9264e-38
110312	Pmch	mRNA	0	0	0.07	0	0	0	0	0.08	0.07	0.08	0	0.02	0	0	0	0	0	0	0	0	-3.45585	0.0755669	0.106882
110323	Cox6b1	mRNA	423.83	500.12	566.67	472.56	646.01	524.87	384.36	421.51	368.81	431.17	428.63	253.78	315.96	461.1	487.65	463.24	345.17	489.27	453.7	358.83	-0.224091	4.74814e-102	5.61691e-101
110326	Tas1r1	mRNA	0.04	0.08	0.14	0.02	0.04	0.13	0.02	0.18	0.06	0.04	0.02	0.02	0.23	0.09	0	0.06	0.08	0	0.02	0.08	-0.159456	0.654572	0.717089
110332	Pp2d1	mRNA	0	0	0	0.09	0.04	0.02	0.05	0	0.04	0	0	0.06	0.03	0	0	0.04	0.04	0.04	0	0	0.0613357	0.923217	0.939942
110350	Dync2h1	mRNA	0.12	0.1	0.14	0.13	0.17	0.14	0.12	0.15	0.12	0.12	0.1	0.08	0.1	0.15	0.18	0.11	0.15	0.07	0.08	0.05	-0.253417	0.0358818	0.0535975
110351	Rap1gap	mRNA	1.11	1.27	1.71	1.31	1.49	1.51	1.36	1.04	1.97	1.52	1.64	1.58	1.12	2.62	3.27	2.58	8.2	1.47	1.55	2.23	0.915806	1.47975e-53	1.16436e-52
110355	Grk2	mRNA	8.52	6.76	8.34	7.77	8.78	7.97	8.53	9.12	10.41	8.26	10.32	15.63	10.73	14.42	9.32	12.74	10.63	7.24	9.5	9.72	0.364445	2.15673e-44	1.47688e-43
110379	Sec13	mRNA	28.64	31.22	31.97	29.08	30.82	29.11	30.7	31.68	26.98	33.25	31.97	49.11	37.45	36.61	29.98	28.37	49.24	26.38	39.45	40.29	0.300487	1.15783e-39	7.36246e-39
110380	Shroom2	mRNA	2.67	2.47	2.66	2.61	2.03	2.88	2.36	2.65	3.06	4	2.64	2.48	2.08	3.41	3.82	3.36	3.76	2.76	4.04	3.73	0.245927	1.11889e-09	3.04364e-09
110382	C8b	mRNA	44.08	46.69	35.52	31.46	28.34	42.35	39.05	27.9	50.22	39.22	48.59	47.78	99.19	52.63	35.34	40.74	106.05	79.6	78.22	85.75	0.824367	0	0
110385	Pde4c	mRNA	4.13	6.25	5.98	5.75	8.28	4.83	5.71	4.91	4.11	7.47	4.52	1.66	3.03	4.96	5.59	6.19	2.93	4.73	4.28	4.44	-0.417971	4.3762e-28	2.20922e-27
110391	Qdpr	mRNA	319.84	301.28	336.47	304.23	322.56	226.96	226.94	211.85	203.39	234.06	173.77	47.36	109.27	216.18	285.05	186.77	102.67	177.17	145.38	136.79	-0.743143	0	0
110417	Pigh	mRNA	3.16	2.64	2.33	2.86	2.18	2.99	2.41	2.27	1.81	2.69	2.25	3.91	2.35	2.83	2.92	2.22	4.65	2.97	2.9	2.86	0.278193	2.4374e-06	5.4483e-06
110446	Acat1	mRNA	90.71	106.2	98.4	116.56	101.59	128.09	109.94	101.29	127.21	161.61	148.34	71.37	141.25	138.35	121.84	122.56	133.65	147.76	179.22	189.27	0.24304	7.6417e-248	1.61836e-246
110454	Ly6a	mRNA	17.32	13.47	18.26	15.54	19.69	11.12	18.3	15.14	9.69	14.87	8.02	66.62	11.29	19.78	10.99	25.7	28.01	7.1	47.32	49.76	1.02226	9.39124e-200	1.74054e-198
110460	Acat2	mRNA	26.76	36.59	40.04	34.69	34.05	29.94	25.6	22.01	23.15	53.07	20.64	20.2	17.69	15.74	27.34	15.78	20.91	32.09	27.22	18.69	-0.536736	3.31127e-152	5.03974e-151
110521	Hivep1	mRNA	1.55	1.43	1.36	1.39	1.88	1.35	1.77	1.32	2.01	1.33	1.45	1.77	1.04	1.8	1.74	1.68	2.21	1.22	1.6	1.8	0.105888	0.00839235	0.0137505
110524	Dgkq	mRNA	3.17	3.17	2.99	3.02	3.26	2.85	2.91	4.51	4.72	4.7	5.12	4.57	3.82	4.47	4.28	4.79	3.19	4.27	4.3	3.31	0.155801	5.98039e-06	1.30603e-05
110532	Adarb1	mRNA	1.49	1.79	2.13	1.86	1.7	1.95	2.07	2.27	2.82	1.36	1.51	5.12	1.27	1.35	1.85	1.82	1.35	1.39	1.48	1.53	0.00645511	0.877728	0.90838
110542	Amhr2	mRNA	0.14	0.36	0.44	0.09	0.33	0.23	0.25	0.09	0.16	0.2	0.2	0.03	0.14	0.26	0.43	0.17	0.24	0.29	0.47	0.16	0.0907857	0.683916	0.742074
110557	H2-Q6	mRNA	10.22	7.17	5.39	8.8	2.72	5.8	3.9	1.78	9.29	9.6	7.5	12.95	5.58	10.32	11.44	11.97	5.03	5.23	5.41	7.6	0.34826	6.37521e-10	1.75566e-09
110558	H2-Q9	mRNA	15.73	18.44	23.83	14.3	24.32	12.41	8.57	10.45	18.76	18.89	10.29	38.16	12.83	29.41	29.84	34.64	11.12	13.71	17.39	16.08	0.486221	3.87389e-67	3.50751e-66
110593	Prdm2	mRNA	8.08	7.76	7.84	6.69	7.72	6.67	7.5	9.61	7.58	6.74	6.86	6.03	7.41	8.7	7.59	7.5	8.33	6.87	8.12	6.66	0.0101681	0.673876	0.734807
110595	Timp4	mRNA	0	0	0	0	0	0	0	0.08	0.04	0	0	0.43	0.04	0.08	0.04	0	0	0	0	0	2.60304	0.000925459	0.00168721
110596	Arhgef28	mRNA	0.01	0.02	0.07	0.04	0.09	0.01	0.02	0.03	0.04	0.09	0.02	0.13	0.01	0.05	0.03	0.04	0.45	0.03	0.04	0.04	1.30009	3.54935e-06	7.87403e-06
110606	Fntb	mRNA	1.48	1.86	1.82	1.57	1.76	2.06	2.02	1.91	1.63	1.91	1.43	2.54	2.01	1.84	1.74	1.44	2.44	1.32	1.76	2.05	0.11437	0.100173	0.138218
110611	Hdlbp	mRNA	65.59	67.94	59.79	62.01	61.9	69.65	79.43	76.68	85.8	66.91	73.91	108.53	94.78	60.23	50.66	55.33	103.04	58.4	68.95	79.71	0.0586082	3.16877e-16	1.13252e-15
110616	Atxn3	mRNA	1.67	1.94	1.81	2.43	1.89	2.13	2.05	1.56	2	2.48	1.61	3.23	1.99	2.35	2.29	1.76	1.95	1.96	2.13	2.4	0.164782	0.000239837	0.000461242
110637	Grik4	mRNA	0.02	0.04	0.02	0.05	0.05	0.02	0.03	0.03	0.08	0.11	0.04	0.03	0.03	0.06	0.03	0.04	0.02	0.03	0.06	0.04	-0.184547	0.652421	0.714981
110639	Prps2	mRNA	5.36	4.65	4.88	4.41	4.61	4.21	4.11	4.07	3.8	3.53	2.89	2.6	2.34	4.41	5.56	4.81	3.99	4.77	4.15	3.79	-0.0846498	0.0279253	0.0423871
110648	Lmx1a	mRNA	0	0	0	0	0	0	0	0	0	0.01	0	0.02	0	0	0	0	0	0	0	0.02	1.76073	0.346236	0.416971
110651	Rps6ka3	mRNA	1.15	1.02	0.9	1.11	0.88	0.91	0.77	0.81	0.86	1.42	0.73	3.98	1.35	1.16	1.45	1.07	1.41	0.68	1.19	1.02	0.623014	2.92922e-33	1.65481e-32
110695	Aldh7a1	mRNA	129.02	148.65	130.26	151.19	137	148.47	134.38	119.2	146.86	114.45	112.66	21.04	62.08	98.93	95.14	89.56	55.63	93.55	75.08	60.13	-0.888575	0	0
110749	Chaf1b	mRNA	0.81	1.17	1.16	0.83	0.76	1.2	0.59	0.51	0.66	0.6	0.95	2.36	0.71	1.71	1.38	0.81	0.83	0.51	0.54	1.08	0.412123	0.000782392	0.00143505
110750	Cse1l	mRNA	7.77	7.77	6.45	7.86	5.77	7.01	6.72	6.47	6.77	9.05	6.68	9.63	4.94	6.99	7.34	6.18	7.75	6.09	7.7	6.95	-0.0106684	0.719095	0.773862
110751	Adam33	mRNA	0.52	0.24	0.63	0.5	0.5	0.47	0.5	0.71	0.25	0.91	0.42	0.28	0.7	0.44	1.07	1.01	0.85	0.47	0.48	0.44	0.309416	0.00207357	0.00363991
110784	Nr3c2	mRNA	0.65	0.79	0.5	0.82	0.46	0.66	0.73	0.56	0.97	0.74	0.63	0.29	0.76	0.59	0.81	0.25	0.64	0.37	0.47	0.64	-0.343328	0.000146804	0.000287418
110789	Adgrv1	mRNA	0.04	0.1	0.12	0.1	0.09	0.14	0.09	0.11	0.18	0.14	0.08	0	0.07	0.05	0.07	0.06	0.08	0.07	0.12	0.06	-0.734708	5.1769e-07	1.21227e-06
110794	Cebpe	mRNA	3.8	3.47	3.69	3.99	4.33	5	4.25	7.02	3.14	3.61	2.27	0.49	2.74	1.86	1.45	2.67	2.51	1.82	3	1.88	-0.976429	3.91652e-34	2.25437e-33
110796	Tshz1	mRNA	2.74	2.27	2.95	2.6	3.01	2.59	2.48	3.05	2.52	2.62	2.67	3.59	2.46	3.48	3.78	3.49	3.48	3.13	3.28	3.05	0.299133	8.90266e-17	3.25413e-16
110809	Srsf1	mRNA	14.57	13.03	12.9	14.6	11.94	12.16	10.42	11.5	9.44	14.77	10.6	15.17	12.41	17.07	16.15	13.49	13.25	12.74	12.99	12.71	0.17955	3.35316e-24	1.53401e-23
110816	Pwp2	mRNA	2.29	2.16	1.73	1.59	1.77	1.4	1.41	1.83	2.82	2.31	3.17	3.3	2.42	3.01	2.63	2.62	2.88	2.42	2.94	2.49	0.432944	9.2815e-19	3.63597e-18
110821	Pcca	mRNA	19.22	26.8	21.9	28.87	28.18	27.98	25.21	19.99	21.25	25.65	21.08	7.35	15.22	20.18	20.27	17.21	15.2	18.4	18.85	15.46	-0.533079	6.0033e-139	8.53835e-138
110826	Etfb	mRNA	339.45	386.97	425.23	353.68	492.39	393.94	373.38	404.6	370.53	382.9	423.7	177.88	307.75	412.93	420.03	499.49	323.37	400.87	425.65	389.17	-0.0844975	4.58672e-25	2.15803e-24
110829	Lims1	mRNA	3.1	3.27	2.93	3.44	2.61	3.32	2.55	1.94	2.49	3.93	1.66	4.5	2.29	2.54	3.19	2.5	3.14	2.05	2.88	3.12	0.0369639	0.38361	0.45507
110834	Chrna3	mRNA	0	0	0	0	0	0	0	0	0	0	0	0.12	0	0	0	0	0	0	0	0	4.08847	0.0060075	0.0100237
110835	Chrna5	mRNA	0	0	0	0.02	0	0	0	0	0	0.02	0.02	0	0	0.02	0	0	0.02	0.02	0.02	0.02	1.0123	0.328188	0.397498
110842	Etfa	mRNA	147.12	173.83	150.19	201.19	175.35	193.19	152.36	140.45	144	169.86	158.96	84.53	127.8	166.34	183.27	144.89	139.33	151.94	181.28	146.88	-0.156135	7.51551e-55	6.00066e-54
110854	Ptpa	mRNA	17.68	16.48	17.24	16.55	18.71	15.54	14.95	18.11	19.87	22.69	22.91	27.97	18.25	28.04	22.21	26.87	19.72	20.13	24.85	26.26	0.379105	2.81978e-74	2.70843e-73
110855	Pde6c	mRNA	0.24	0.31	0.48	0.42	0.43	0.82	0.57	0.45	0.37	0.81	0.62	0.08	0.07	0.25	0.97	0.35	0.16	0.75	0.24	0.35	-0.504758	0.000177998	0.000346265
110862	Kcnq3	mRNA	0.21	0.17	0.2	0.16	0.17	0.23	0.21	0.24	0.16	0.16	0.17	0.11	0.06	0.2	0.19	0.23	0.17	0.2	0.19	0.19	-0.13614	0.216463	0.277077
110876	Scn2a	mRNA	0.06	0.04	0.1	0.05	0.07	0.05	0.04	0.03	0.04	0.05	0	0.06	0.05	0.09	0.08	0.05	0.05	0.05	0.04	0.06	0.297457	0.187806	0.244064
110877	Slc18a1	mRNA	0.91	1.1	1.15	1.29	1.15	1.9	1.35	1.89	1.73	0.9	1.51	1.32	0.81	0.94	1.03	0.95	1.11	1.48	1.39	1.88	-0.155788	0.0377932	0.0562492
110880	Scn4a	mRNA	0.02	0	0.02	0.02	0.02	0	0.01	0.04	0.01	0.04	0	0	0.01	0.02	0.03	0.02	0.01	0	0.02	0.02	-0.208995	0.643627	0.70648
110891	Slc8a2	mRNA	0	0.02	0.02	0.04	0.01	0.01	0.01	0.02	0	0.04	0	0.05	0	0.01	0.01	0.06	0.07	0.01	0.01	0.11	1.18158	0.00859038	0.0140498
110893	Slc8a3	mRNA	0.01	0.1	0.21	0.09	0.08	0.13	0.08	0.19	0.06	0.78	0.5	0.23	0.25	0.47	0.36	0.27	0.14	0.58	0.29	0.3	0.624463	0.000179495	0.000349021
110895	Slc9a4	mRNA	0	0	0	0	0	0	0	0	0	0	0	0	0	0	0.01	0	2.58	0	0	0	8.83571	1.25066e-41	8.21446e-41
110902	Chrna2	mRNA	0.65	0.9	0.67	1.69	1.29	2.02	1.55	2.03	3.78	2.29	3.65	1.92	1.38	4.13	2.44	3.88	2.71	3.69	5.33	9.54	1.06803	2.12136e-107	2.57259e-106
110911	Cds2	mRNA	11.34	13.96	12.06	13.63	13.02	10.48	10.44	9.91	15.98	11.16	9.43	8.8	7.76	7.5	7.75	7.65	7.79	6.58	8.36	9.76	-0.582891	1.71214e-258	3.75417e-257
110920	Hspa13	mRNA	8.99	8.22	9.17	8.29	7	11.78	10.47	9.45	4.63	8.59	6.38	9.79	13.17	4.46	4.37	3.62	11.96	5.37	6.55	6.96	-0.186634	1.63337e-12	5.06339e-12
110948	Hlcs	mRNA	2.45	2.67	1.98	2.56	2.32	1.91	1.9	1.27	2.05	2.47	1.61	2.33	1.81	2.87	3.32	2.17	2.85	2.14	2.05	2.2	0.19283	8.7908e-06	1.895e-05
110954	Rpl10	mRNA	819.67	773.74	883.2	716.57	846.52	723.05	867.73	911.19	679.45	822.94	809.4	1007.03	921.22	786.98	824.73	971.54	1065.79	917.47	1029.27	848.07	0.210895	9.64586e-288	2.28527e-286
110956	D17H6S56E-5	mRNA	7.27	12.62	16.44	18.99	15.56	16.62	18.84	31.57	23.4	7.61	15.14	80.48	20.59	21.28	17.7	21.4	25.97	45.19	20.4	19.53	0.850839	0	0
110958	M1ap	mRNA	0.03	0.03	0	0.1	0	0.1	0.1	0	0	0	0	0.19	0.03	0.1	0.07	0.1	0	0	0	0.03	1.01808	0.088208	0.122998
110959	Nudt19	mRNA	29.27	24.4	28.88	34.65	31.82	31.69	25.58	27.51	32.15	22.83	27.05	24.63	15.64	21.34	23.38	23.29	17.97	21.61	24.52	20.21	-0.423451	3.0594e-84	3.20444e-83
110960	Tars	mRNA	26.41	28.46	22.23	24.79	21.28	23.19	24.02	21.61	22.55	45.02	25.55	39.66	26.33	38.47	27.99	22.79	32.26	30.45	29.34	34.52	0.274213	2.19978e-56	1.79013e-55
110962	Mbd6	mRNA	12.08	11.97	13.58	11.27	13.85	12.28	13.15	16.52	15.14	14.05	14.95	22.35	18.81	19.94	17.37	20.58	18.51	15.48	16.03	17.17	0.448809	7.51532e-131	1.03089e-129
111173	Erc1	mRNA	2.51	2.54	2.61	2.74	2.29	2.65	2.41	2.51	3.98	2.69	2.93	3.54	2.94	2.34	2.29	1.96	2.9	1.85	1.96	2.81	-0.125585	9.73951e-05	0.000193255
111175	Pecr	mRNA	230.74	255.99	246.93	243.93	285.9	183.05	177.98	159.74	187.54	198.48	157.96	19.64	78.17	188.05	209.88	176.08	123.16	186.35	141.22	102.13	-0.654816	0	0
111241	Hmga1b	mRNA	0	0	0.73	0	0	0	0.46	0	0	0	0	0.48	0	0	0	0	0.44	0	0	0	-0.074741	0.839743	0.878546
112403	Dxo	mRNA	17.75	17.68	24.4	15.91	18.75	16.14	14.23	17.82	12.53	15.02	16.44	22.73	21.85	16.6	16.29	17.86	14.67	13.71	15.74	11.63	-0.0192636	0.542217	0.609774
112405	Egln1	mRNA	9.61	9.05	9.08	9.55	8.87	9.06	9.74	9.62	12.92	10.82	9.42	11.22	10.36	10.82	10.21	9.31	7.03	7.81	8.47	7.63	-0.0920985	0.000381686	0.000719848
112406	Egln2	mRNA	25.63	27.25	30.54	24.86	29.6	27.78	29.76	30.15	34.95	28.26	34.73	25.32	26.74	27.91	26.28	25.59	25.34	25.96	23.32	22.34	-0.220689	7.13193e-25	3.33926e-24
112407	Egln3	mRNA	5.38	3.6	5.04	5.47	6.5	5.98	5.76	6.27	5.95	6.15	7.25	10.31	8.53	5.42	4.4	3.78	7.77	5.79	7.65	5.96	0.206167	2.32912e-08	5.90819e-08
112415	Zfp607b	mRNA	0.23	0.19	0.13	0.1	0.15	0.08	0.09	0.12	0.08	0.18	0.1	0.2	0.11	0.29	0.14	0.13	0.18	0.07	0.08	0.2	0.226179	0.221486	0.282714
112417	Ugt2b37	mRNA	1.24	0.73	0.62	0.85	0.32	0.89	2.57	2.35	0.36	2.83	0.66	1.31	0.59	2.22	0.53	0.9	0.24	0.07	0.34	0.57	-0.698445	5.48967e-10	1.51588e-09
112418	1700102P08Rik	mRNA	0.74	0.08	0.08	0.15	0.16	0.17	0.5	0.05	0.24	0.17	0.1	0.25	0.24	0.1	0	0.17	0.85	0.1	0	0.08	-0.19693	0.578094	0.644054
112419	Ifit1bl2	mRNA	0.18	0.15	0.26	0.24	0.26	0.2	0.18	0.12	0.05	0.12	0.17	0.34	0.19	0.29	0.36	0.26	0.14	0.1	0.15	0.19	0.353518	0.0567427	0.0819386
112422	Zfp979	mRNA	0	0	0.11	0.05	0.09	0.05	0	0.05	0.03	0.03	0	0.16	0.07	0	0.13	0.08	0.13	0.1	0.02	0.02	1.10847	0.00836788	0.0137117
11287	Pzp	mRNA	895.18	873.7	758.57	829.51	697.21	742.53	884.32	864.84	1057.66	897.76	963.82	1313.36	1940.29	756.36	742.83	832.5	1624.55	1177.1	1163.24	1314.42	0.494877	0	0
11298	Aanat	mRNA	0.22	0.31	0.3	0.17	0.24	0.3	0.23	0.3	0.03	0.15	0.07	0.69	0.05	0.12	0.34	0.28	0.14	0.16	0.1	0.09	0.0591501	0.810636	0.854528
11302	Aatk	mRNA	0.38	0.4	0.39	0.37	0.34	0.28	0.42	0.47	1.04	0.54	0.71	0.31	0.37	0.68	0.49	0.72	0.45	0.68	0.43	0.65	0.136727	0.133332	0.179311
11303	Abca1	mRNA	9.43	8.17	7	8.82	6.55	7.44	6.88	6.07	7.99	9.7	6.81	34.24	15.56	9.27	8.58	7.02	12.58	8.68	9.58	10.57	0.743406	0	0
11304	Abca4	mRNA	0.05	0.01	0.05	0.02	0.04	0.03	0.03	0.02	0.02	0.05	0	0.05	0.04	0.08	0.06	0.05	0.01	0.01	0.01	0.05	0.40233	0.231466	0.293255
11305	Abca2	mRNA	5.46	4.68	2.87	3.79	4.21	1.75	3.42	2.33	4.63	8.17	5.19	1.52	1.94	5.17	4.07	3.79	3.73	3.09	3.34	2.49	-0.389735	2.9921e-46	2.10368e-45
11306	Abcb7	mRNA	6.57	6.53	5.42	7.58	6	7.17	6.25	5.86	5.82	7.33	6.42	7.44	6.11	5.92	6.82	5.68	5.57	6.98	8.19	8.15	0.0706733	0.00357278	0.00610618
11307	Abcg1	mRNA	0.79	1.03	1.16	0.91	1.14	1.03	1.09	0.87	1.18	1.05	0.66	1.75	1.69	1.68	0.98	1.56	1.24	0.54	1.49	1.84	0.522973	3.71887e-20	1.52857e-19
11308	Abi1	mRNA	10.8	10.27	9.12	10.62	8.76	9.76	9.65	8.92	10.1	10.23	7.81	12.83	9.13	11.34	10.87	9.09	9.82	8.39	10.18	10.21	0.0775868	0.00294682	0.00508894
11350	Abl1	mRNA	2.93	2.85	3.41	3.48	3.92	3.17	3.78	4.12	4.68	4.33	3.17	4.73	3.03	3.75	3.82	3.93	3.95	2.58	3.29	3.37	-0.00822779	0.794238	0.840457
11352	Abl2	mRNA	0.84	0.53	0.62	0.53	0.72	0.54	0.65	0.75	1	0.9	0.76	1.63	0.75	0.89	0.66	0.9	0.85	0.68	0.83	0.68	0.302645	5.46712e-09	1.43352e-08
11363	Acadl	mRNA	92.59	126.77	110.95	146.63	132.92	165.95	122.88	130	156.24	132.47	143.44	145.73	112.84	136.08	129.14	139.42	120.46	150.01	177.12	179.49	0.112323	1.9982e-34	1.15862e-33
11364	Acadm	mRNA	143.34	161.3	136.26	181.71	160.22	214.07	167.28	167.5	204.04	174.17	229.68	85.2	142.32	190.78	193.46	209.1	149.42	218.28	235.32	277	0.102123	1.24276e-39	7.89676e-39
11370	Acadvl	mRNA	138.57	166.16	156.96	167.77	184.42	174.88	162.23	174.71	218.52	166.6	210.58	148.6	200.24	186.34	165.58	192.81	170.67	180.4	214.37	221.26	0.097463	4.92838e-38	3.03929e-37
113851	Vmn1r54	mRNA	0	0	0	0	0.06	0	0	0	0	0	0	0.06	0	0	0	0	0	0	0	0	0.281117	0.890153	0.916135
113853	Vmn1r53	mRNA	0.1	0.15	0.05	0.05	0	0.15	0.1	0	0	0.05	0.2	0	0.05	0.05	0	0	0	0.1	0.44	0.09	0.100545	0.843519	0.881461
113868	Acaa1a	mRNA	56.01	71.39	67.97	64.5	79.8	112.78	80.75	80.57	123.51	62.08	96.7	33.46	60.65	93.95	76.39	91.39	83.86	69.13	85.08	97.88	-0.0836504	5.74508e-11	1.66615e-10
11409	Acads	mRNA	51.5	67.3	60.6	65.57	72.76	69.72	63.57	61.58	80.79	59.24	66.38	34.31	53.59	54.19	53.04	50.33	47.41	42.45	58.63	61.61	-0.367458	1.79509e-141	2.59562e-140
114128	Laptm4b	mRNA	9.35	9.65	9.36	9.93	10.64	9.36	9.67	9.81	13.2	12.63	9.74	13.65	6.09	9.99	9.73	9.07	9.74	8.36	9.54	9.42	-0.117416	0.000726725	0.0013386
114142	Foxp2	mRNA	0.43	0.76	0.32	0.55	0.5	0.41	0.42	0.49	0.37	0.49	0.36	0.64	0.62	0.86	0.79	0.54	0.34	0.44	0.46	0.61	0.351009	1.87175e-05	3.94524e-05
114143	Atp6v0b	mRNA	44.7	48.05	56.27	48.88	57.1	51.96	53.55	60.04	54.78	51.06	49.55	77.45	55.23	48.7	38.14	54.02	43.62	48.18	51.65	46.79	-0.0224716	0.287335	0.353891
11416	Slc33a1	mRNA	24.54	23.77	22.71	23.48	23.02	21.78	22.48	19.7	16.04	26.94	17.96	25.56	27.94	19.19	16.32	13.33	29.53	19.72	24.97	20.5	-0.00538795	0.779262	0.827585
11418	Asic2	mRNA	0	0	0	0	0	0	0	0	0	0	0	0.07	0	0	0	0	0	0	0	0	3.60304	0.0260248	0.0397194
11419	Asic1	mRNA	0.25	0.29	0.23	0.27	0.33	0.23	0.11	0.14	0.35	0.54	0.3	0.41	0.55	0.65	0.4	0.43	0.45	0.27	0.34	0.41	0.650563	8.70169e-07	2.00257e-06
11421	Ace	mRNA	0.26	0.31	0.29	0.39	0.45	0.34	0.31	0.23	0.48	0.25	0.38	0.87	0.42	0.39	0.44	0.32	1.04	0.18	0.81	0.97	0.898804	1.12791e-14	3.81522e-14
114229	Kiss1r	mRNA	0.11	0.14	0.17	0.15	0.19	0.24	0.18	0.14	0.08	0.2	0.16	0.13	0.28	0.26	0.37	0.31	0.35	0.2	0.25	0.21	0.837162	2.64315e-07	6.29815e-07
11423	Ache	mRNA	0.32	0.25	0.24	0.2	0.42	0.37	0.22	0.53	0.36	0.17	0.2	0.12	0.19	0.38	0.25	0.42	0.21	0.18	0.17	0.14	-0.452603	0.0172117	0.0269763
114230	Aipl1	mRNA	0.03	0	0	0	0	0	0	0	0	0	0	0	0	0	0	0.03	0	0	0	0	0.281117	0.890153	0.916135
114249	Npnt	mRNA	0.1	0.11	0.1	0.18	0.04	0.06	0.07	0.11	0.19	0.39	0.32	1.77	0.17	1.09	0.41	0.27	0.5	0.25	0.57	1.13	2.17009	3.45592e-66	3.09678e-65
11425	Apoc4	mRNA	1870.34	1645.73	2221.4	1575.35	2119.1	1715.9	1620.04	1871.72	1524.23	1800.55	2059.87	556.07	1449.8	1782.45	2027.38	2339.76	1161.16	2130.71	1834.05	1625.96	-0.139604	2.33118e-161	3.6803e-160
114255	Dok4	mRNA	0.31	0.18	0.39	0.25	0.24	0.16	0.18	0.18	0.37	0.45	0.09	0.36	0.3	0.48	0.29	0.51	0.66	0.2	0.39	0.43	0.679002	4.98244e-05	0.000101223
11426	Macf1	mRNA	3.12	2.7	2.66	3.06	2.87	2.99	2.85	3.26	2.73	3.53	2.86	3.14	3.31	4.02	3.55	3.85	3.41	3.12	3.12	3.01	0.198023	3.67579e-23	1.64139e-22
11428	Aco1	mRNA	44.68	45.32	41.77	52.84	46.29	44.81	41.92	38.22	49.5	44.58	35.51	16.03	22.38	35.41	35.47	28.74	29.34	29.42	34.45	28.82	-0.612834	0	0
11429	Aco2	mRNA	71.62	76.42	76.81	90.22	88.46	109.17	97.52	94.51	103.79	76.51	78.42	52.04	47.64	85.2	88.8	82.54	64.74	67.16	72.56	73.75	-0.314843	6.06521e-210	1.14737e-208
11430	Acox1	mRNA	368.67	516.01	393.31	661.95	462.4	580.24	506.41	477.32	714.02	450.76	546.92	646.76	372.09	466.78	373.56	434.33	349.62	406.72	344.84	389.69	-0.296574	0	0
114301	Palmd	mRNA	15.68	11.13	12.04	16.82	10.83	16.91	15.87	17.18	21.79	22.16	15.38	19.64	7.15	23.76	24.87	22.46	15.6	24.49	21.07	23.22	0.337801	3.50359e-49	2.58358e-48
114304	Slc28a3	mRNA	0.12	0.1	0.17	0.05	0.15	0.09	0.14	0.17	0.07	0.23	0.26	0.11	0.07	0.2	0.2	0.18	0.17	0.2	0.12	0.12	0.103865	0.571462	0.637585
11431	Acp1	mRNA	26.29	26.25	26.6	26.77	28.5	28.9	24.04	23.63	23.05	28.02	24.02	31.4	21.65	26.95	26.88	23.63	24.58	25.14	26.01	24.69	-0.019918	0.245511	0.308193
11432	Acp2	mRNA	15.87	13.01	12.26	13.36	11.49	14.47	14.21	14.15	13.81	14.88	12.49	14.39	14.72	15.61	14.34	15.6	13.68	13.5	14.03	16.52	0.104172	2.48518e-08	6.29304e-08
11433	Acp5	mRNA	92.2	88.27	95.9	86.34	101.48	91.93	97.06	102.7	95.07	73.35	63.41	77.65	53.9	85.5	73.06	93.48	42.52	53.85	75.11	65.11	-0.395861	5.1317e-165	8.28226e-164
114332	Lyve1	mRNA	1.42	1.64	2.34	1.74	1.43	1.89	2.3	2.64	2.15	2.68	0.87	18.22	3.92	1.87	6.85	7.6	4.51	1.92	4.1	4.59	1.63462	6.85132e-229	1.38028e-227
11434	Acr	mRNA	0.1	0.04	0.1	0.06	0.06	0.05	0	0.15	0.08	0.1	0.06	0.12	0.17	0.13	0.16	0.18	0.15	0.11	0.08	0.08	0.778464	0.000210572	0.000406763
11435	Chrna1	mRNA	0.03	0.17	0.12	0.06	0.07	0.05	0.08	0.2	0.1	0.11	0.16	0.15	0.23	0.11	0.15	0.16	0.12	0.2	0.07	0.09	0.450003	0.0298207	0.0451221
11438	Chrna4	mRNA	1.97	6.52	5.49	4.53	5.53	0.22	0.17	0.14	0.07	1.07	0.16	0.01	0	0.04	0.77	0.04	0.05	0.06	0.04	0.03	-4.38523	0	0
11443	Chrnb1	mRNA	0.41	0.27	0.58	0.31	0.36	0.34	0.41	0.31	0.69	0.75	0.15	0.83	0.67	0.26	0.59	0.87	0.45	0.56	0.57	0.47	0.475845	0.00147066	0.00262807
11444	Chrnb2	mRNA	0.33	0.45	0.51	0.53	0.47	0.36	0.51	0.69	0.6	0.31	0.32	0.21	0.14	0.4	0.47	0.31	0.1	0.32	0.08	0.17	-0.936541	4.88492e-17	1.80262e-16
114479	Slc5a5	mRNA	0	0	0.02	0	0	0.02	0	0	0	0.02	0	0	0	0.04	0	0	0.02	0	0	0	0.281117	0.810939	0.854382
11448	Chrne	mRNA	0.24	0.15	0.24	0.46	0.07	0.11	0.13	0.07	0.13	0.19	0.03	0	0	0.18	0.28	0.03	0	0.11	0.07	0.03	-1.13194	0.001488	0.00265769
11450	Adipoq	mRNA	0.09	0.49	0	0	0	0	0	0.28	5.66	0	0	2.64	1.48	0.09	0.05	0.04	0.52	0.05	0	0.13	-0.127523	0.474697	0.54633
114564	Csprs	mRNA	0.26	0.81	0.02	0.22	0.4	0.4	0.81	0	0.23	0.7	0.5	0.28	0.15	0.84	0.45	1.17	0.27	0.21	1.42	0.31	0.522186	8.01025e-05	0.000160076
114565	Zbtb21	mRNA	1.89	1.64	1.76	1.49	1.86	1.89	1.29	1.53	1.8	2.23	1.48	3.52	2.63	2.65	2.86	2.4	3.17	1.87	2.54	1.81	0.565549	8.18481e-42	5.39012e-41
114570	Crip3	mRNA	1.69	1.66	1.04	0.85	1.23	1	1.11	1.39	1.01	1.43	0.91	0.4	1.05	0.83	1.04	1.59	1.23	1	0.68	0.88	-0.291999	0.010619	0.0171512
114584	Clic1	mRNA	12.23	12.99	13.12	11.45	14.05	11.53	9.95	8.98	11.24	14.6	8.81	26.83	12.14	15.82	11.42	12.55	22.85	6.44	15.91	18.36	0.436743	2.03222e-30	1.08124e-29
114585	D17H6S53E	mRNA	3.64	4.34	4.84	3.27	4.79	3.98	4.33	4.52	5.54	4.73	5.22	7.05	6.29	6.47	5.7	7.18	5.82	6.82	6.75	4.61	0.490615	6.11882e-28	3.07909e-27
11459	Acta1	mRNA	0.04	0.11	0.18	0.15	0.04	0.08	0	0.11	0.04	0	0	0.19	0	0.04	0	0	0	0.11	0.13	0	-0.407499	0.426259	0.499522
114601	Ehbp1l1	mRNA	3.51	3.69	3.33	3.09	3.83	2.4	2.56	2.64	3.21	4.4	2.86	6.25	3.95	5.42	3.56	4.47	4.74	2.83	3.85	5.73	0.466809	1.36135e-29	7.11016e-29
114602	Zmynd10	mRNA	0.31	0.4	0.34	0.25	0.53	0.13	0.25	0.1	0.24	0.09	0.16	0.06	0.15	0.22	0.25	0.19	0.18	0.06	0.06	0.07	-0.885533	0.000193232	0.000374725
114604	Prdm15	mRNA	0.94	0.68	0.77	0.58	0.79	0.68	0.89	0.98	0.9	0.96	1.03	1.56	1.5	1.64	1.24	1.14	1.1	0.86	1.17	0.93	0.54927	2.87577e-16	1.03119e-15
114606	Tle6	mRNA	1.1	0.73	0.89	1.04	1.24	0.86	0.35	0.86	0.79	0.88	0.7	0.25	0.71	0.58	0.61	0.97	1.1	0.59	1	0.44	-0.320621	0.00829343	0.0136038
11461	Actb	mRNA	442.76	327.12	351.74	330.56	322.83	265.23	284.36	327.49	247.34	365.37	263.66	725.31	416.46	369.05	267.73	354.74	456.49	314.09	465.75	467.5	0.414671	0	0
114615	Elac1	mRNA	2.29	1.87	2.03	1.87	1.79	1.87	1.78	1.53	1.63	2.46	1.16	1.63	1.94	2.19	2.8	2.38	1.59	1.91	1.63	2.1	0.13475	0.00556469	0.00931525
11464	Actc1	mRNA	0.04	0	0.07	0	0	0.12	0	0.04	0.11	0	0.04	0.08	0	0.27	0.04	0.07	0.04	0.04	0	0.04	0.728576	0.199535	0.257506
114641	Rpl31	mRNA	138.93	135.36	154.25	129.64	139.42	124.69	147.16	159.54	115.04	137.43	129.07	143.34	130.96	157.06	162.09	195.46	179.48	160.8	198.99	155.85	0.264721	2.73221e-106	3.29268e-105
114642	Brdt	mRNA	0.4	0.57	0.72	0.66	0.41	0.44	0.41	0.39	0.41	0.63	0.33	0.27	0.51	0.37	0.54	0.44	0.52	0.38	0.37	0.46	-0.189083	0.0507345	0.0739203
114643	Oas1c	mRNA	0.52	0.59	0.39	0.39	0.55	0.37	0.56	0.43	0.37	0.36	0.18	0.72	0.48	0.79	1.14	0.49	0.57	0.32	0.76	0.77	0.58349	8.6977e-05	0.000173335
114644	Slc13a3	mRNA	12.76	12.99	9.87	7.3	8.03	9.3	15.88	15.65	9.73	10.23	9.24	12.66	28.44	9.6	5.27	6.9	14.68	8.61	9.83	11.13	0.124316	4.61088e-07	1.08162e-06
11465	Actg1	mRNA	162.22	114.74	92.59	76.02	66.4	69	63.62	58.52	103.03	105.43	109.33	315.04	101.88	93.2	101.68	66.78	143.33	75.99	69.71	83.09	0.32799	2.87717e-207	5.41918e-206
114654	Ly6g6d	mRNA	0.19	0	0.37	0	0.19	0	0.47	0.1	0	0.19	0.09	0.09	0	0	0.48	0.47	0.34	0.19	0.28	0.27	0.717216	0.117145	0.159349
114662	Prss29	mRNA	0	0	0	0	0	0	0	0	0	0	0	0.09	0	0.05	0	0	0	0	0.05	0.04	3.60304	0.0260248	0.0397194
114663	Impa2	mRNA	1.22	1.43	1.68	2.26	1.42	1.46	0.76	1.67	3.06	2.37	2.54	1.63	0.93	2.27	2.34	2.69	1.42	1.99	3.02	2.81	0.231313	0.0116755	0.0187451
114664	Hsd17b11	mRNA	102.25	113.3	102.77	132.28	120.29	129.85	99.76	112.32	150.6	94.84	115.96	41.93	58.64	96.74	100.55	125.05	61.25	103.45	95.27	106.45	-0.404125	1.42189e-269	3.22358e-268
114671	4930444G20Rik	mRNA	0	0.03	0	0	0	0	0	0	0	0	0	0	0	0	0.06	0	0.14	0	0	0	3.036	0.0162086	0.0254847
114674	Gtf2ird2	mRNA	2.24	1.56	2.22	1.22	2.02	1.85	2.36	3.29	2.76	2.02	2.45	2.28	1.87	1.52	1.72	2.6	1.4	1.95	1.94	1.65	-0.220556	0.000166555	0.000324696
114679	Selenom	mRNA	2.35	2.56	2.27	3	3.56	2.22	1.99	3.02	2.54	2.27	2.37	2.69	1.31	2.29	2.94	4.47	4.29	1.57	2.28	2.64	0.0917544	0.360715	0.431595
11468	Actg2	mRNA	0.25	0.13	0.25	0.34	0.08	0.04	0.08	0.3	0.49	0.21	0.08	0	0.08	0.04	0.04	0	13.4	0.17	0.17	0.16	2.96086	7.30277e-65	6.45723e-64
11471	Actl7b	mRNA	0	0	0.04	0	0	0	0	0	0	0	0	0.04	0	0	0	0	0	0	0	0	0.281117	0.890153	0.916135
114713	Rasa2	mRNA	0.37	0.22	0.25	0.4	0.26	0.57	0.34	0.58	0.64	0.32	0.42	0.92	0.51	0.48	0.44	0.26	0.53	0.38	0.36	0.46	0.277963	0.00348974	0.00597013
114714	Rad51c	mRNA	0.59	0.85	0.9	0.87	0.92	0.65	0.63	0.82	0.35	0.42	0.65	0.18	0.64	0.16	0.35	0.44	0.52	0.11	0.54	0.37	-0.914139	8.58452e-11	2.47351e-10
114715	Spred1	mRNA	4.37	3.29	4.04	4.2	3.44	4.47	4.49	5.19	4.12	4.32	2.43	5.39	1.72	2.18	2.85	3.76	3.96	2.83	4.1	2.41	-0.304827	2.59448e-22	1.12922e-21
114716	Spred2	mRNA	3.2	3.53	3.45	3.54	3.16	3.22	3.05	2.71	3.3	3.87	1.4	4.22	1.06	2.03	2.31	2.86	3.5	2.17	2.68	2.68	-0.0649095	0.0732287	0.103862
11472	Actn2	mRNA	0.06	0.04	0.05	0.04	0.12	0.04	0.08	0.08	0.08	0	0.03	0.02	0.03	0.06	0.02	0.12	0.05	0	0.03	0.11	-0.296132	0.439337	0.512496
11474	Actn3	mRNA	0.02	0.04	0.04	0.04	0.02	0.02	0.06	0	0.07	0.02	0	0.17	0	0.06	0.02	0.02	0	0.04	0	0.02	0.281117	0.569055	0.635308
114741	Supt16	mRNA	4.36	3.41	3.88	3.68	3.62	2.93	3.44	3.78	4.35	4.35	5.04	6.37	5.62	5.17	4.97	4.37	5.51	5.14	5.32	5.05	0.438731	6.04969e-40	3.8653e-39
11475	Acta2	mRNA	1.51	1.64	2.03	3.18	1.24	0.69	0.51	1.5	5.79	1.1	0.7	0.83	0.23	0.63	0.96	0.66	31.69	0.63	1.57	1.3	1.36402	3.67337e-123	4.82905e-122
11477	Acvr1	mRNA	4.68	3.53	4.26	4.22	4.15	3.87	4.76	4.28	5.25	4.76	5.66	4.77	5.93	5.19	5.22	4.7	6.07	4.94	4.99	5.3	0.218193	8.38324e-08	2.0583e-07
114774	Pawr	mRNA	3.23	2.56	2.71	3.5	2.76	3.05	2.88	3.03	4.7	2.82	3.58	7.45	6.12	4.15	3.68	2.56	6	2.54	3.43	3.66	0.477405	1.17534e-16	4.27007e-16
11479	Acvr1b	mRNA	1.1	1.09	0.91	1.46	0.98	1.18	1.21	1.13	1.55	1.54	0.84	4.73	2.35	1.55	1.28	1.48	2.26	1.12	1.32	1.91	0.764707	2.25669e-30	1.19993e-29
11480	Acvr2a	mRNA	3.01	2.18	2.26	3.21	1.96	2.88	2.48	2.78	2.15	3.32	3.02	4.15	2.81	3.59	3.48	2.7	2.85	2.96	2.9	2.77	0.237635	1.28636e-10	3.66933e-10
11481	Acvr2b	mRNA	1.12	1.26	1.09	1.03	1.29	1.93	1.58	1.32	1.02	0.91	0.79	0.42	0.89	0.82	0.84	0.82	1	0.94	0.67	0.86	-0.586067	3.29062e-36	1.96577e-35
11482	Acvrl1	mRNA	0.66	0.35	0.79	0.67	0.9	0.77	0.74	0.88	0.8	0.78	0.45	1.2	0.78	1.11	0.86	1.34	1.15	0.4	1.02	1.62	0.575951	1.3372e-11	3.99411e-11
11484	Aspa	mRNA	6.38	8.68	5.68	11.49	8.6	12.44	8.36	7.67	8.2	6.92	3.98	1.31	1.74	3.19	3.66	3.91	8.76	3.75	3.39	5.07	-1.05015	1.08665e-89	1.18016e-88
11486	Ada	mRNA	0.61	0.83	1.05	0.85	0.99	0.72	0.65	0.82	0.84	0.81	0.45	1.83	0.66	0.66	0.75	0.74	0.5	0.49	1.21	0.71	0.0976707	0.446677	0.51994
114863	Plpbp	mRNA	39.32	40.35	42.8	41.46	44.32	38.97	38.29	37.59	34.4	34.91	32.31	33.32	28.29	33.09	40.43	36.17	29.08	33.01	30.74	27.47	-0.279162	1.21393e-59	1.02236e-58
114868	Psg25	mRNA	0.02	0	0	0	0	0	0	0	0	0	0	0.02	0	0	0.02	0	0.02	0	0	0.02	2.28112	0.112989	0.154392
11487	Adam10	mRNA	4.15	3.72	3.74	4.23	2.97	4.25	4.3	3.74	3.47	4.97	3.52	10.45	4.97	5.37	4.94	4.76	6.16	3.94	4.65	5.35	0.5246	1.14741e-59	9.66813e-59
114871	Psg28	mRNA	0.83	0.89	0.68	0.96	0.69	1.02	0.61	0.77	0.35	1.24	1.11	2.98	1.33	2.27	1.53	1.44	1.02	1.73	1.18	1.35	0.985597	3.81278e-23	1.70213e-22
114872	Psg29	mRNA	0.15	0.13	0.16	0.12	0.14	0.09	0.15	0.21	0.12	0.09	0.1	0.12	0.2	0.26	0.18	0.22	0.18	0.19	0.18	0.19	0.503758	0.00167698	0.00297805
114873	Dscaml1	mRNA	0.01	0	0	0.01	0	0.01	0	0.01	0.01	0	0	0	0	0.02	0	0	0.02	0.03	0.01	0.04	1.54415	0.0347394	0.0520319
114874	Ddhd1	mRNA	2.93	2.51	2.57	2.02	2.09	2.38	2.99	2.34	2.67	4.81	3.44	4.47	4.75	4.88	2.98	3.43	4.51	3	3.65	3.19	0.475124	8.84031e-39	5.53827e-38
114875	Plcz1	mRNA	0.02	0	0	0	0	0	0	0.02	0	0	0	0	0.05	0	0	0.02	0	0	0	0	0.866079	0.50545	0.576471
11488	Adam11	mRNA	3.53	5.19	4.18	3.21	3.89	2.7	1.6	1.83	3.95	2.64	2.61	0.59	2.72	4.2	5.72	4.54	4.73	6.21	3.39	3.05	0.264355	1.40034e-13	4.53276e-13
114886	Cygb	mRNA	3.3	4.76	5.49	4.65	5.5	3.78	5.21	4.81	7.51	7.34	4.35	4.3	4.49	6.12	7.65	8.6	5.81	4.96	8.22	6.81	0.283553	1.7118e-11	5.08677e-11
11489	Adam12	mRNA	0.09	0.05	0.01	0.07	0.06	0.04	0.02	0.01	0.05	0.06	0.01	0.1	0.03	0.04	0.05	0.06	0.03	0.05	0.02	0.02	0.00548242	0.982982	0.987018
114893	Dcun1d1	mRNA	11.54	8.84	9.25	10.73	8.16	12.15	9.78	10.57	9.47	12.32	10.61	14.15	10.62	9.52	10.67	10.09	10.68	10.33	11.82	10.85	0.0765488	0.0011442	0.00206423
114896	Afg3l1	mRNA	14.66	17.51	17.17	19.77	19.24	21.51	18.76	18.48	21.14	18.98	17.72	18.3	18.22	15.36	14.02	14.63	18.34	13.52	19.48	19.62	-0.142375	8.90709e-12	2.68077e-11
11490	Adam15	mRNA	1.4	1.18	1.74	1.52	1.31	0.9	1.29	1.1	2.2	1.18	0.64	3.23	1.19	1.46	1.19	1.95	2.42	1.01	1.79	2.7	0.534873	1.73411e-14	5.82485e-14
11491	Adam17	mRNA	3.53	3.55	3.24	3.79	3.32	3.48	3.35	3.03	3.39	3.6	3.54	5.14	3.66	4.11	2.85	2.98	3.5	2.7	3.62	3.34	0.0439893	0.246702	0.309465
11492	Adam19	mRNA	0.28	0.21	0.21	0.13	0.26	0.18	0.2	0.3	0.37	0.54	0.2	0.72	0.21	0.37	0.33	0.32	0.45	0.2	0.33	0.36	0.515388	8.37759e-06	1.80794e-05
11495	Adam2	mRNA	0	0	0	0.04	0	0	0.02	0	0	0	0	0.02	0	0.02	0	0	0	0.02	0	0.02	0.696154	0.524411	0.594058
11496	Adam22	mRNA	0.03	0.04	0.03	0.06	0.02	0.05	0.01	0.05	0.04	0.05	0.04	0.05	0.01	0.01	0.09	0.06	0.24	0.04	0.02	0.06	0.78119	0.000462288	0.000866591
11498	Adam4	mRNA	0.3	0.08	0.15	0.11	0.24	0.26	0.22	0.31	0.22	0.25	0.1	0.06	0.29	0.29	0.25	0.14	0.14	0.13	0.19	0.12	-0.196811	0.356205	0.427111
11499	Adam5	mRNA	0	0	0.02	0	0.02	0	0	0	0	0.04	0	0	0	0.02	0	0	0	0	0	0	-1.71888	0.232374	0.294083
11500	Adam7	mRNA	0.02	0	0	0	0.06	0	0	0	0.03	0	0.02	0	0.03	0	0	0	0.02	0.05	0	0	-0.133921	0.86251	0.896022
11501	Adam8	mRNA	0.18	0.12	0.26	0.18	0.16	0.12	0.31	0.14	0.18	0.18	0.14	1.16	0.37	0.43	0.14	0.2	0.28	0.15	0.3	0.37	1.07774	4.0265e-11	1.17777e-10
11502	Adam9	mRNA	9.67	9.84	7.35	13.05	7.97	9.8	9.78	8.41	10.37	10.07	9.49	23.4	11.41	8.37	8.61	6.89	12.09	7.77	8.67	13.43	0.222233	7.50484e-22	3.22836e-21
11504	Adamts1	mRNA	1.07	0.57	0.64	0.84	0.87	0.93	1.26	0.7	1.2	1.13	0.96	4.08	1.44	2.07	1.25	1.43	1.16	0.99	1.13	1.62	0.861383	7.18988e-46	5.0306e-45
11512	Adcy6	mRNA	2.01	2.29	2.47	3.45	3.33	4.5	3.71	5.36	6.04	3.91	5.03	2.57	3.46	4.23	4.11	5.84	5.3	4.97	3.98	5.27	0.206156	7.90889e-12	2.38696e-11
11513	Adcy7	mRNA	0.74	0.57	0.55	0.65	0.67	0.8	0.9	0.75	0.73	0.57	0.53	0.91	0.91	1.44	0.86	1.19	0.49	0.33	0.77	1.24	0.422418	1.92465e-09	5.17151e-09
11514	Adcy8	mRNA	0	0.01	0.01	0.01	0	0	0.01	0.01	0	0.01	0	0.03	0	0	0	0	0.04	0.01	0	0.01	0.503509	0.528867	0.597936
11515	Adcy9	mRNA	4.48	5.03	5.08	3.67	4.05	3.9	4.22	4.59	6.12	4.35	5.37	4.18	3.04	5.13	6.86	4.68	4.85	5.29	3.92	5.19	0.0462979	0.0693199	0.0986405
11517	Adcyap1r1	mRNA	0.22	0.19	0.28	0.21	0.27	0.06	0.17	0.14	0.22	0.44	0.1	0.22	0.09	0.11	0.4	0.39	1.64	0.21	0.26	0.44	0.989856	2.27033e-19	9.10122e-19
11518	Add1	mRNA	8.55	9.33	8.35	8.4	7.9	7.16	7.85	6.36	10.21	10.78	7.12	11.4	7.72	7.98	9.29	8.59	10.66	6.18	8.98	9.63	0.0979978	0.000130335	0.000256214
11519	Add2	mRNA	0	0	0	0	0	0	0	0	0.02	0	0	0.05	0.01	0.01	0	0	0.01	0	0	0.02	2.50351	0.00174136	0.00308623
11520	Plin2	mRNA	168.86	167.03	121.54	195.88	145.42	152.11	198.87	191.46	227.8	273.47	221.96	812.44	131.7	459.29	297.01	413.41	282.22	415.06	395.35	497.29	1.12629	0	0
11522	Adh1	mRNA	2349.21	2640	2763.95	2923.82	2911.42	2454.37	2403.6	2202.99	1869.15	2255.35	1195.69	732.12	1104.12	1333.38	1438.73	1322.46	1106.45	1308.18	1745.71	1152.89	-0.918559	0	0
11529	Adh7	mRNA	12.82	11.18	12.09	13.36	13.04	18.86	18.63	18.8	10.83	14.79	9.85	14.85	8.96	9.71	10.19	9.21	9.33	11.61	11.57	9.03	-0.430908	1.80357e-53	1.41467e-52
11532	Adh5	mRNA	178.05	212.73	198.73	203.35	207.28	223.24	187.7	164.93	186.43	195.12	201.46	115.19	164.45	208.13	233.04	181.06	198.67	230.02	225.23	187.39	-0.0209664	0.013996	0.0221987
11534	Adk	mRNA	348.15	349.24	347.24	360.48	374.67	355.39	381.91	348.16	342.49	358.09	406.44	212.6	373.23	371.87	439.92	360.28	259.17	462.88	308.93	277.71	-0.0795324	2.5402e-40	1.63261e-39
11535	Adm	mRNA	0.71	1.11	1.06	0.41	0.67	0.85	1.08	1.06	0.62	1.13	0.95	3.03	1.28	1.44	1.58	1.55	0.7	0.41	0.91	0.8	0.565163	5.73331e-06	1.25333e-05
11536	Gpr182	mRNA	8.73	10.93	12.74	11.63	16.3	10.28	9.39	9.62	10.98	13.52	4.48	5.46	9.32	10.12	11.32	14.04	11.18	3.27	14.62	17.56	0.00529631	0.880514	0.910558
11537	Cfd	mRNA	0	1.5	0	0	0	0.18	0.12	0.68	25	0	0.18	30.63	11.39	0	0.37	0	3.74	0.19	0	0	0.990426	4.56036e-33	2.56503e-32
11538	Adnp	mRNA	6	6.01	5.22	6.16	5.29	6.33	6.38	6.41	8.57	7.9	5.22	8.59	6.65	7.38	7.36	6.27	6.62	5.6	5.27	6.4	0.0756896	0.00435125	0.0073649
11539	Adora1	mRNA	3.71	3.46	4.59	3.5	4.89	5.07	4.32	6.92	5.71	3.18	7.08	23.91	9.4	3.47	2.82	4.61	3.77	4.73	2.88	4.33	0.481182	2.69491e-62	2.33299e-61
11540	Adora2a	mRNA	0.47	0.83	0.96	1.1	0.6	0.85	0.64	0.68	0.94	0.73	0.64	0.86	0.84	1.19	1.04	1.11	0.81	0.48	1.73	1	0.447606	4.25867e-05	8.69662e-05
11541	Adora2b	mRNA	0	0.03	0	0.03	0	0.06	0	0.03	0	0	0	0.12	0.03	0	0	0.06	0	0.03	0.09	0.11	1.86608	0.00697666	0.0115486
11542	Adora3	mRNA	0	0	0	0	0	0.09	0	0	0	0.09	0	0.17	0	0.1	0	0.06	0	0	0	0	1.12284	0.0720953	0.102363
11544	Adprh	mRNA	2.78	2.97	2.63	3.06	2.88	2.61	2.57	2.69	2.51	3.44	1.83	7.28	3.07	3.85	2.57	3.59	4.6	1.77	3.46	3.68	0.470004	2.2631e-12	6.96951e-12
11545	Parp1	mRNA	7.32	7.75	7.07	7.13	6.55	6.71	7.75	6.04	7.25	8.13	6.33	4.38	4.78	5.98	6.16	5.96	6.38	4.84	6.36	5.64	-0.338465	1.22853e-28	6.26382e-28
11546	Parp2	mRNA	4.12	5.31	4.94	4.32	4.77	3.15	3.73	3.76	3.11	5.24	3.18	7.54	5.37	5.84	5.64	5.56	5.55	4.35	4.66	4.22	0.381293	1.5007e-13	4.85309e-13
11548	Adra1b	mRNA	19.74	18.42	18.16	23.02	16.5	17.16	18.89	18.85	13.31	25.78	9.68	1.74	6.46	10.86	12.12	11.81	15	11.08	11.99	12.09	-0.808653	6.86954e-303	1.66615e-301
11549	Adra1a	mRNA	0.89	1.2	0.96	1.32	1.16	1.05	1.29	1.18	1.96	1.71	1.34	1.99	1.33	1.5	1.15	1.1	1.08	1.02	1.15	1.53	0.128231	0.00625403	0.010413
11550	Adra1d	mRNA	0	0.02	0.11	0	0	0	0	0	0	0	0	0.11	0.04	0	0	0	0	0	0	0.02	0.696154	0.367996	0.43881
11551	Adra2a	mRNA	0.03	0.21	0.06	0.09	0.1	0.1	0.01	0.01	0.08	0.09	0.06	1.49	0.12	0.29	0.07	0.34	0.39	0.31	0.52	1.33	2.83727	2.03201e-62	1.76263e-61
11552	Adra2b	mRNA	0.54	0.31	0.51	0.63	0.72	0.87	0.76	0.68	0.83	1.6	0.8	0.47	0.4	0.96	1.23	1.7	0.64	0.9	0.94	0.99	0.28191	0.000692265	0.00127743
11553	Adra2c	mRNA	0	0	0.02	0	0.03	0	0	0	0	0	0.02	0	0	0.02	0	0	0	0	0	0	-1.71888	0.232374	0.294083
11554	Adrb1	mRNA	0.19	0.26	0.24	0.18	0.41	0.18	0.33	0.27	0.19	0.15	0.17	0.33	0.19	0.71	0.13	0.35	0.3	0.09	0.22	0.31	0.317337	0.0883389	0.123151
11555	Adrb2	mRNA	0.47	0.57	0.95	0.66	0.52	0.51	1.06	1.25	0.88	0.61	0.79	7.82	0.73	1.05	0.64	0.86	0.56	0.61	0.66	0.67	1.00041	4.59952e-25	2.16347e-24
11556	Adrb3	mRNA	1.88	1.33	2.23	1.86	1.23	1.53	0.74	1.01	1.27	1.92	1.49	0.29	2.54	2.66	4.68	3.3	2.53	3.37	2.56	3.77	0.927444	3.30654e-52	2.54866e-51
11564	Adsl	mRNA	4.01	4.44	3.59	4.6	4.21	4.47	4.1	3.61	4.13	4.45	3.42	4.89	3.95	5.15	4.77	4.82	5.27	3.77	5.34	4.53	0.207201	2.33385e-08	5.91846e-08
11565	Adssl1	mRNA	14.02	18.79	15.55	19.25	19.09	14.26	13.01	11.71	17.38	12.18	11.89	5.01	6.04	12.61	15.48	13.33	7.28	11.08	8.22	8.85	-0.645251	6.89357e-89	7.45416e-88
11566	Adss	mRNA	18.32	17.83	18.25	20.28	15.89	17.24	16.77	16.02	13.12	16.88	14.66	17.18	12.12	15.74	17.38	15.4	14.36	16.54	15.17	14.25	-0.134859	8.93145e-09	2.3136e-08
11567	Avil	mRNA	0.05	0.19	0.18	0.22	0.09	0.13	0.11	0.09	0.12	0.08	0.09	0.16	0.11	0.29	0.2	0.05	0.23	0.07	0.09	0.03	0.200947	0.402292	0.473995
11568	Aebp1	mRNA	0.21	0.31	0.55	0.73	0.86	0.26	0.39	0.48	1.3	0.35	0.33	4.02	0.35	0.68	0.61	0.81	0.45	0.83	0.25	0.31	0.804414	1.72392e-19	6.93482e-19
11569	Aebp2	mRNA	2.87	2.73	2.68	2.72	2.42	3.56	3.32	3.27	3.47	3.04	2.96	9.92	3.56	4.42	4.36	3.59	3.83	3.64	3.99	2.88	0.549333	4.00078e-59	3.35478e-58
11576	Afp	mRNA	0.57	0.76	0.52	0.37	0.6	0.48	0.65	0.64	0.68	0.66	0.55	1.23	0.66	0.83	0.93	0.73	0.33	0.48	0.59	0.63	0.269493	0.0374524	0.055766
11593	Aga	mRNA	7.34	8.52	6.17	9.92	8.61	10.36	8.91	8.27	11.23	9.33	7.46	11.73	8.24	9.38	7.68	8.02	10.31	7.85	10.76	10.12	0.104521	0.0188935	0.0294581
11596	Ager	mRNA	0.47	0.32	0.62	0.29	0.5	0.52	0.31	0.59	0.38	0.36	0.2	0.86	0.55	0.37	0.5	0.55	0.19	0.36	0.28	0.34	0.0813474	0.677561	0.736236
11600	Angpt1	mRNA	0.33	0.21	0.37	0.25	0.18	0.35	0.24	0.14	0.15	0.49	0.08	0.14	0.12	0.12	0.29	0.2	0.16	0.28	0.12	0.12	-0.543796	0.001587	0.00282751
11601	Angpt2	mRNA	0.08	0.13	0.2	0.1	0.18	0.23	0.1	0.07	0.16	0.35	0.11	0.7	0.12	0.16	0.2	0.4	0.26	0.11	0.18	0.18	0.724984	4.56225e-05	9.29579e-05
11602	Angpt4	mRNA	0	0.04	0.07	0.04	0	0	0	0	0.07	0	0	0.04	0	0.04	0	0.07	0	0	0	0.1	0.503509	0.528867	0.597936
11603	Agrn	mRNA	3.81	3.99	4.25	4.01	4.6	2.86	3.25	4.56	4.02	5.08	4.32	2.85	4.33	4.39	5.7	5.47	7.47	4.03	4.9	4.57	0.256998	5.15854e-20	2.11132e-19
11604	Agrp	mRNA	0	0	0.08	0.09	0.08	0.07	0.07	0.07	0	0	0.08	0.08	0	0.09	0	0.07	0.16	0.26	0	0.07	0.643687	0.37296	0.444075
11605	Gla	mRNA	2.35	1.87	2.41	2.82	2.09	2.13	1.93	2.27	2.03	2.2	1.8	5.78	1.91	1.96	1.98	1.59	2.4	2.22	2.33	2.59	0.218779	0.000101236	0.000200623
11606	Agt	mRNA	810.8	677.27	741.39	719.31	848.65	876.8	877.07	1119.19	917.25	655.43	704.16	1625.83	1084.74	599.05	648.81	828.47	492.91	693.89	788.92	560.81	0.00042998	0.912025	0.930402
11607	Agtr1a	mRNA	34.54	37.77	29.38	32.13	27.88	29.56	27.33	29.04	38.68	53.54	35.64	25.19	28.52	56.47	51.35	44.76	31.6	40.85	47.26	51.87	0.29042	2.41644e-67	2.19018e-66
11609	Agtr2	mRNA	0	0	0	0	0	0	0	0	0	0	0	0.09	0	0	0	0	0	0	0	0	3.60304	0.0260248	0.0397194
11610	Agtrap	mRNA	1.14	1.08	1.13	1.12	1.59	1.37	1.24	1.66	1.09	1.61	0.96	3.6	1.14	1.53	1.21	1.96	2.33	0.96	1.75	1.79	0.512022	3.33188e-17	1.23874e-16
11611	Agxt	mRNA	296.52	239.36	237.19	213.31	221.18	184.59	235.93	237.81	152.89	238.29	162.04	34.73	74.09	195.49	203.7	246.13	140.88	191.03	172.57	194.74	-0.447297	0	0
11615	Gm4737	mRNA	219.25	272.83	252.45	340.31	260.75	453.26	372.48	336.7	674.64	257.14	362.52	201.85	169.71	329.23	372.82	326.96	134.3	146.83	126.45	193.88	-0.644919	0	0
11622	Ahr	mRNA	7.65	7.85	9.05	7.43	4.94	8.09	5.89	5.27	7.88	8.7	13.02	7.42	13.92	10.62	13.77	8.76	8.93	11.11	7.22	8.86	0.365282	3.80249e-64	3.34519e-63
11624	Ahrr	mRNA	0.07	0.01	0	0	0	0.04	0.07	0.02	0	0.02	0.01	0.05	0.02	0.1	0.04	0.04	0.04	0.04	0.05	0.01	0.842996	0.0364392	0.0543692
11625	Ahsg	mRNA	8735.76	7948.22	8648.54	6322.75	7526.3	6974.7	9001.99	9543.74	7382.38	8051.63	7325.82	5217	11110.1	6922.42	8106.01	8397.29	5789.48	8564.46	8313.56	7694.94	-0.0481661	2.90613e-258	6.36418e-257
11628	Aicda	mRNA	0	0	0.02	0	0.02	0	0	0	0	0	0.02	0	0	0	0	0.05	0	0	0	0	-0.303846	0.815272	0.857282
11629	Aif1	mRNA	5.37	3.82	3.59	2.99	5.07	4.43	4.99	4.12	1.97	3.11	3	2.88	4.48	7.69	3.38	6.87	7.12	2.16	8.09	10.45	0.623754	5.3105e-17	1.95801e-16
11630	Crybg1	mRNA	1.82	2.89	2.41	2.27	1.94	2.1	2.05	1.64	2.6	2.2	1.96	5.01	1.9	3.03	2.9	2.34	2.97	2.03	2.33	3.31	0.401287	1.48207e-30	7.91682e-30
11632	Aip	mRNA	15.14	15.26	16.37	12.77	16.16	14.75	15.02	17.18	15.15	16.5	15.66	11.59	12.2	13.76	11.85	16.38	14.96	14.01	15.7	15.6	-0.126408	0.000144201	0.000282609
11636	Ak1	mRNA	0.11	0.11	0.27	0.17	0.19	0	0.03	0.14	0.08	0.08	0.08	0.28	0.11	0.14	0.11	0.22	0.11	0.03	0.19	0.18	0.334991	0.218245	0.279131
11637	Ak2	mRNA	107.78	139.1	140.14	173.03	156.71	156.73	155.14	154.65	172.28	107.52	112.19	76.4	63.89	96.83	89.07	97.13	72.12	96.96	114.67	121.6	-0.62948	0	0
11639	Ak4	mRNA	8.03	11.36	10.37	20.05	17.71	18.11	24.54	21.11	38.65	13.25	12.36	14.52	8.97	7.66	7.75	8.59	9.74	13.08	11.61	8.84	-0.811573	0	0
11640	Akap1	mRNA	21.19	21.09	17.85	21.75	21.48	23.82	25.16	24.32	33.64	28.8	28.13	20.69	24.74	34.11	35.99	33.52	28.49	33.86	30.28	34.95	0.338501	1.61738e-114	2.04421e-113
11641	Akap2	mRNA	1.03	1.08	1.14	1.33	1.4	0.86	1.06	0.91	1.08	1.22	0.43	7.91	1.08	1.33	1.29	1.57	1.19	0.83	1.32	1.27	0.909409	1.03894e-79	1.0508e-78
11642	Akap3	mRNA	0.02	0	0	0.02	0	0	0	0	0	0	0.02	0	0	0	0	0	0	0	0	0.02	-1.30385	0.399209	0.471096
11647	Alpl	mRNA	7.04	7.16	8.84	12.17	10.92	11.18	16.73	16.48	17.86	7.73	9.21	16.29	5.05	10.64	11.05	14.71	8.46	10.59	12.65	13.8	0.000577698	0.983856	0.987495
11651	Akt1	mRNA	24.42	25.31	24.03	19.91	23.07	28.77	27.09	22.74	28.1	27.92	23	38.3	28.41	21.56	16.9	20.2	26.02	14.19	20.3	21.39	-0.110881	9.51213e-09	2.46071e-08
11652	Akt2	mRNA	33.04	36.17	33.22	34.1	35.64	32.77	34.36	32.41	42.37	34.87	30.9	34.33	40.5	28.92	24.01	24.01	36.03	25.41	32.03	34.12	-0.149884	8.36712e-23	3.70011e-22
11655	Alas1	mRNA	196.6	200.61	179.95	156.82	164.26	234.79	208.39	228.68	368.8	34.67	318.49	206.97	119.21	55.62	119.51	86.42	118.27	106.53	192.36	324.09	-0.490179	0	0
11656	Alas2	mRNA	10.21	11.28	11.35	14.11	14.35	19.37	12.56	11.09	14.34	12.57	6.19	6.27	8.47	8.09	6.46	3.71	11.1	5.66	15.03	9.55	-0.593401	7.16998e-70	6.6266e-69
11657	Alb	mRNA	48130	49688.3	49578.7	53825.1	51724.2	45623.1	48680.4	47143.8	32064.8	48954.9	44387.8	23458.5	43501.7	44508.6	51163.6	54408	20773.9	47103.5	31467.2	23166.4	-0.329635	0	0
11658	Alcam	mRNA	6.41	5.94	6.42	7.85	5.65	6.11	6.36	6.07	4.83	7.01	4.63	9.21	5.1	4.34	7.05	6.35	7.16	5.39	4.9	5.08	-0.0100727	0.711645	0.767794
11666	Abcd1	mRNA	7.9	8.31	8.45	8.43	9.83	11.11	8.88	7.18	9.89	8.91	8.41	3.96	4.99	7.43	8.71	6.27	5.21	6.69	6.96	11.07	-0.376308	9.70155e-41	6.26775e-40
11668	Aldh1a1	mRNA	643.61	647.26	569.35	805.8	568.74	931.31	697.1	702.04	464.77	470.38	459.8	47.26	218.9	388.01	353.6	302.13	324.04	400.98	497.02	384.06	-0.962642	0	0
11669	Aldh2	mRNA	628.96	630.46	573.22	669.14	617.49	652.31	683.72	655.36	855.71	629.59	642.27	347.06	419.74	627.63	628.44	549.03	523.04	538.55	560.56	389.64	-0.336642	0	0
11670	Aldh3a1	mRNA	0.61	0.55	1.01	0.52	1.05	0.98	0	0	0.13	0	0.03	0.62	0.13	0.14	0	0.03	0	0	0.03	0	-2.0714	5.71763e-16	2.02762e-15
116701	Fgfrl1	mRNA	7.92	9.33	9.52	8.69	9.37	8.17	9.44	10.77	13.22	10.55	10.6	6.9	6.75	8.83	10.61	7.73	6.62	9.98	9.26	7.12	-0.263899	2.20356e-16	7.91622e-16
11671	Aldh3a2	mRNA	124.07	131.48	115.33	211.09	137.87	206.23	174.36	167.53	248.15	152.15	133.55	21.41	32.91	124.44	122.4	145.36	60.35	119.19	166.73	166.48	-0.629422	0	0
116733	Vps4a	mRNA	8.82	8.39	9.63	7.78	8.91	8.84	9.01	10.62	11.36	10.03	10.57	13.83	11.45	9.22	10.57	10.45	10.16	9.16	10.32	8.52	0.138759	2.85318e-05	5.91976e-05
11674	Aldoa	mRNA	57.29	53.81	66.24	49.49	71.35	59.98	62.36	73.31	83.05	67.1	86.52	218.75	116.41	75.82	67.47	91.9	108.17	65.27	85.75	77.25	0.597466	0	0
116748	Lsm10	mRNA	9.58	9.79	13.9	14.63	16.59	14.67	14.28	13.87	10.67	14.92	14.05	12.45	8.49	9.25	8.71	11.92	9.52	10.4	13.48	10.19	-0.340564	5.3048e-13	1.67649e-12
11676	Aldoc	mRNA	1.4	3.76	3.23	2.97	4.48	4.21	2.25	1.89	6.35	6.05	1.92	1.3	2.54	3.31	7.3	3.07	4.97	7.58	4.51	3.26	0.254378	5.6074e-08	1.39291e-07
11677	Akr1b3	mRNA	5.01	6.81	6.73	5.86	7.39	6.12	5.66	4.86	5.34	5.56	3.33	14.09	6.35	8.8	8.03	6.84	9.01	5.38	6.95	8.33	0.525524	4.90008e-27	2.42159e-26
11682	Alk	mRNA	0	0	0.01	0.01	0.01	0	0	0	0	0.01	0	0.01	0	0	0	0	0	0	0	0	-1.71888	0.232374	0.294083
116837	Rims1	mRNA	0	0	0	0	0	0	0	0	0	0.01	0	0	0	0	0	0	0	0	0	0.01	0.281117	0.890153	0.916135
116838	Rims2	mRNA	0.01	0.04	0.02	0.01	0.02	0.03	0.01	0.01	0.01	0.1	0.02	0.29	0	0.11	0.06	0.03	0.16	0.03	0.14	0.15	1.99887	1.18661e-16	4.30741e-16
11684	Alox12	mRNA	0.21	0.46	0.27	0.3	0.37	0.33	0.26	0.22	0.65	0.21	0.64	0.37	0.45	0.66	0.21	0.24	0.37	0.25	0.56	0.72	0.249333	0.0996806	0.137571
116847	Prelp	mRNA	12.19	14.74	14.65	21.37	17.86	17.4	18.74	15.73	17.89	25.14	8.59	8.45	8.94	17.74	18.03	19.33	14.58	9.42	14.42	14.73	-0.261196	7.77858e-38	4.78847e-37
116848	Baz2a	mRNA	5.53	4.73	5.78	5.15	6.45	5.11	5.66	6.51	6.81	6.36	6.29	7.32	5.99	6.56	5.95	7.44	5.49	6.42	6.2	6.67	0.121933	1.01398e-07	2.47559e-07
11685	Alox12e	mRNA	0.02	0.05	0.14	0.12	0.02	0	0.02	0	0	0.02	0	0.09	0.02	0	0.02	0.02	0	0.02	0	0	-0.806346	0.176108	0.230085
116852	Akr1c20	mRNA	94.52	94.91	88.84	111.65	93.19	123.94	109.67	93.46	86.36	108.82	73.59	3.59	41.44	62.41	79.1	60	36.75	72.51	81.4	62.05	-0.82889	0	0
11687	Alox15	mRNA	0.01	0.01	0.09	0.09	0.04	0.01	0.02	0.18	0.72	0.07	0.07	0.27	0.02	0.09	0.09	0.02	0.15	0.12	0.02	0.06	-0.15689	0.552841	0.619476
116870	Mta1	mRNA	12.66	11.99	11.75	11.96	13.08	11.32	12.57	13.84	15.64	15.92	12.44	17.63	14.04	16.47	15.88	17.12	13.94	13.48	14.79	12.85	0.219824	3.45368e-19	1.37782e-18
116871	Mta3	mRNA	5.37	6.49	5.05	5.52	5.33	3.35	3.97	3.23	4.48	5.56	4.69	7.56	6.65	8.96	7.29	5.19	6.84	4.25	5.49	6.16	0.385323	3.65636e-19	1.45634e-18
116872	Serpinb7	mRNA	0.03	0	0	0	0	0.03	0	0	0	0	0	0	0.03	0.06	0	0.03	0.06	0	0	0.03	2.08847	0.0471752	0.0691288
116873	Stim2	mRNA	5.86	4.69	6.71	7.28	4.9	7.24	6.48	5.17	6.97	5.32	4.39	4.64	3.33	3.26	3.31	2.88	3.07	3.14	3.21	3.13	-0.830155	4.69208e-120	6.0808e-119
11688	Alox8	mRNA	0.26	0.21	0.34	0.4	0.36	0.35	0.35	0.35	0.16	0.33	0.38	0.14	0.24	0.57	0.28	0.53	0.43	0.44	0.42	0.24	0.198219	0.163776	0.215188
11689	Alox5	mRNA	0.04	0	0.02	0.02	0.02	0	0.08	0	0.02	0.02	0	0.25	0.13	0.2	0.02	0.1	0.07	0.06	0.02	0.06	2.37627	2.59402e-08	6.561e-08
116891	Derl2	mRNA	29.02	25.46	29.72	24.06	26.73	23.02	27.36	25.74	23.52	23.94	22.71	36.72	23.14	16.53	18.25	17.71	23.01	21.18	24.67	22.4	-0.178833	4.00841e-29	2.07173e-28
11690	Alox5ap	mRNA	0.87	1.06	1.94	1.34	1.41	1.17	0.99	1.96	2.06	1.67	1.09	13.58	4.27	3.86	1.06	1.59	2.87	0.9	3.47	4.77	1.51291	3.1332e-54	2.48226e-53
116903	Calcb	mRNA	0	0	0	0	0	0	0	0	0	0	0.02	0	0	0	0	0.02	0.03	0.02	0	0	2.28112	0.112989	0.154392
116904	Alpk3	mRNA	0.02	0.01	0	0.02	0.03	0	0	0.02	0.01	0.01	0	0.03	0	0.03	0.05	0.04	0.02	0.04	0	0.07	1.69615	0.000225295	0.000433948
116905	Dph1	mRNA	5.02	4.7	4.18	3.97	3.12	2.96	3.12	3.86	6.5	6.83	7.37	7.43	4.87	8.69	6.66	5.97	5.02	5.41	5.74	5.69	0.387537	4.54666e-18	1.73532e-17
116914	Slc19a2	mRNA	30.18	37.92	38.76	34.88	35.84	34.81	29.38	30.28	29.16	45.08	24.33	19.89	21.52	29.83	33.58	27.07	23.91	29.46	27.71	29.48	-0.327435	9.29958e-112	1.15108e-110
11692	Gfer	mRNA	20.44	20.1	22.7	20.24	18.9	20.47	17.64	20.77	22.47	26.04	29.12	31.9	22.15	26.58	26.49	26.15	24.41	22.15	25.65	26.85	0.297848	3.12734e-26	1.51364e-25
116939	Pnpla3	mRNA	0.96	1.07	1.3	0.93	1.01	0.29	0.49	0.43	0.64	0.8	0.34	2.1	0.28	0.49	0.64	0.45	0.85	0.25	0.36	0.3	-0.25294	0.00301419	0.00519909
116940	Tgs1	mRNA	2.76	2.14	2.4	2.73	1.97	2.38	2.18	2.16	2.24	2.44	2.26	3.31	2.75	3.3	3.3	2.75	2.78	3.38	3.11	3.16	0.408097	1.55953e-20	6.47912e-20
11695	Alx4	mRNA	0.06	0.1	0.07	0.1	0.17	0.1	0.03	0.12	0.1	0.05	0.12	0.08	0.07	0.07	0.09	0.1	0.05	0.15	0.12	0.11	0.0456298	0.83196	0.871558
116972	Fam57a	mRNA	2.41	2.08	2.43	2.36	1.67	1.96	1.83	1.93	2.52	1.93	1.5	2.41	1.92	1.75	2.88	1.93	1.67	1.02	1.29	1.55	-0.211923	0.0102135	0.016527
11699	Ambp	mRNA	1898.4	2103.19	2110.24	1921.54	2187.22	1720.67	1759.14	1761.85	2199.89	1722.33	2093.5	2326.65	2546.95	2225.77	1926.83	2156.87	3530.46	2570.13	2887.65	2593.48	0.375533	0	0
11702	Amd1	mRNA	11.36	8.16	12.51	10.47	9.48	6.03	8.17	9.29	15.46	8.69	15.67	14.08	11.65	10.67	10.9	8.91	10.27	10.82	9.97	8.36	0.0140887	0.584577	0.650462
11704	Amelx	mRNA	0	0	0	0	0	0	0	0	0	0.04	0.04	0	0	0.09	0	0	0	0	0	0	0.433852	0.758698	0.80911
11705	Amh	mRNA	0.1	0.07	0.03	0.03	0.03	0.03	0.11	0.03	0.06	0.1	0.03	0.03	0.1	0.07	0.33	0.11	0.16	0.17	0.03	0.03	0.959189	0.0177775	0.0278118
117109	Pop5	mRNA	23.97	24.57	30.97	27.43	32.87	26.78	26.02	27.05	23.99	27.09	28.97	18.3	21.44	26.03	25.71	26.37	20.81	26.86	26.32	21.64	-0.201828	2.62644e-11	7.73983e-11
117146	Ube3b	mRNA	18.26	17.94	21.63	18.04	19.8	17.74	19.29	19.23	21.39	19.04	19.03	16.08	17.27	20.08	21.87	20.86	17.27	17.17	19.08	17.61	-0.0655868	0.000270697	0.00051721
117147	Acsm1	mRNA	160.04	202.85	183.1	180.67	173.6	183.09	166.37	140.28	165.47	182.1	129.87	57.19	114.5	150.01	131.17	112.5	175.63	150.79	205.3	152.83	-0.287873	1.75419e-251	3.76555e-250
117148	Necab2	mRNA	0.03	0.08	0.08	0	0.08	0.04	0.04	0.12	0.08	0.16	0	0.12	0.03	0.04	0.04	0.16	0.12	0.08	0.16	0.11	0.473762	0.270102	0.33545
117149	Tirap	mRNA	5.81	7.22	5.71	5.6	5.46	3.87	4.33	3.99	4.53	5.93	4.98	7.5	7.67	5.98	5.52	5.02	6.33	4.37	4.78	4.79	0.146491	6.25096e-07	1.45476e-06
117150	Pip4k2c	mRNA	5.99	6.58	6.78	6.17	6.78	6.64	6.63	6.51	8.42	7.59	6.75	10.42	6.87	6.36	6.15	6.27	7.27	5.5	5.56	5.96	-0.0207042	0.509582	0.579946
117160	Ttyh2	mRNA	18.16	15.97	15.45	15.18	15.59	13.57	16.51	17.49	17.43	17.92	19.27	13.94	16.23	15.52	13.42	16.01	15.1	15.27	16.52	18.88	-0.0821805	4.24801e-05	8.6769e-05
117167	Steap4	mRNA	28.89	43.39	23.2	39.14	21.71	36.95	42.82	32.21	55.36	29.77	33.26	480.19	167.11	32.77	19.24	19.66	168.2	35.81	51.24	52.58	1.70325	0	0
11717	Ampd3	mRNA	0.34	0.35	0.37	0.3	0.3	0.32	0.56	0.54	0.51	0.4	0.22	1.64	0.52	0.97	0.58	0.59	0.42	0.48	0.48	0.51	0.832912	2.33557e-12	7.18758e-12
117171	1110038F14Rik	mRNA	5.01	5.2	5.55	4.63	4.68	5.38	3.66	4.24	5.09	5.4	5.74	8.05	5.34	6.07	7.36	6.01	5.63	5.34	6.42	7.9	0.381657	5.9602e-10	1.64372e-09
117197	Bloc1s4	mRNA	4.8	5.22	4.37	3.73	4.98	5.25	4.14	4.58	6.64	4.57	6.99	7.34	6.38	4.95	4.98	4.29	4.91	4.36	5.97	5.89	0.118322	0.0406567	0.0601965
117198	Ivns1abp	mRNA	21.92	31.89	32.9	29.87	24.86	32.65	30.2	34.85	34.82	20.15	25.87	34.26	31.02	22.84	29.43	26.55	28.01	29.58	21.24	20.12	-0.0818858	4.34702e-08	1.08604e-07
11720	Mat1a	mRNA	1166.97	1203.71	1148.68	1274.61	1114.46	1334.8	1270.44	1196.16	1853.04	896.6	1668.61	1690.83	1323.81	1729.84	1662.69	1606.23	898.31	1478.92	1135.19	1795.68	0.200441	0	0
11722	Amy1	mRNA	94.89	82.34	89.79	94.01	75.82	115.69	96.19	86.26	67.13	103.19	125.14	37.77	97.91	91.95	131.26	106.42	83.42	128.4	99.65	88.6	0.0333077	0.00500869	0.00842511
11727	Ang	mRNA	595.84	524.7	467.51	371.03	420.4	428.73	500.71	539.38	457.55	496.25	862.75	536.26	1097.41	488.68	425.85	495.55	1224.05	1099.7	939.74	942.21	0.632088	0	0
11732	Ank	mRNA	8.99	9.12	9.07	10.84	8.71	10.51	11	9.45	13.63	11.18	8.99	10.11	7.04	7.93	9.6	6.63	12.65	8.4	12.59	9.24	-0.114443	8.27444e-06	1.78657e-05
11733	Ank1	mRNA	0.12	0.09	0.06	0.06	0.02	0.07	0.09	0.01	0.07	0.04	0.07	0.02	0.02	0.09	0.04	0.04	0.07	0.02	0.04	0.05	-0.267219	0.324679	0.394017
11735	Ank3	mRNA	2.15	3.33	3.09	2.98	2.55	2.16	1.79	1.87	1.76	2.01	1.37	0.27	1.67	1.81	2.83	2.14	1.05	1.44	1.01	1.41	-0.583146	3.34815e-53	2.61792e-52
11736	Ankfy1	mRNA	3.68	3.83	3.5	3.98	3.48	4.15	3.77	4.02	4.62	4.69	3.08	5.9	3.08	4.05	4.2	3.89	4.38	3.58	4.44	4.71	0.14329	1.74694e-07	4.20243e-07
11737	Anp32a	mRNA	63.52	62.92	51.88	61.41	56.21	46.12	40.71	38.41	39.36	80.07	47.16	25.08	29.62	68.69	99.85	72.83	54.47	78.41	57.62	71.01	0.208255	7.46573e-51	5.63695e-50
11739	Slc25a4	mRNA	2.82	3.39	3.55	4.32	4.51	3.67	2.25	2.46	3.23	5.67	2.99	9.7	2.83	4.85	4.63	4.93	6.45	1.84	4.2	5.26	0.494729	2.05595e-12	6.34506e-12
11740	Slc25a5	mRNA	268.2	292.21	275.79	334.91	322.92	333.29	286.98	269.19	264.78	267.78	244.98	226.71	165.79	256.98	272.67	257.95	174.75	229.32	228.12	210.23	-0.357047	0	0
11744	Anxa11	mRNA	9.29	10.98	7.38	12.99	8.64	10.58	11.09	8.61	21.09	13.17	9.81	14.28	8.42	9.2	9.11	6.9	11.09	6.35	9.72	11.75	-0.219004	3.13374e-13	1.00038e-12
11745	Anxa3	mRNA	2.04	1.37	1.66	1.85	2.08	1.78	1.41	1.26	1.52	2.43	0.89	2.13	1.61	2.73	2.41	3.39	7.55	1.23	2.72	1.87	0.783458	3.1826e-22	1.38173e-21
11746	Anxa4	mRNA	28.51	29.14	32.38	32.38	35.21	28	24.55	25.7	30.62	34.64	23.33	21.95	19.45	25.64	30.48	29.59	50.6	29.43	34.09	28.5	0.021735	0.266206	0.331108
11747	Anxa5	mRNA	35.44	41.57	45.85	44.13	52.51	43.95	39.01	33.62	39.42	57.1	34.67	84.81	39.67	38.05	41.56	50.42	67.95	38.14	44.51	54.37	0.269208	1.02772e-57	8.50279e-57
11749	Anxa6	mRNA	51.53	60.54	54.17	53.04	60.29	47.28	50.63	41.52	58.68	46.8	41.83	20.04	27.34	42.85	48.57	43.22	36.67	40.88	37.77	40.52	-0.465521	6.02925e-236	1.2391e-234
11750	Anxa7	mRNA	29.57	33.79	32.25	36.76	37.23	38.05	37.19	37.45	45.62	30.07	33.15	47.28	28.34	25.64	25.59	26.07	30.68	31.48	31.75	28.36	-0.218469	1.52109e-44	1.04408e-43
11752	Anxa8	mRNA	0.09	0.06	0.12	0.28	0.12	0.06	0.03	0.09	0.14	0.06	0.09	0.18	0	0.03	0.06	0.12	0.21	0.27	0	0.03	-0.0599201	0.86418	0.8973
11754	Aoc3	mRNA	0.08	0.13	0.06	0.25	0.15	0	0.02	0.13	1.29	0.09	0.04	0.59	0.31	0.06	0.04	0.06	0.35	0.09	0.08	0.1	-0.267584	0.162795	0.214174
11757	Prdx3	mRNA	84.96	86.36	84.99	84.55	84.88	95.03	88.97	79.5	70.09	74.77	64.39	79.73	64.91	75.39	86.89	66.28	74.37	60.59	81.82	76.93	-0.139245	1.44586e-22	6.3422e-22
11758	Prdx6	mRNA	250.45	268.48	277.95	300.25	291.74	353.37	297.35	266.17	341.5	262.18	230.95	85.02	155.98	200.73	202.03	189.73	160.61	197.09	216.48	210.35	-0.668192	0	0
117586	A1bg	mRNA	85.09	135.61	33.56	27.96	36.64	56.18	95.48	43.72	17.71	50.33	19.52	2.49	1.58	11.53	5.28	10.25	16.34	15.24	66.4	100.58	-1.07478	0	0
117589	Asb7	mRNA	1.55	1.7	1.83	1.62	1.51	1.48	1.78	1.61	1.51	2.07	1.32	2.76	1.65	1.6	1.7	1.25	2.3	1.75	1.83	2.03	0.208332	3.35377e-05	6.91951e-05
117590	Asb10	mRNA	0	0	0	0	0.02	0	0	0.03	0.02	0.02	0	0	0	0.02	0	0	0	0	0	0	-1.71888	0.232374	0.294083
117591	Slc2a9	mRNA	10.61	12.56	11.95	12.85	11.3	11.32	13.2	10.37	12.63	12.1	7.52	3.27	6.4	8.6	11.31	8.31	6.25	8.77	10.19	8.94	-0.523955	2.13129e-86	2.26789e-85
117592	B3galt6	mRNA	0.52	0.27	0.71	0.33	0.52	0.29	0.54	0.28	0.85	0.39	0.76	0.8	0.79	0.81	0.77	0.76	0.85	0.97	1.12	0.97	0.806362	5.11831e-15	1.75766e-14
117599	Helb	mRNA	1.47	1.82	1.81	1.81	1.62	1.7	1.87	1.81	2.05	2.24	2.25	3.98	3.66	2.55	1.72	2.26	3.39	3.05	2.38	2.52	0.610986	1.46507e-39	9.29913e-39
117600	Srgap1	mRNA	0.15	0.13	0.15	0.17	0.14	0.1	0.06	0.17	0.15	0.22	0.05	0.11	0.19	0.12	0.09	0.15	0.12	0.12	0.16	0.18	0.0331894	0.821345	0.862311
117606	Boc	mRNA	0.01	0.05	0.02	0.05	0.02	0	0.01	0.04	0.09	0.04	0	0.54	0.02	0.02	0.04	0.06	0.18	0.01	0.02	0.02	1.72169	9.19412e-09	2.38093e-08
11761	Aox1	mRNA	12.54	9.34	8.73	11.89	8.29	12.11	10.66	11.72	10.96	15.13	13.6	3.84	4.91	9.89	10.45	14.1	5.79	11.93	12.76	8.22	-0.330171	1.18597e-48	8.69379e-48
11764	Ap1b1	mRNA	12.98	11.12	11.49	11.18	11.64	10.78	11.36	11.79	13.03	13.49	10.8	11.59	10.21	13.04	10.91	13.18	14.81	9.04	14.1	14.81	0.0793539	0.000242929	0.000466877
11765	Ap1g1	mRNA	10.04	8.71	8.05	9.1	7.56	8.89	9.2	7.94	11.18	10.19	9.39	11.28	8.11	8.91	8.82	7.03	8.45	8.22	8.9	8.31	-0.0733125	0.000127325	0.000250524
11766	Ap1g2	mRNA	3.17	3.47	4.14	2.82	3.96	3.12	2.67	2.85	3.04	2.89	3.57	3.34	2.79	2.8	2.83	3.41	3.13	3.04	4.02	3.53	-0.021287	0.670326	0.731671
11767	Ap1m1	mRNA	16.12	14.47	15.17	14.62	13.77	15.55	16.78	16.21	16.23	17.59	13.82	21.21	13.06	17.13	15.11	15.29	14.68	12.48	13.67	14.31	-0.0229096	0.402496	0.474202
11768	Ap1m2	mRNA	0.09	0.16	0.34	0.06	0.13	0.1	0.19	0.06	0.09	0.49	0.16	0.19	0.12	0.03	0.16	0.25	2.55	0.13	0.19	0.12	1.31616	1.51839e-09	4.10722e-09
11769	Ap1s1	mRNA	20.47	24.94	29.06	26.22	30.04	26.55	23.03	23.55	22.67	21.26	22.72	31.36	23.15	25.55	26.29	26.68	28.81	21.37	31.75	32.64	0.167648	1.5528e-10	4.41558e-10
11770	Fabp4	mRNA	6.9	12.35	10.75	8.82	12.3	10.26	8.69	9.5	47.12	10.86	4.95	171.67	97.7	10.34	7.1	8.61	25.13	3.08	23.35	40.12	1.73045	0	0
11771	Ap2a1	mRNA	7.89	8.04	8.13	7.7	8.46	6.87	6.98	8.86	9.04	9.38	10.34	16.27	10.77	9.69	8.68	8.32	8.98	7.48	9.69	8.17	0.239455	1.34522e-17	5.05543e-17
11772	Ap2a2	mRNA	17.76	14.5	14.82	14.83	15.74	15.28	14.48	16.62	16.05	20.76	18.09	17.36	15.65	15.48	13.15	14.73	15.26	11.24	15.97	16.25	-0.128442	1.50155e-12	4.66474e-12
11773	Ap2m1	mRNA	79.33	80.97	81.57	76.13	82.39	78.57	80.33	85.22	73.99	79	84.22	83.53	99.38	86.15	79.19	87.98	81.9	74.55	81.3	90.03	0.0851201	1.04012e-18	4.06452e-18
11774	Ap3b1	mRNA	9.02	9.58	8.82	9.33	9.4	8.78	10.58	9.83	8.48	9.45	8.07	10.1	7.65	8.71	8.37	8.01	10.4	8.78	9.69	9.2	-0.0334625	0.176464	0.230533
11775	Ap3b2	mRNA	0	0	0	0	0	0	0	0	0	0	0	0.06	0	0	0	0	0	0	0	0.03	3.86608	0.0124293	0.019881
11776	Ap3d1	mRNA	13.1	11.18	12.85	10.16	12.37	11.6	12.75	14.52	13.35	14.46	14.18	15.22	15.96	14.35	14.27	15.65	17.83	13.11	14.71	14.04	0.236317	1.80358e-37	1.10285e-36
11777	Ap3s1	mRNA	29.57	29.46	32.83	35.4	34.82	36.87	31.73	35.36	30.62	35.5	37.43	62.27	35.45	33.72	22.99	27.74	27.95	34.64	44.41	34.52	0.0997992	1.01701e-05	2.18393e-05
11778	Ap3s2	mRNA	4.71	4.13	3.87	4.14	4.26	3.75	4.86	4.44	4.7	4.7	3.8	6.72	4.48	4.51	4.13	4.06	5.07	4.37	4.87	5.08	0.161368	2.92397e-08	7.36977e-08
11781	Ap4m1	mRNA	3.62	3.55	3.72	3.35	3.52	4.09	4.41	4.99	5.26	4.58	3.63	5.56	4.4	4.43	4.95	5.66	3.84	4.94	4.41	3.77	0.206306	1.85721e-07	4.46398e-07
11782	Ap4s1	mRNA	8.13	7.98	7.92	6.21	7.09	7.3	7.97	6.59	6.89	9.51	8.51	6.58	6.6	7.37	8.66	8.22	8.13	7.56	6.72	7.76	0.0146678	0.772584	0.821548
11783	Apaf1	mRNA	0.28	0.31	0.26	0.32	0.35	0.31	0.32	0.27	0.29	0.34	0.19	1.45	0.51	0.32	0.37	0.37	0.56	0.24	0.42	0.49	0.840054	2.45628e-19	9.83757e-19
11784	Apba2	mRNA	0.05	0.05	0.03	0.12	0.02	0.02	0.03	0.02	0.03	0.07	0.03	0	0.02	0.07	0.05	0.03	0.02	0.05	0.03	0.14	0.133242	0.736012	0.789426
11785	Apbb1	mRNA	0.26	0.36	0.26	0.33	0.29	0.24	0.23	0.18	0.12	0.19	0.32	0.28	0.34	0.44	0.38	0.38	0.37	0.27	0.22	0.39	0.398474	0.0299869	0.0453341
11787	Apbb2	mRNA	1.19	1.43	1.36	1.55	1.4	1.86	1.23	1.44	1.36	2.04	1.03	1.44	1.21	1.13	1.63	1.64	1.27	1.46	1.55	1.21	-0.0506267	0.353665	0.424447
11789	Apc	mRNA	1.75	1.47	1.31	1.72	1.62	1.72	1.38	1.56	1.81	1.77	1.64	3.4	2.05	2.02	1.89	1.76	2.23	1.64	1.57	1.74	0.323734	1.60077e-24	7.40317e-24
11790	Speg	mRNA	0.37	0.43	0.32	0.6	0.44	0.48	0.28	0.44	0.21	0.51	0.18	0.31	0.42	0.37	0.48	0.64	0.61	0.34	0.37	0.26	0.175497	0.162349	0.213668
11792	Apex1	mRNA	15.86	17.07	17.66	14.36	13.58	11.52	12	12.68	10.46	18.24	14.02	29.94	18.9	17.08	14.38	16.26	14.92	13.54	16.52	15.25	0.284204	1.38008e-17	5.18305e-17
11793	Atg5	mRNA	22.31	22.57	20.38	23.44	18.86	18.3	18.5	16.75	21.28	22.99	20.28	17.86	14.37	21.56	22.32	17.54	17.39	19.29	19.45	18.75	-0.134608	1.15621e-09	3.1437e-09
11796	Birc3	mRNA	3.41	5.3	4.22	4.41	4.14	3.73	4.22	3.41	2.97	5.79	3.17	6.95	3.87	4.5	2.86	3.58	3.55	2.55	2.95	3.18	-0.101508	0.0290395	0.0440167
11797	Birc2	mRNA	4.69	4.78	4.6	4.9	4.88	5.57	4.68	5.37	3.7	4.1	4.65	7.94	5.98	5.39	5.85	5.3	5.62	4.29	4.68	4.46	0.227115	2.51133e-10	7.07295e-10
11798	Xiap	mRNA	10.13	10.29	9.61	12.87	9.39	11.36	11.59	10.47	9.55	11.4	8.8	17.71	11.47	10.83	10.88	9.11	14.82	11.08	13.67	13.32	0.264321	1.17406e-52	9.11434e-52
11799	Birc5	mRNA	1.17	1.37	1.3	1.12	1.08	1.15	0.72	0.97	1.42	0.59	0.93	1.57	0.52	0.51	0.97	1.11	0.33	0.51	0.41	0.88	-0.529543	1.5057e-07	3.63469e-07
11800	Api5	mRNA	16.56	11.73	13.31	13.37	12.21	12.7	13.57	12.25	14.88	14.59	15.08	17.43	14.58	15.53	15.75	15.38	14.98	12.34	14.33	13	0.115328	1.94171e-08	4.94424e-08
11801	Cd5l	mRNA	24.04	21.55	19.08	16.28	27.17	30.35	31.75	28.58	17.75	16.98	17.64	23.57	44.63	73.05	16.14	39.97	30.32	6.35	30.84	44.73	0.597059	1.22184e-197	2.24771e-196
11803	Aplp1	mRNA	0.34	0.39	0.81	0.3	0.41	0.3	0.25	0.42	0.29	0.25	0.14	0.84	0.4	0.31	0.46	0.39	2.8	0.33	0.45	0.78	1.11119	1.67656e-16	6.05052e-16
11804	Aplp2	mRNA	96.07	94.8	97.45	94.94	96.71	94.9	90.29	90.96	121.06	95.96	78.16	52.79	59.23	94.91	104.1	96.66	69.98	92.14	70.76	77.76	-0.265835	3.15975e-211	6.00353e-210
11806	Apoa1	mRNA	6039.56	4267.78	6792.3	3676.15	3553.67	3768.76	5000.3	5194.24	7701.51	8948.32	9658.77	5521.58	8290.44	10978.2	12207.2	14797.5	6907.85	12762.1	10290.9	10561.5	0.798835	0	0
11807	Apoa2	mRNA	18730.2	16057.1	19703	16460.8	21931.2	17425.3	16986.8	21625.1	14058.1	18486.1	17086.1	5038.46	11427.4	17144.1	18655.2	19858.7	10161.8	19079.2	16884.5	11739.9	-0.325617	0	0
11808	Apoa4	mRNA	107.7	976.56	622.22	580.61	835.67	714.05	174.72	154.59	708.73	175.88	509.05	3034.58	2408.11	497.49	350.93	315.87	658.44	509.88	612.77	2185.79	1.22577	0	0
11810	Apobec1	mRNA	5.65	3.86	3.36	4.75	4.61	6.41	4.36	3.68	2.59	9.59	2.74	8.43	7.23	8.5	5.68	8.09	4.91	3.6	5.71	6.82	0.489626	6.65733e-31	3.57487e-30
11811	Apobec2	mRNA	0.09	0.05	0.04	0.18	0	0	0.05	0.05	0	0.09	0	0.09	0.04	0	0.05	0.05	0.09	0.23	0	0	0.281117	0.632345	0.695812
11812	Apoc1	mRNA	11095.2	8982.82	11383.9	8061.52	12090.9	9183.16	9596.47	11288	6262.77	9202.62	8894.39	2682.11	4965.88	8702.83	10220.1	10828.6	5145.84	10678.8	7659.8	5190.54	-0.399494	0	0
11813	Apoc2	mRNA	101.12	119.93	150.88	157.95	242.22	146.77	138.88	118.85	124.81	159.83	217.61	158.75	126.89	199.93	159.62	188.93	190.16	245.29	182.51	384.64	0.39518	8.10649e-171	1.33946e-169
11814	Apoc3	mRNA	5256.18	5209.2	6585.78	4094.06	6849.48	4181.63	5080.72	5811.64	3669.09	5562.38	5129.93	2821.89	5224.69	5748.82	6640.23	6417.17	3454.38	6028.66	4363.71	3836.93	-0.085931	1.30655e-181	2.23762e-180
11815	Apod	mRNA	0.13	0.14	0.34	0.14	0.13	0.25	0.03	0.11	0.05	0.05	0.05	1.51	0.27	0.24	0.03	0.03	0.1	0.08	0.07	0.24	1.13825	2.07778e-06	4.66485e-06
11816	Apoe	mRNA	16012.4	14030.8	16767.4	13579.7	16762.4	16326.6	16817.4	18889.5	14445.7	14147.2	13940.6	6682.38	10806.4	14731.3	15657.9	18723.9	8153.64	14663.8	10927.8	9358.18	-0.360949	0	0
11818	Apoh	mRNA	2067.39	1850.84	2038.5	1739.47	1810.32	1966.22	1876.98	2041.9	1747.73	1963.72	1814.23	1005.93	1755.1	1938.27	2281.64	2213.65	1489.72	2126.94	2094.35	1701.02	-0.0533656	1.45184e-56	1.18313e-55
11819	Nr2f2	mRNA	8.31	7.39	8.11	8.88	10.02	8.9	7.7	8.64	9.63	10.77	8.67	8.01	9.03	14.5	11.9	12.05	11.83	9.88	10.45	11.67	0.346082	8.55152e-47	6.07882e-46
11820	App	mRNA	18.9	18.9	18.29	22.77	19.91	18.46	19.57	18.52	27.78	24.8	13.98	21.21	16.59	25.26	29.47	30.83	22.84	22.16	24.01	20.81	0.200102	3.50945e-30	1.85979e-29
11821	Aprt	mRNA	26.78	33.75	35.06	25.88	36.16	41.54	32.43	33.37	29.04	28.98	41.13	37.4	35.44	47.43	46.35	49.61	49.71	47.74	36.49	56.35	0.450217	1.46179e-65	1.30182e-64
11826	Aqp1	mRNA	14.27	16.1	20.85	22.5	24.23	14.76	18.18	18.09	28.11	24.31	7.15	16.03	16.6	17.26	18.1	20.11	79.59	3.74	21.02	23.75	0.35435	8.89849e-74	8.48606e-73
11828	Aqp3	mRNA	0.16	0.19	0.34	0.27	0.29	0.13	0	0	0	0	0.1	0.03	0	0.16	0	0	0.09	0.12	0.03	0.15	-1.05322	0.00475106	0.00801427
11829	Aqp4	mRNA	0.03	0.4	0.17	0.33	0.3	1.13	0.26	0.18	0.3	0.29	0.51	0.2	0.14	0.32	0.33	0.39	0.22	0.51	0.4	0.97	0.150416	0.165214	0.216946
11830	Aqp5	mRNA	0.14	0.21	0.31	0.5	0.28	0.25	0	0.04	0.07	0	0	0	0	0.04	0.11	0	1.51	0	0	0	0.193654	0.503355	0.575102
11832	Aqp7	mRNA	0.39	0.11	0.37	0.3	0.26	0.33	0.47	0.39	0.46	0.37	0.28	0.47	0.53	0.37	0.18	0.69	0.24	0.52	0.2	0.41	0.223007	0.153381	0.203345
11833	Aqp8	mRNA	42.56	55.23	51.07	49.47	48.48	16.04	24.26	13.78	22.14	91.89	19.36	9.67	6.46	26.32	34.94	36.75	23.04	28.25	26.01	17.06	-0.775319	1.23898e-258	2.72012e-257
11834	Aqr	mRNA	3.38	3.16	2.84	3.46	2.8	2.57	2.83	2.5	4.49	3.59	3.26	6.3	3.25	3.8	3.31	3.36	4.65	3.01	4.18	4.08	0.32948	4.01516e-20	1.64801e-19
11835	Ar	mRNA	2.55	1.73	1.92	1.83	1.46	1.94	1.83	1.7	1.86	1.86	1.73	0.65	0.98	1.57	1.95	1.96	1.39	1.67	1.64	1.74	-0.303087	8.7631e-17	3.20446e-16
11836	Araf	mRNA	24.89	25.23	26.89	22.3	23.09	24.77	24.64	25.1	30.33	28.33	26.45	29.44	25.71	30.53	32.6	29.65	27.8	25.8	28.81	32.34	0.184467	3.36245e-23	1.50263e-22
11837	Rplp0	mRNA	287.36	277.94	306.71	257.22	285.12	310.65	336.09	345.54	330.15	309.15	303.94	485.76	356.88	320.46	304.28	325.5	418.97	277.4	371.91	388.49	0.249009	1.53378e-268	3.46818e-267
11838	Arc	mRNA	0.02	0.05	0.02	0.02	0.07	0.05	0.04	0.04	0.09	0.05	0	0.09	0	0.04	0	0.05	0.07	0	0.07	0.07	0.0966923	0.818053	0.859374
11839	Areg	mRNA	0	0	0	0.05	0	0	0	0.05	0	0	0	0.32	0	0	0	0	0.09	0.09	0	0	2.74055	0.00354588	0.00606259
11840	Arf1	mRNA	116.41	115.54	112.48	113.29	116.12	122.62	137.63	121.97	131.68	126.66	113.04	163.76	133.45	118.29	105.18	96.58	145.53	97.31	129.2	125.48	0.0402348	7.3599e-05	0.000147743
11841	Arf2	mRNA	1.99	1.75	2.32	2.05	2.02	2.26	2.07	2.12	3.22	2.92	3.43	9.96	4.12	3.77	2	1.55	3.7	1.86	3.66	3.12	0.65052	1.30452e-29	6.81948e-29
11842	Arf3	mRNA	12.41	10.76	11.39	9.99	10.34	10.36	10.73	10.96	15.27	12.84	10.82	18.41	12.11	13.23	13.47	12.93	12.84	10.86	13.98	14.19	0.244151	7.17833e-27	3.52942e-26
11843	Arf4	mRNA	71.12	67.95	73.72	69.32	68.3	85.77	87.19	82.62	65.82	66.07	59.52	86.27	76.67	65.1	62.36	59.43	100.6	64.37	85.24	82.44	0.0706203	7.54473e-09	1.96317e-08
11844	Arf5	mRNA	83.98	81.34	97.61	74.86	84.74	66.58	60.85	54.84	58.46	65.79	55.54	46.38	58.42	59.56	61.08	61.32	48.6	48.33	55.82	45.56	-0.40647	7.97522e-92	8.80468e-91
118445	Klf16	mRNA	1.24	1.27	2.2	1.81	3.23	1.8	1.87	2.68	1.74	1.39	2.37	2.11	2.26	1.07	1.25	1.55	1.29	1.26	1.5	1.69	-0.334278	1.64781e-06	3.72603e-06
118446	Gjc3	mRNA	1.54	1.34	1.79	1.08	1.55	1.63	1.26	1.7	1.02	1.63	1.67	2.55	2.78	3.3	3.03	2.55	2.07	2.68	1.72	2.1	0.776835	2.23243e-41	1.45965e-40
118449	Synpo2	mRNA	0.06	0.03	0.07	0.02	0.09	0.07	0.05	0.03	0.12	0.05	0.03	0.03	0.04	0.08	0.08	0.07	0.9	0.05	0.09	0.1	1.52659	2.33478e-13	7.49183e-13
11845	Arf6	mRNA	10.18	8.57	9.81	9.32	7.72	9.62	9.02	8.63	11.04	9.77	10.74	17.55	16.46	10.53	10.47	8.55	12.54	9.33	9.76	11.42	0.321383	1.5808e-41	1.03632e-40
118451	Mrps2	mRNA	22.08	24.43	26.99	24.86	21.65	21.84	18.56	16.05	25.67	25.44	25.05	30.18	19.87	24.76	28.72	26.99	24.1	24.39	28.32	25.57	0.165809	1.6298e-14	5.48191e-14
118452	Baalc	mRNA	0	0.01	0	0	0	0	0	0.01	0	0	0	0.49	0	0.04	0	0.03	0	0	0	0	4.63867	6.99177e-12	2.11568e-11
118453	Mmp28	mRNA	0.02	0.05	0	0.1	0.06	0.05	0.05	0.05	0.25	0.04	0.08	0.34	0.11	0.1	0.11	0.06	0.11	0.02	0.06	0.06	0.635067	0.0213789	0.0330868
118454	Gjc2	mRNA	0.25	0.23	0.49	0.61	0.4	0.28	0.63	0.33	0.39	0.48	0.15	0.08	0.2	0.31	0.41	0.6	0.29	0.15	0.3	0.31	-0.395269	0.0239123	0.0367585
11846	Arg1	mRNA	977.38	980.42	1041.36	946.06	1045.85	807.09	880.26	778.2	761	617.84	945.39	1502.21	540.8	1328.25	1714.91	1355.55	700.49	1251.59	834.91	1107.47	0.361663	0	0
11847	Arg2	mRNA	0.35	0.23	0.16	0.16	0.19	0.28	0.2	0.36	0.08	0	0.08	1.86	0.42	0.44	0.16	0.58	0.15	0.16	0	0.26	1.24043	1.38262e-07	3.34548e-07
11848	Rhoa	mRNA	91.41	86.2	83.28	88.13	82.04	87.06	92.65	84.06	95.44	103.11	80.8	96.79	78.35	83.42	81.6	77.88	82.64	74.39	89.26	85.65	-0.0902074	4.33427e-15	1.49195e-14
11852	Rhob	mRNA	10.23	13.07	16.59	13.15	13.11	10.37	11.91	13.88	17.69	12.95	12.71	27.65	22.68	20.17	28.27	30.74	21.63	16.92	17.71	17.05	0.763853	4.11414e-218	8.01864e-217
11853	Rhoc	mRNA	9.36	8.38	12.11	12.26	11.61	8.03	8.22	9.41	18.28	14.26	13.11	58.23	19.88	13.99	14.43	19.48	18.13	12.52	18.93	22.95	0.955709	1.31427e-146	1.95408e-145
11854	Rhod	mRNA	14.15	13.49	14.01	15.11	17.63	19.51	15.39	17.91	15.54	26.62	19.09	19.69	12.27	20.7	10.57	19.33	15.24	13.64	16.4	19.06	-0.0711778	0.0298897	0.0452146
11855	Arhgap5	mRNA	5.48	4.31	4.7	5.25	4.14	5.21	4.45	5.82	4.45	5.18	6.66	10.27	6.64	6.96	7.43	6.69	8.11	8.25	7.79	6.63	0.596562	1.497e-205	2.81048e-204
11856	Arhgap6	mRNA	0.84	1.63	1.07	1.3	1.19	1.08	1.69	1.48	1.22	1.87	1.09	0.96	0.56	1.02	1.29	1.09	1.06	0.68	1.05	0.92	-0.463193	2.45243e-11	7.24178e-11
11857	Arhgdib	mRNA	8.27	9.35	7.9	7.92	7.32	10.14	8.15	8.26	9.93	9.44	3.99	20.69	11.3	15.08	7	8.33	12.29	2.73	14.57	24.04	0.637864	3.03201e-45	2.09944e-44
11858	Rnd2	mRNA	5.32	6.35	4.89	8.41	7.38	8.52	5.8	5.67	5.51	5.45	10.16	17.21	12.66	8.02	8	5.61	5.29	6.85	6.3	8.15	0.38011	1.53159e-08	3.92063e-08
11859	Phox2a	mRNA	0	0	0	0	0	0	0	0	0	0	0.03	0.31	0	0	0	0	0	0	0	0	3.46222	0.00315865	0.00543747
11861	Arl4a	mRNA	14.09	8.22	9.32	8.75	6.67	9.03	6.46	7.98	7.12	12.39	7.46	23.96	6.86	12.27	14.64	14.15	9.37	15.55	12.31	11.78	0.596162	2.69496e-139	3.84241e-138
11863	Arnt	mRNA	6.11	7.04	7.06	9.51	6.26	8.19	7.82	6.14	9.39	9.06	6.33	10.1	9.35	7.15	7.22	6.51	8.58	6.18	7.2	7.94	0.0463401	0.0808092	0.113529
11864	Arnt2	mRNA	0	0.02	0	0	0	0	0	0	0	0	0	0.31	0.02	0	0	0	0.02	0	0.01	0	4.60304	1.34905e-11	4.02814e-11
11865	Arntl	mRNA	3.99	1.28	1.21	1.46	0.96	1	0.54	0.54	0.67	11.26	4.07	5.16	3.3	11.49	8.5	6.48	8.79	4.12	6.52	6.11	1.4364	1.70618e-231	3.45735e-230
11867	Arpc1b	mRNA	17.19	17.14	20.98	17.41	19.7	16.95	18.72	20.77	19.42	16.19	20.37	37.22	23.27	21.43	18.98	24.42	22.77	14.5	22.08	23.15	0.312149	8.20027e-32	4.48805e-31
11872	Art2b	mRNA	0.32	0.18	0.2	0.33	0.64	0.39	0.21	0.12	0.25	0.22	0.23	0.13	0.19	0.66	0.1	0.25	0.15	0.06	0.16	0.31	-0.440222	0.00839737	0.0137548
11876	Artn	mRNA	0	0	0	0	0	0	0.03	0	0.03	0	0	0	0	0.03	0	0	0.06	0	0	0.02	1.28112	0.289817	0.356404
11877	Arvcf	mRNA	2.85	2.94	3.31	3.69	3.66	3.02	3.13	3.76	3.04	4.37	2.22	1.86	1.34	3.47	3.49	4.52	2.5	2.62	3.41	2.72	-0.182144	1.16566e-05	2.4942e-05
11881	Arsb	mRNA	9.12	9.23	7.89	9.73	7.72	9.51	8.01	8.17	10.35	8.78	6.55	4.62	6.23	8.28	8.81	7.49	6.11	6.12	6.91	7.59	-0.324391	2.78667e-33	1.5753e-32
11883	Arsa	mRNA	3.51	6.54	4.48	6.42	5.9	3.6	3.12	4.11	5.39	3.77	4.24	15.37	7.12	6.68	4.09	4.6	6.57	5.34	6.66	7.31	0.609853	3.90908e-74	3.75056e-73
11886	Asah1	mRNA	14.84	14.42	14.37	16.92	14.88	16.6	17.04	14.47	16.47	21.33	12.41	24.74	17.35	17.35	17.36	16.37	21.42	17.91	22.25	21.83	0.311813	1.85541e-39	1.17466e-38
11889	Asgr1	mRNA	360.29	366.88	391.86	332.49	368.43	377.19	391.77	390.61	467.06	386.73	434.07	246.42	407.85	399.4	411.1	376.29	386.9	404.03	446.34	417.67	-0.0039111	0.579608	0.645513
11890	Asgr2	mRNA	266.82	250.66	284.18	253.15	289.71	284.69	283.09	292.21	348.71	322.64	271.27	73.09	171.67	241.63	307.59	291.24	245.67	325.52	303.52	242.29	-0.235852	3.25818e-186	5.69804e-185
11891	Rab27a	mRNA	1.02	1.42	1.59	1.15	1.41	0.9	0.63	1.05	0.98	0.85	0.78	1.55	0.82	1.36	1.22	0.91	1.72	0.82	1.37	1.32	0.210443	0.00824407	0.0135305
11898	Ass1	mRNA	3290.07	4017.81	3675.05	3412.48	4150.89	2693.13	2354.73	1998.1	2721.76	1948.84	1962.22	597.97	606.52	2970.99	4059.36	2771.25	481.65	1993.71	597.43	977.33	-0.827257	0	0
11899	Astn1	mRNA	0	0	0.01	0.01	0.01	0	0.01	0.01	0	0.03	0	0.03	0	0	0.05	0.02	0.04	0.01	0.01	0.05	1.76654	0.000384932	0.000725498
11905	Serpinc1	mRNA	1439.17	1410.68	1359.91	1388.42	1415.74	1255.2	1324.03	1243.93	1498.39	1291.71	1330.07	537.35	941.16	1391.11	1523.36	1469.02	1139.25	1309.33	1313.3	1083.61	-0.196012	0	0
11906	Zfhx3	mRNA	1.16	1.04	1.7	1.29	1.24	1.17	0.95	1.3	0.88	1.11	1.03	1.23	1.65	1.26	1.33	1.5	1.2	1.14	1.24	1.11	0.160466	1.50747e-05	3.19565e-05
11907	Ate1	mRNA	3.58	3.43	3.19	3.43	3.09	3.24	3.01	2.87	3.58	4.15	3.04	5.29	2.21	3.8	4.07	3.23	2.68	3.2	2.92	2.83	1.14857e-05	0.999756	0.999756
11908	Atf1	mRNA	8.04	6.84	6.48	8.1	6.41	9.01	8.38	7.54	11.13	10.48	9.45	13.52	9.17	8.38	8.56	7.69	7.93	7.57	7.86	8.79	0.0834597	0.0125353	0.0200227
11909	Atf2	mRNA	6.04	6.36	5.61	6.32	5.21	5.47	4.86	4.73	5.13	6.48	5.15	8.17	6.06	5.91	6.67	5.02	6.65	5.8	5.61	5.37	0.129661	2.57463e-05	5.36103e-05
11910	Atf3	mRNA	0.71	1.43	0.95	0.59	0.74	0.51	0.69	0.71	1.46	0.56	0.88	1.41	1.29	1.1	1.26	0.61	0.94	0.54	0.44	0.55	0.0982528	0.391323	0.462987
11911	Atf4	mRNA	69.7	55.56	63.96	38.53	51.15	44.98	51.02	59.73	67.29	76.22	71.41	107.2	109.39	66.61	64.62	61.2	70.96	55.03	62.54	53.49	0.288457	5.69792e-81	5.80693e-80
11920	Atm	mRNA	0.39	0.46	0.5	0.6	0.53	0.45	0.52	0.57	0.65	0.61	0.44	0.57	0.7	0.52	0.49	0.44	0.59	0.4	0.63	0.46	0.035011	0.555969	0.622539
11922	Neurod6	mRNA	0	0	0	0	0	0.03	0	0	0	0	0.02	0	0	0.02	0	0	0	0	0	0.05	0.861214	0.51033	0.580569
11927	Atox1	mRNA	146.19	150.35	176.94	146	223.33	173.69	152.04	162.72	120.49	139.6	189.14	208.18	203	155.85	138.69	173.22	178.62	135.06	223.25	194.8	0.149311	1.20763e-16	4.38007e-16
11928	Atp1a1	mRNA	85.28	83.89	80.54	95.49	96.98	92.9	97.26	96.09	144.56	70.59	89.38	155.28	103.22	71.83	76.27	68.6	92.65	68.71	70.32	73.39	-0.116029	1.55233e-45	1.08134e-44
11931	Atp1b1	mRNA	29.68	27.69	32.46	28.7	27.53	18.82	22.99	22.93	32.09	25.67	27.15	12.76	16.4	22.81	26.94	21.47	45.45	24.98	19.29	19.06	-0.210913	1.19025e-29	6.22964e-29
11932	Atp1b2	mRNA	0.27	0.24	0.36	0.48	0.52	0.3	0.26	0.43	0.57	0.45	0.17	0.4	0.29	0.36	0.47	0.4	0.14	0.21	0.25	0.65	-0.059042	0.685705	0.743736
11933	Atp1b3	mRNA	21.29	17.88	17.16	19.87	20.9	19.59	17.1	18.04	17.08	19.09	18.32	41.79	24.58	25.72	13.48	16.7	15.56	11.99	19.65	18.9	0.167726	1.06142e-11	3.18684e-11
11936	Fxyd2	mRNA	0.1	0	0.1	0.1	0	0.1	0.1	0.31	0	0.1	0.92	0	0.1	0	0	0.1	0.1	0	0	0.2	-1.64488	0.0116381	0.0186929
11937	Atp2a1	mRNA	0.11	0.13	0.17	0.13	0.19	0.18	0.07	0.14	0	0	0.03	0.13	0	0.05	0.06	0.11	0.03	0.03	0.03	0.06	-0.891211	0.00240744	0.00419756
11938	Atp2a2	mRNA	54.72	41.29	42.03	35.3	35.31	41.95	42.92	38.81	49.31	37.65	60.06	58.38	55.53	43.38	38.85	40.21	63.37	39.86	44.64	51.24	0.153732	3.73634e-49	2.75405e-48
11941	Atp2b2	mRNA	1.09	0.77	0.72	0.69	0.81	0.14	0.44	0.5	0.29	1.02	0.43	1.83	0.35	0.37	0.84	0.72	1.13	0.72	2.05	1.22	0.699757	1.73315e-28	8.82376e-28
11944	Atp4a	mRNA	0.09	0.28	0.08	0.17	0.09	0.11	0.06	0.03	0.02	0.16	0.11	0.02	0.18	0.27	0.08	0.09	0.27	0.19	0.17	0.25	0.643687	0.0031275	0.00538811
11946	Atp5a1	mRNA	271.98	332.72	279.47	340.21	352	363.14	316.66	271.68	380.93	317.58	304.53	217.79	209.62	297.64	312.89	259.05	241.19	237.16	265.38	251.51	-0.335802	0	0
11947	Atp5b	mRNA	541.11	685.79	594.55	726.1	728.23	810.93	617.84	582.33	713.76	641.74	568.6	427.01	404.73	544.76	581.41	503.66	456.71	467.23	514.57	504.33	-0.422384	0	0
11949	Atp5c1	mRNA	253.27	281.05	287.59	292.96	336.66	307.39	265.08	260.82	258.31	265.02	237.61	146.83	168.64	263.12	291.23	284.67	191.13	235.89	250.14	187.2	-0.307398	6.94327e-262	1.54784e-260
11950	Atp5f1	mRNA	143.27	180.05	165.86	185.48	185.29	210.36	146.66	143.09	134.05	159.54	150.64	113.34	115.77	141.03	161.18	124.84	130.1	136.54	153.18	138.82	-0.280309	2.15685e-185	3.7644e-184
11951	Atp5g1	mRNA	303.41	349.42	397.63	341.45	476.5	374.5	311.43	323.29	256.27	315.31	328.43	205.16	242.78	319.26	335.95	318.94	321.32	297.71	332.73	273.6	-0.223659	3.21128e-121	4.17731e-120
11957	Atp5j	mRNA	366.46	402.49	444.05	409	507	445.3	330.78	344.7	261.54	365	366.82	206.06	270.08	362.61	391.09	384.68	306.05	380.96	419.26	292.39	-0.200924	2.72909e-76	2.67005e-75
11958	Atp5k	mRNA	175.35	198	236.94	210.23	267.83	257.33	168.95	159.6	158.6	188.15	188.38	81.79	130.59	184.16	173.54	179.45	144.71	184.36	180.08	146.04	-0.365532	5.13957e-61	4.38593e-60
11964	Atp6v1a	mRNA	7.21	7.56	6.75	8.05	6.61	8	7.84	7.92	7.98	8.98	7.54	11.03	8.16	7.45	6.93	6.69	7.94	7.02	7.42	9.61	0.0681817	0.0112952	0.0181791
11966	Atp6v1b2	mRNA	14.89	16.09	14.75	16.71	17.29	17.12	18.59	15.94	17.65	17.85	15.4	24.93	16.77	16.12	15.54	15.8	17.89	11.3	17.16	19.74	0.0613337	0.00538013	0.00902282
11972	Atp6v0d1	mRNA	42.2	43.94	44.75	45.7	47.4	49.89	48.07	48.48	51.21	42.88	43.68	51.73	51.97	40.87	37.47	38.97	46.92	36.35	47.05	39.66	-0.0865467	1.0291e-06	2.35832e-06
11973	Atp6v1e1	mRNA	57.72	61.73	65.51	64.49	66.25	65.2	64.89	64.83	66.98	63.11	61.93	71.13	63.64	67.31	67.78	70.77	54.27	68.92	68.6	63.48	0.0506961	0.00305705	0.00526988
11974	Atp6v0e	mRNA	39.88	47.77	52.95	46.49	50.96	51.27	47.79	52.32	50.09	48.8	41.91	103.28	53.83	45.63	39.94	40.29	49.85	42.93	49.28	57.55	0.156074	7.49546e-11	2.16547e-10
11975	Atp6v0a1	mRNA	15.99	15.86	15.65	14.29	15.84	14.1	15.17	14.48	13.83	17.16	14.12	39.4	17.65	20.64	19.7	19.09	16.37	16.02	14.63	18.34	0.413724	7.354e-116	9.39041e-115
11977	Atp7a	mRNA	0.81	0.7	0.54	0.77	0.62	0.5	0.5	0.49	0.8	0.66	0.65	2.01	0.76	0.72	0.73	0.74	1	0.76	0.76	0.87	0.538808	1.22723e-19	4.95628e-19
11979	Atp7b	mRNA	3.15	2.75	2.36	3.1	2.45	2.76	3.24	2.49	4.18	4.68	3.15	2.95	2.29	3.02	4.07	3.93	3.7	3	3.31	4.42	0.141048	5.64844e-05	0.000114258
11980	Atp8a1	mRNA	0.77	0.59	0.63	0.57	0.64	0.6	0.58	0.55	0.79	0.74	0.44	0.52	0.53	1.06	0.89	1	1.39	0.54	0.66	0.77	0.369804	6.00295e-09	1.57046e-08
11981	Atp9a	mRNA	11.32	12.16	12.06	12.72	12.38	12.62	12.52	14.11	18.62	12.84	14.83	13.2	10.38	13.79	13.4	17.43	19.75	10.91	15.53	22.67	0.170642	4.9159e-14	1.62454e-13
11982	Atp10a	mRNA	0.06	0.12	0.08	0.08	0.09	0.05	0.06	0.15	0.11	0.09	0.04	0.61	0.08	0.06	0.11	0.15	0.18	0.07	0.11	0.19	1.08526	6.081e-09	1.5904e-08
11983	Atpif1	mRNA	11.44	15.13	16.98	14.2	17.63	15.69	13.1	13.04	12.05	15.37	7.79	6.96	7.32	11.66	14.31	12.14	16.24	16.34	10.82	10.73	-0.22859	3.75055e-11	1.09909e-10
11984	Atp6v0c	mRNA	183.02	166.61	197.1	168.49	206.69	183.55	183.3	226.07	205.12	170.54	200.62	360.95	208.76	210.99	173.92	208.29	186.52	189.65	212.93	206.62	0.194934	2.82326e-86	3.00054e-85
11987	Slc7a1	mRNA	0.08	0.11	0.06	0.09	0.13	0.14	0.13	0.12	0.22	0.13	0.06	1.15	0.16	0.19	0.11	0.21	1.09	0.11	0.15	0.15	1.67686	2.77449e-42	1.839e-41
11988	Slc7a2	mRNA	75.99	109.23	95.61	95.8	80.45	77.2	72.39	67.06	57.12	33.32	35.34	43.2	28.7	37.53	55.61	42.83	19.87	43.69	26.39	37.86	-0.968162	0	0
11989	Slc7a3	mRNA	0.04	0.04	0	0.04	0.04	0.04	0.02	0	0	0.07	0	0.11	0.05	0	0.07	0.02	0.12	0.05	0	0.03	1.28112	0.0247381	0.0379607
11990	Atrn	mRNA	6.55	5.34	4.53	5.29	4.28	4.84	5.72	5.34	6.52	6.85	5.85	7.32	6.31	8.11	5.6	5.08	6.91	5	7.13	7.8	0.246581	7.88582e-32	4.3214e-31
11991	Hnrnpd	mRNA	6.15	5.93	5.89	5.68	4.62	4.21	3.45	4.59	4.9	7.28	4.65	8.52	5.39	8.95	8.39	5.46	5.4	5.82	5.28	5.75	0.28675	1.48728e-38	9.27066e-38
11992	Auh	mRNA	23.6	27.6	28.25	26.14	28.18	31.69	26.62	23.49	24.46	22.8	24.82	11.57	19.62	26.31	31.02	28.59	21.36	30.91	27.58	21.73	-0.118288	3.71543e-06	8.23093e-06
11993	Aup1	mRNA	119.01	108.11	124.71	103.56	122.44	109.67	114.23	136.19	125.85	107.25	114.08	74.56	103.54	118.78	128.48	128.67	97.57	111.72	113.1	102.93	-0.108985	1.10877e-22	4.88331e-22
11994	Pcdh15	mRNA	0.01	0.01	0	0.01	0.03	0.02	0.02	0.02	0.02	0.01	0.01	0.01	0	0.01	0.02	0.04	0.01	0.01	0.01	0.02	-0.0160841	0.959792	0.968605
11997	Akr1b7	mRNA	1.28	1.79	1.13	1.26	1.71	1.19	1.21	0.45	0.98	1.09	0.79	727.29	0.86	1.02	2.39	2.51	4.01	1.2	2.11	0.34	6.12701	0	0
12000	Avpr2	mRNA	0.05	0	0	0	0	0.05	0	0.05	0	0	0	0	0	0	0.05	0.1	0	0.03	0.05	0	1.28112	0.19483	0.252108
12005	Axin1	mRNA	5.01	4.36	4.59	4.88	4.28	5.16	5.95	5.78	7.32	5.97	6.4	9.19	6.17	6.17	5.1	5.53	5.58	4.22	5.25	4.67	0.0695669	0.0578659	0.0834218
12006	Axin2	mRNA	1.41	0.64	0.63	0.74	1.11	1.14	1.69	1.82	2.8	3	1.74	1.08	1.8	3.17	2.88	2.65	3.06	2.08	2.31	2.84	0.678811	2.64801e-37	1.61069e-36
12007	Azgp1	mRNA	1498.51	1375.82	1574.38	1374.64	1578.62	1569.53	1450.62	1568.64	1479.56	1423.28	1456.4	736.21	1369.69	1576.44	1582.11	1818.97	1169.4	2040.85	1549.96	1298.43	-0.0288673	4.27786e-17	1.58197e-16
12009	Cep131	mRNA	0.51	0.59	0.74	0.51	0.46	0.53	0.5	0.54	0.69	0.69	0.88	1.04	1.5	1.06	0.91	1.37	1.28	0.77	1.17	1.11	0.8949	2.85649e-23	1.27916e-22
12010	B2m	mRNA	2827.1	2691.01	2898.85	2578.29	2762.41	2726.3	2727.24	2797.68	2089.98	2258.31	2173.57	2272.53	1662.45	2941.76	3074.08	3310.05	1822.27	2825.13	3011.2	2152.39	-0.0207086	1.6294e-10	4.62808e-10
12012	Baat	mRNA	164.11	127.35	121.09	139.81	118.22	147.46	133.68	111.41	113.72	145.29	128.37	131.66	138.5	137.98	164.7	141.58	75.63	139.76	116.02	94.29	-0.0547756	7.62853e-09	1.98438e-08
12013	Bach1	mRNA	3.94	4.85	4.62	5.49	3.77	6.03	5.44	4.95	5.08	4.09	2.81	3.87	3.79	3.2	3.63	3.73	3.56	3.88	3.02	3.45	-0.375416	1.28367e-34	7.47061e-34
12014	Bach2	mRNA	2.27	1.25	0.97	1.36	0.91	1	1.17	1.16	0.78	1.07	0.46	1.26	0.22	0.37	0.5	0.6	0.49	0.45	0.87	0.5	-0.934886	1.8701e-61	1.60297e-60
12015	Bad	mRNA	11.1	10.45	10.58	9.74	12.44	12.85	9.96	10.07	11.42	11.73	16.58	19.45	17.87	14.89	12.31	14.74	18.43	13.39	15.46	15.01	0.374402	1.91012e-21	8.13217e-21
12017	Bag1	mRNA	55.59	54.13	69.49	55.29	69.69	57.67	54.08	62.01	52.65	53.53	56.23	48.95	51.44	53.84	52.73	53.23	56.82	49.2	57.63	53.38	-0.133737	1.85328e-14	6.21674e-14
12018	Bak1	mRNA	7.9	9.8	9.72	8.96	8.73	8.44	9.83	7.33	10.08	8.38	8.01	21.84	9.86	10.14	10.38	10.09	8.87	7.15	9.55	11.39	0.342136	1.38042e-23	6.22336e-23
12021	Bard1	mRNA	0.23	0.11	0.15	0.2	0.15	0.19	0.05	0.21	0.04	0.26	0.1	0.16	0.09	0.09	0.19	0.22	0.08	0.18	0.13	0.15	-0.115792	0.48797	0.559715
12022	Barx1	mRNA	0.08	0.04	0.08	0	0	0	0	0.04	0	0.12	0	0	0	0	0.21	0.16	0	0.08	0	0	0.570623	0.376536	0.447504
12023	Barx2	mRNA	0.03	0	0	0.03	0	0	0	0	0	0	0	0.89	0.09	0	0.03	0	0.03	0	0	0.03	4.4104	3.66973e-10	1.02408e-09
12028	Bax	mRNA	18	15.8	20.12	14.92	18.25	15.2	16.07	21.09	13.04	20.05	18.28	57.79	22.34	27.16	24.21	27.47	28.35	15.82	30.73	22.34	0.686252	2.66359e-89	2.88919e-88
12029	Bcl6b	mRNA	0.48	0.39	0.26	0.59	0.45	0.43	0.3	0.24	1.34	0.66	0.32	1.11	1.11	0.58	0.82	0.63	0.37	0.15	0.69	0.59	0.422748	6.99578e-05	0.000140677
12032	Bcan	mRNA	0	0	0	0	0	0	0	0	0	0	0	0.17	0	0.04	0	0	0	0	0	0	4.86608	0.000182858	0.000355302
12033	Bcap29	mRNA	4.47	4.02	3.67	4.41	3.12	3.33	3.34	3	2.71	3.8	2.53	10.51	3.54	5.79	5.94	3.41	4	3.22	3.23	5.17	0.505626	4.08921e-20	1.67761e-19
12034	Phb2	mRNA	167.31	164.22	174.39	160.83	183.83	167.49	159.23	165.46	188.35	164.85	181.37	119.37	110.05	208.12	215.26	203.77	112.32	201.06	155.63	164.26	-0.0493469	7.23411e-07	1.67593e-06
12035	Bcat1	mRNA	0	0.01	0	0	0.01	0	0	0.01	0.01	0	0	0.03	0	0	0.01	0	0	0	0.01	0	0.766544	0.359669	0.430641
12036	Bcat2	mRNA	20.08	16.23	15.31	14.69	15.28	14.28	13.77	15.83	14.15	18.26	18.83	7.83	16.54	20.3	21.16	23.55	16.37	16.02	15.16	19.59	0.0990169	0.000110252	0.000217844
12038	Bche	mRNA	23.7	20.79	20.65	25.17	18.76	27.61	23.48	23.93	19.26	22.2	19.61	8.21	10.54	18.61	25.81	25.35	10.42	23.34	17.58	19.03	-0.339558	7.08815e-140	1.01478e-138
12039	Bckdha	mRNA	100.24	111.43	123.65	106.24	133.58	127.17	121.68	126.94	129.07	104.07	115	43.06	109.73	108.84	102.97	125.21	72.36	93.25	99.61	91.4	-0.328669	5.74517e-195	1.04145e-193
12040	Bckdhb	mRNA	69.87	84.08	90.01	87.65	91.64	96.13	73.43	70.43	70.55	72.17	71.74	36.98	52.82	95.34	78.17	82.59	38.96	74.04	57.09	59.35	-0.318234	2.94023e-96	3.3329e-95
12041	Bckdk	mRNA	4.17	4.1	4.97	3.54	3.56	4.45	3.23	3.78	4.68	6.54	5.16	8.9	6.86	5.61	4.46	5.89	6.41	4.81	5.45	6.21	0.472312	1.28713e-33	7.33105e-33
12042	Bcl10	mRNA	5.38	5.36	5	5.24	4.61	5.48	5.19	6.67	8.23	7	5.17	11.98	6.98	7.42	6.84	6.91	6.94	5.1	8.63	7.44	0.397423	2.04862e-21	8.71116e-21
12043	Bcl2	mRNA	0.45	0.26	0.29	0.32	0.28	0.32	0.24	0.31	0.34	0.35	0.17	0.4	0.18	0.56	0.34	0.41	0.36	0.22	0.41	0.31	0.222812	0.0239745	0.0368476
12044	Bcl2a1a	mRNA	0.38	0.39	0	0.54	0	0.22	1.1	0.39	0.42	0.61	0.12	1.86	0.68	1.27	0	1.42	0.84	0.14	1.42	1.27	1.39388	1.79805e-10	5.09214e-10
12045	Bcl2a1b	mRNA	1.91	1.29	1.12	0.29	0.56	1.32	1.81	1.25	2.25	0.33	1.33	3.8	1.97	3.81	1.25	3.17	2.04	0	1.47	2.22	0.836356	8.82135e-10	2.41284e-09
12046	Bcl2a1c	mRNA	0	0	0	0.27	0	0	0	0	0.34	0	0	0	0.14	0	0	0	0	0	0.19	0	-0.583623	0.593362	0.65876
12047	Bcl2a1d	mRNA	0.93	0.42	0.73	0.26	0.51	1.1	0	0	0.24	0	0.22	0.35	0.73	0.48	0.74	0.96	0.97	0.14	0	0.72	0.501932	0.0423813	0.0625951
12048	Bcl2l1	mRNA	17.81	20.3	28.63	19.52	22.6	16.83	19.71	24.54	19.39	18.99	20.46	48.22	11.42	16.17	15.75	17.87	26.13	15.27	19.39	19.47	0.0238204	0.246249	0.308964
12050	Bcl2l2	mRNA	4.34	4.57	4.03	4.54	3.97	4.14	4.35	3.79	4.87	5.21	4.78	7.39	5.23	4.72	4.64	4.68	5.79	3.28	4.3	4.29	0.153718	1.63064e-05	3.44791e-05
12051	Bcl3	mRNA	12.43	8.12	9.48	9.04	11.82	10.49	13.1	13.17	24.03	15.05	21.42	28.42	51.91	15.87	9.26	16.79	47.16	14.94	18.5	19.95	0.886201	2.20153e-255	4.76705e-254
12053	Bcl6	mRNA	2.51	3.13	4.37	5.78	2.7	3.68	3.36	3.01	2.76	8.02	4.35	5.13	4.77	6.05	3.33	5.2	6.1	5.35	3.43	4.71	0.354106	2.83013e-26	1.37055e-25
12054	Bcl7b	mRNA	8.13	6.39	6.9	6.55	7.04	7.61	8.5	10.73	8.22	8.62	8.93	12.26	11.47	7.98	7.23	7.53	9.08	6.52	8.91	8.49	0.153221	0.0001446	0.000283358
12055	Bcl7c	mRNA	47.56	41.93	53.63	35.14	45.49	28.14	33.75	47.91	28.34	46.19	50.47	18.63	46.17	33.96	25.22	39	25.67	35.13	39.23	35.21	-0.32154	2.15039e-37	1.31353e-36
12057	Opn1sw	mRNA	0.11	0.02	0.09	0.05	0.07	0	0.07	0.12	0.09	0.11	0.05	0.02	0.09	0.16	0.04	0.02	0.04	0	0.02	0.04	-0.4902	0.219228	0.280058
12061	Bdkrb1	mRNA	0	0.04	0	0	0	0	0	0	0	0	0	0	0.04	0.13	0	0.12	0	0	0	0.08	3.45104	0.00331792	0.0056978
12062	Bdkrb2	mRNA	0.04	0.04	0.12	0.07	0.03	0.03	0.11	0.1	0.09	0.14	0.07	0.36	0.01	0.15	0.22	0.15	0.04	0.1	0.05	0.07	0.75977	0.00153785	0.00274389
12064	Bdnf	mRNA	0.09	0.14	0.17	0.26	0.16	0.38	0.28	0.22	0.17	0.09	0.11	0.04	0.13	0.15	0.04	0.04	0.25	0.18	0.04	0.17	-0.680915	0.000524362	0.000977781
12068	Bet1	mRNA	25.37	28.45	28.93	27.89	25.58	27.22	27.11	27.01	14.01	28.6	21.82	20.47	29.22	20.72	18.43	17.43	27.57	18.89	23.18	19.7	-0.223971	1.67416e-18	6.49106e-18
12069	Bex2	mRNA	0	0	0	0.09	0	0	0	0	0.23	0.08	0	0.64	0.07	0	0.27	0.07	0	0	0	0.18	1.89605	0.00166516	0.00295949
12070	Bex3	mRNA	0.93	1.3	1.53	0.83	0.65	0.61	0.75	0.43	0.87	1.57	0.75	2.46	1.33	1.15	1.36	1.62	3.05	1.1	0.95	1.31	0.790905	3.393e-08	8.52471e-08
12075	Bfsp1	mRNA	0.03	0.08	0.08	0.05	0	0	0.06	0.03	0.05	0.16	0.08	0.03	0.08	0.06	0.13	0.06	0.26	0.05	0.03	0.03	0.512442	0.208835	0.26851
12091	Glb1	mRNA	5.49	7.28	7.27	7.23	6.99	5.77	5.23	3.91	7.73	4.92	4.53	4.33	3.85	5.63	5.82	5.79	5.04	4.83	5.49	4.81	-0.256369	5.29199e-10	1.46245e-09
12095	Bglap3	mRNA	0.46	0.23	0.2	0.06	0.62	0.45	0.43	0.4	0.38	0.4	0.11	0.08	0.44	0.32	0.48	0	4.54	0.18	0.6	0.52	1.19394	9.27792e-07	2.13263e-06
12096	Bglap	mRNA	0	0	0	0	0	0	0	0.25	0	0	0	0	0.12	0	0	0	0	0	0	0	-0.718883	0.674481	0.734268
121021	Cspg4	mRNA	0	0.03	0	0.01	0.01	0.01	0.02	0.03	0.03	0.01	0.01	0.02	0	0	0	0.01	0.1	0.01	0.01	0	0.155586	0.714058	0.76961
121022	Mrps6	mRNA	15.15	15.21	17.71	16.08	17.74	14.44	14.82	16.55	11.97	14.93	14.57	19.49	7.57	9.75	10.74	13.54	14.33	11.61	17.01	13.13	-0.237937	2.26442e-07	5.421e-07
12111	Bgn	mRNA	55.49	53.04	67.94	69.75	68.07	63.28	75.48	66.65	76.3	96.5	32.81	43.48	34.48	79.15	100.92	126.04	49.78	46.4	62.93	58.58	0.0162502	0.170385	0.223179
12116	Bhmt	mRNA	1289	924.26	958.64	858.76	949.96	2077.05	1322.64	749.98	1273.75	2357.2	2857.53	250.53	1696.24	5785.61	8193.72	4162.71	3064.37	4850.04	3212.19	4505.51	1.47695	0	0
12121	Bicd1	mRNA	0.02	0.01	0.02	0.05	0.02	0	0.02	0.03	0.01	0.01	0	0.11	0.04	0.02	0.02	0.04	0.05	0.02	0.01	0.01	1.25406	9.8111e-05	0.000194608
12122	Bid	mRNA	5.09	5.55	5.81	5.67	5.02	5.74	7.12	7.84	7.11	5.76	6.04	5.84	5.19	4.48	5.53	6.08	5.03	4.83	5.6	6.01	-0.165038	0.000307811	0.000585289
12123	Hrk	mRNA	0.02	0.05	0.05	0.09	0.03	0.11	0.05	0.17	0.04	0.04	0.06	0	0	0.04	0.05	0	0.03	0.05	0.03	0.02	-1.4093	1.27888e-05	2.72503e-05
12124	Bik	mRNA	2.01	3.38	4.13	4.37	7.62	4.43	3.57	3.53	3.59	5.62	4.58	3.13	3.7	6.05	4.83	8.6	3.45	5.32	6.21	5.84	0.3206	3.09715e-06	6.88757e-06
12125	Bcl2l11	mRNA	1.33	1.41	1.34	0.89	1.31	1.19	1.51	1.55	2.33	1.78	1.41	8.34	2.04	1.51	1.98	2.32	1.98	2.02	1.88	2.54	0.93918	6.16964e-75	5.96559e-74
12140	Fabp7	mRNA	3.07	1.4	1.89	1.8	2.93	4.37	3.18	4.31	1.28	1.87	2.36	14.18	3.53	9.04	2.78	3.53	0.86	0.68	1.83	2.4	0.735073	1.91867e-14	6.43361e-14
12142	Prdm1	mRNA	0.08	0.11	0.05	0.05	0.05	0.07	0.11	0.09	0.1	0.04	0.03	0.19	0.08	0.1	0.09	0.12	0.06	0.07	0.06	0.08	0.371882	0.103392	0.142275
12143	Blk	mRNA	0.07	0.13	0	0.18	0.22	0.18	0.09	0.04	0.45	0.22	0.04	0.13	0.11	0.56	0.16	0.15	0.06	0.04	0.11	0.06	0.0489434	0.842505	0.880639
12144	Blm	mRNA	0.24	0.71	0.85	0.55	0.41	0.43	0.19	0.26	0.08	0.29	0.2	0.36	0.07	0.18	0.58	0.13	0.06	0.29	0.16	0.16	-0.818995	3.1393e-10	8.79451e-10
12145	Cxcr5	mRNA	0.04	0.13	0.17	0.11	0.06	0.13	0.19	0.15	0.67	0.43	0.13	0.17	0.12	0.5	0.11	0.25	0.06	0.07	0.25	0.16	-0.114455	0.58792	0.653554
12151	Bmi1	mRNA	6.75	5.13	4.5	5.8	5.57	6.31	5.79	5.13	6.62	7.56	6.56	12.18	6.98	7.66	8.49	6.53	8.59	6.67	7.99	8.91	0.457505	1.29488e-49	9.6098e-49
12153	Bmp1	mRNA	32.97	27.07	26.11	21.63	25.68	28.89	29.35	33.23	35.14	34.63	43.35	23.35	33.92	48.96	53.49	49.99	35.74	48.85	36.25	42.65	0.449926	1.1732e-270	2.66672e-269
12154	Bmp10	mRNA	0.37	0.58	0.16	0.3	0.08	0.3	0.5	0.17	0.48	0.42	0.04	0.12	0.16	0.25	0.17	0.12	0.08	0.09	0.29	0.2	-0.90651	0.0010279	0.00186312
12155	Bmp15	mRNA	0	0	0	0	0	0	0.02	0.04	0	0	0	0.02	0	0	0	0	0	0	0	0	-1.30385	0.399209	0.471096
12156	Bmp2	mRNA	4.74	5.81	5.69	6.09	5.3	4.25	4.56	5.31	4.52	6.61	1.88	1.61	2.53	5.52	6.6	6.21	3.56	2.42	4.93	4.12	-0.260256	4.66826e-11	1.36067e-10
12159	Bmp4	mRNA	0.75	1.02	0.88	1.33	1.7	1.21	1.44	1.5	0.95	1.51	0.89	0.85	2.02	1.45	2.25	2.15	1.39	1.15	1.63	0.99	0.356446	0.000282362	0.000538609
12160	Bmp5	mRNA	2.03	2.53	2.11	3.32	2.73	2.54	2.53	2.3	2.09	3.89	1.37	1.22	1.72	2.65	3.39	2.69	1.73	2.17	2.29	2.03	-0.176273	0.000426668	0.000801983
12161	Bmp6	mRNA	1.43	1.32	1.39	2.25	1.9	1.49	1.2	1.48	1.83	2.37	1.08	0.51	1.32	1.46	2.16	2.29	0.88	0.87	1.38	1.49	-0.233427	0.00102418	0.00185676
12162	Bmp7	mRNA	0.68	0.49	0.92	0.54	0.79	0.79	0.76	0.68	0.63	0.81	0.57	0.63	0.42	1.11	0.55	0.43	0.43	0.64	0.43	0.24	-0.366724	0.000241007	0.000463286
12163	Bmp8a	mRNA	0	0	0	0	0.02	0	0	0	0	0	0	0	0	0	0	0	0.07	0	0	0	1.96818	0.19522	0.252377
12164	Bmp8b	mRNA	0	0.09	0.05	0.13	0.05	0.08	0.04	0.11	0.03	0.11	0.04	1.41	0.31	0.11	0.09	0.08	0.25	0.02	0.17	0.18	1.97043	3.08657e-18	1.18666e-17
12165	Gdf2	mRNA	6.05	6.84	7.03	6.5	7.18	8.49	7.19	7.6	8.13	5.94	3.48	12.44	4.69	5.96	7.11	9.42	4.19	4.14	7.38	7.99	0.0566122	0.0866795	0.12111
12166	Bmpr1a	mRNA	4.61	4.6	3.54	5.12	3.82	5.56	5.05	4.67	5.36	5.97	5.75	8.28	5.01	5.02	5.62	4.72	6.33	5.48	5.75	6.55	0.267874	2.65461e-22	1.15452e-21
12167	Bmpr1b	mRNA	0	0	0	0	0	0	0	0	0	0.01	0	0	0	0	0	0	0.01	0	0	0	0.281117	0.890153	0.916135
12168	Bmpr2	mRNA	2.24	1.98	1.98	2.86	2.57	2.44	2.21	2.05	2.19	2.95	2.07	4.08	2.3	2.36	2.63	2.5	2.55	2.27	2.47	2.29	0.168076	7.81842e-09	2.03164e-08
12169	Bmx	mRNA	0.04	0.11	0.02	0.07	0.05	0.04	0.04	0.07	0.07	0.02	0.04	0.05	0.07	0.06	0.02	0.05	0.09	0.06	0.05	0.02	0.0287571	0.940008	0.95307
12173	Bnc1	mRNA	0	0	0	0.06	0.01	0	0.01	0.01	0.08	0.01	0	0	0.01	0.02	0.01	0.05	0	0.04	0.02	0	-0.0184434	0.972549	0.978522
12175	Bnip2	mRNA	14.61	13.73	13.94	13.77	12.01	14.94	14.26	13.47	15.37	13.78	12.77	16.86	16.71	12.18	13.86	11.28	11.67	11.95	11.88	10.55	-0.113998	4.18075e-06	9.23114e-06
12176	Bnip3	mRNA	116.03	141.26	146.51	134.14	129.24	163.81	138.16	163.68	184.74	108.86	148.45	240.43	269.13	133.45	204.67	172.41	93.68	172.08	134.35	121.49	0.256178	7.73515e-175	1.29286e-173
12177	Bnip3l	mRNA	20.58	23.35	23.48	24.97	23.84	25.47	21.26	22.14	25.07	23.16	23.98	49.7	30.06	25.5	26.45	22.86	21.13	23.09	24.26	22.79	0.225134	9.8178e-42	6.45818e-41
12180	Smyd1	mRNA	1.55	1.74	1.57	1.21	1.04	1.65	1.6	1.27	2.56	2.68	3.86	3.98	3.13	3.34	3.5	2.94	8.27	4.83	3.95	5.82	1.22948	4.16225e-143	6.08432e-142
12181	Bop1	mRNA	6.54	7.66	6.62	7.17	6.88	7.21	7.7	8.4	8.18	7.03	7.69	9.77	6.66	6.68	5.81	5.91	6.09	4.76	5.54	5.55	-0.22461	8.08216e-10	2.21275e-09
12182	Bst1	mRNA	0.03	0.02	0.03	0.26	0.21	0.05	0.05	0.08	0.4	0.02	0.1	1.47	0.28	0.19	0.08	0.23	0.23	0.32	0.21	0.42	1.75844	1.5931e-15	5.57217e-15
12183	Bpgm	mRNA	6.15	6.05	5.42	7	6.53	8.44	5.99	6.06	6.67	9.49	8.13	11.15	9.55	9.97	6.44	5.58	8.02	6.14	9.21	10.7	0.287061	4.3509e-11	1.26967e-10
12189	Brca1	mRNA	0.26	0.81	0.47	0.61	0.48	0.78	0.54	0.32	0.57	0.31	0.47	1.68	1.4	0.4	0.73	0.39	0.66	0.23	0.42	0.62	0.50837	3.95954e-07	9.3223e-07
12190	Brca2	mRNA	1.04	1.08	1.17	1.51	1.21	1.27	1.53	1.87	0.71	0.76	0.56	0.29	0.3	0.34	0.42	0.59	0.31	0.53	0.43	0.24	-1.58578	1.65282e-181	2.82509e-180
12192	Zfp36l1	mRNA	124.93	101.79	79.99	88.97	81.56	82.69	71.68	57.29	82.1	116.6	44.42	53.92	76.79	72.05	93.39	83.37	90.88	59.07	72.69	74.21	-0.171894	5.21051e-70	4.82591e-69
12193	Zfp36l2	mRNA	14.69	20.74	17.54	20.4	18.47	18.03	15.81	17.33	13.44	13.36	8.92	40.68	14.83	12.38	13.46	15.08	14.52	13.77	9.78	11.86	0.00124733	0.949711	0.960496
12211	Birc6	mRNA	3.24	3.13	2.67	3.51	2.99	3.07	3.26	3.12	3.6	3.75	3.48	3.13	2.76	3.83	3.84	3.34	3.49	3.2	3.2	3.1	0.0245919	0.234749	0.296225
12212	Chic1	mRNA	1.68	1.04	1.06	0.8	0.64	0.71	0.89	0.72	0.69	1.72	1.01	0.8	0.93	1.21	1.39	1.37	0.7	1	0.87	1.05	0.0505974	0.353971	0.424697
12215	Bsg	mRNA	316.19	341.85	355.18	310.15	360.86	380.43	363.43	368.34	389.48	341.3	351.2	466.65	675.64	318	281.78	328.96	451.97	321.64	414.34	410.38	0.216455	5.26867e-241	1.09839e-239
12217	Bsn	mRNA	0.02	0.01	0.02	0.01	0.01	0	0.01	0.01	0.01	0.01	0.02	0.01	0.02	0.03	0.01	0.02	0.02	0.01	0.02	0.04	0.706981	0.0203296	0.0315782
12223	Btc	mRNA	0.49	0.54	0.54	0.61	0.38	0.41	0.65	0.31	0.39	0.7	0.45	1.68	0.24	0.67	0.49	0.48	1.16	0.36	0.5	0.54	0.454666	8.91253e-05	0.000177474
12224	Klf5	mRNA	0.03	0.09	0	0.03	0	0.03	0	0	0.12	0.03	0.06	0.03	0.09	0.03	0.16	0.09	4.88	0.06	0.06	0.06	4.05641	1.87667e-43	1.26564e-42
12226	Btg1	mRNA	19.33	22.09	23.96	24.29	25.59	21.62	18.11	15.81	16.8	23.19	12.1	16.86	13.11	25.74	24.29	22.95	16.9	21.56	24.22	19.4	0.017902	0.226727	0.288767
12227	Btg2	mRNA	5.55	16.92	11.49	4.18	4.06	3.41	3.24	2.52	3.29	2.85	2.46	40.87	15.49	6.19	3.99	4.78	8.44	3.51	3.69	4.83	0.900791	1.09508e-182	1.88475e-181
12228	Btg3	mRNA	1.75	2.94	2.86	1.71	2.07	2.45	2.23	2.41	2.36	3.08	2.26	22.36	11	3.79	3.23	2.58	3.74	2.18	3.14	2.6	1.35925	7.97287e-87	8.51518e-86
12229	Btk	mRNA	0.32	0.19	0.23	0.26	0.4	0.41	0.58	0.46	0.41	0.22	0.28	0.84	0.3	0.79	0.35	0.7	0.39	0.15	0.47	0.8	0.641864	8.45356e-06	1.82389e-05
12231	Btn1a1	mRNA	0	0	0.05	0	0.02	0	0	0	0	0	0	0	0	0	0	0	0	0	0	0.01	-1.73338	0.229628	0.291181
12234	Btrc	mRNA	2.72	3.5	3.32	2.64	3.3	2.52	2.07	2.1	2.67	3.33	2.47	2.99	2.07	2.67	3.45	2.87	2.6	2.88	3.09	3.57	0.0485609	0.229144	0.290652
12235	Bub1	mRNA	0.04	0.01	0.04	0.03	0.09	0.03	0.03	0.03	0	0.01	0	0.09	0.04	0.01	0.01	0	0.02	0.01	0	0.07	0.149872	0.729958	0.784167
12236	Bub1b	mRNA	0.01	0.13	0.13	0.22	0.12	0.12	0.15	0.12	0.13	0.1	0.09	0.49	0.04	0.05	0.05	0.13	0.1	0.02	0.07	0.14	-0.00128286	0.995457	0.99626
12237	Bub3	mRNA	10.6	11.38	10.85	10.85	11.22	10.19	9.39	9.6	12.1	12.05	11.8	16.28	10.24	12.05	11.7	10.08	12.71	11.28	11.9	9.43	0.0964325	0.00198105	0.00348949
12238	Commd3	mRNA	59.02	60.47	49.62	58.83	50.35	64.79	54.67	44.72	50.31	63.61	54.9	86.92	41.92	54.03	61.22	50.37	52.08	51.24	56.8	60.08	0.0417009	0.0537167	0.077971
12257	Tspo	mRNA	32.93	37.03	41.99	35.1	51.63	40.85	29.87	33.24	48.19	41.31	54.42	75.84	43.96	46.41	53.44	50.54	63.81	42.98	69.53	69.48	0.499648	1.00935e-98	1.16082e-97
12258	Serping1	mRNA	565.67	571.77	460.14	452.81	458.63	471.78	564.47	540.39	819.68	485.28	712.47	807.22	861.08	600.8	507.32	601.14	1021.54	802.47	892.8	1040.61	0.518137	0	0
12259	C1qa	mRNA	45.69	39.6	40.39	32.31	59.56	46.43	59.52	54.21	29.02	32.44	29.87	91.89	65.02	117.56	37.61	85.31	40.53	15.14	46.95	55.89	0.535001	4.28123e-152	6.51031e-151
12260	C1qb	mRNA	37.33	29.43	28.62	23.37	39.5	39.25	49.42	42.54	23.08	24.92	25.5	82.66	56.92	99.44	29.3	70.11	34.84	9.13	39.96	50.08	0.671523	4.03759e-190	7.15477e-189
12261	C1qbp	mRNA	59.73	65.19	68.83	75.29	77.34	76.74	72.82	63.52	65.61	67.6	56.8	65.97	46.21	65.16	70.73	64.47	48.9	59.46	60.51	52.89	-0.200993	3.62751e-30	1.92118e-29
12262	C1qc	mRNA	33.6	25.98	23.5	21.56	35.61	34.83	45.43	35.56	22.15	23.14	20.8	63.04	48.99	85.84	25.62	59.07	27.96	10.1	32.94	40.49	0.579806	1.47163e-121	1.91864e-120
12263	C2	mRNA	33.23	31.57	27.23	32.61	31.19	38.14	39.82	31.7	38.28	28.7	25.31	24.82	25.73	29.7	28.49	33.2	36.01	27.83	38.18	32.67	-0.079526	1.26924e-06	2.89184e-06
12265	Ciita	mRNA	0.2	0.16	0.1	0.17	0.16	0.22	0.24	0.16	0.45	0.2	0.1	0.03	0.15	0.23	0.19	0.48	0.27	0.12	0.3	0.25	0.214386	0.100177	0.138212
12266	C3	mRNA	2638.48	2760.39	2190.87	2098.76	2171.76	2370.01	3044.76	3157.11	3344.27	2745.83	3573.89	3118.25	4936.1	3226.29	2204.06	2534.15	5574.78	3380.08	4182.57	4317.63	0.404136	0	0
12267	C3ar1	mRNA	0.61	0.55	0.36	0.45	0.67	0.73	0.81	0.71	0.39	0.5	0.28	0.87	1.11	1.61	0.88	1.54	0.59	0.34	0.62	0.84	0.763549	3.78704e-19	1.50735e-18
12268	C4b	mRNA	161.26	195.13	155.76	132.27	141.33	146.17	188.91	163.9	344.45	192.04	258.31	275.12	408.98	271.02	179.76	236.61	293.01	335.12	247.05	279.75	0.568268	0	0
12269	C4bp	mRNA	197.6	186.12	176.65	192.32	158.49	198.88	182.86	179.23	211.05	174.09	241.66	181.84	382.27	221.16	190.1	189.6	394.04	269.6	316.96	366.61	0.554053	0	0
12273	C5ar1	mRNA	0.56	0.81	0.45	0.42	0.78	0.83	0.94	0.72	0.4	0.29	0.48	3.7	1.22	1.48	1.14	1.46	0.68	0.18	0.91	1.66	1.17634	2.88521e-32	1.59569e-31
12274	C6	mRNA	6.44	5.03	5.54	3.58	4.1	4.69	6.77	6.33	3.27	2.8	2.95	6.63	12.92	13.03	2.31	5.43	6.86	2.83	5.08	4.42	0.499152	5.43029e-40	3.47211e-39
12279	C9	mRNA	71.27	78.97	54.66	62.46	46.26	49.17	55.41	44.59	64.4	41.98	63.1	39.72	71.24	90.6	49.57	61.35	43.27	73.08	37.49	49.4	-0.0100755	0.500831	0.572652
12282	Hyou1	mRNA	55.95	36.78	56.87	24.37	31.83	58.56	76.51	77.72	28.46	38.82	53.59	42.12	72.63	15.45	14.24	18.4	63.64	19.47	28.34	26.67	-0.536429	0	0
12283	Cab39	mRNA	13.38	10.3	11.32	13.87	11.37	13.43	12.43	13.15	15.45	14.64	14.77	25.36	14.31	16.26	16.42	13.59	14.9	15.49	15.17	13.75	0.298718	3.19254e-47	2.28814e-46
12286	Cacna1a	mRNA	0.07	0.05	0.13	0.11	0.09	0.15	0.18	0.16	0.11	0.19	0.09	0.16	0.05	0.1	0.11	0.13	0.13	0.1	0.06	0.11	-0.208688	0.185077	0.240807
12287	Cacna1b	mRNA	0	0	0	0.01	0	0	0	0	0	0	0	0.06	0	0	0.01	0.01	0.01	0	0	0.02	3.31378	9.09565e-05	0.000181017
12288	Cacna1c	mRNA	0	0.04	0.01	0.03	0.02	0.02	0.02	0.03	0.01	0.02	0.01	0.33	0.02	0	0.02	0.01	0.06	0.02	0.01	0	1.38723	9.78855e-10	2.67193e-09
12289	Cacna1d	mRNA	2.34	2.4	2.5	2.87	2.8	2.58	2.07	2.6	2.16	2.16	2.41	1.27	3.48	2.25	1.88	2.58	2.28	2.11	2.76	2.24	-0.0717341	0.0270891	0.0412224
12290	Cacna1e	mRNA	0.02	0.01	0.01	0	0.01	0.02	0	0.01	0.03	0.01	0.01	0.01	0.01	0.03	0.01	0.03	0.01	0	0.01	0.02	0.378617	0.147425	0.196137
12291	Cacna1g	mRNA	0	0	0.01	0.02	0.01	0	0	0.01	0.02	0.03	0.01	0.01	0	0	0.02	0.03	0.01	0.01	0.02	0.03	0.529044	0.277789	0.34362
12292	Cacna1s	mRNA	0.04	0.03	0.01	0	0	0	0.03	0.04	0.04	0.01	0	0.03	0.01	0.03	0.01	0.11	0.05	0.01	0.01	0.03	0.833658	0.0808727	0.113582
12293	Cacna2d1	mRNA	0.2	0.31	0.18	0.26	0.12	0.26	0.28	0.14	0.09	0.37	0.17	2.64	0.11	0.47	0.38	0.25	0.76	0.34	0.14	0.06	1.26839	1.78584e-24	8.2503e-24
12294	Cacna2d3	mRNA	0.02	0	0.02	0	0	0	0.02	0	0.02	0.02	0	0	0	0	0.02	0	0	0	0	0	-2.04081	0.133799	0.179842
12295	Cacnb1	mRNA	0.16	0.17	0.27	0.21	0.23	0.2	0.22	0.18	0.1	0.21	0.12	0.24	0.18	0.24	0.26	0.59	0.55	0.18	0.22	0.2	0.749103	3.65132e-05	7.50845e-05
12296	Cacnb2	mRNA	0.06	0.07	0.07	0.19	0.08	0.04	0.08	0.06	0.04	0.02	0.07	0.26	0.06	0.08	0.15	0.06	0.18	0.09	0.1	0.11	0.834631	0.000305482	0.000580989
12297	Cacnb3	mRNA	0.21	0.16	0.41	0.25	0.27	0.28	0.32	0.21	0.52	0.59	0.14	0.53	0.46	0.49	0.3	0.57	0.68	0.26	0.5	0.31	0.580084	0.000215238	0.000415268
12298	Cacnb4	mRNA	0.35	0.33	0.37	0.41	0.5	0.41	0.41	0.26	0.21	0.36	0.3	0.26	0.4	0.43	0.6	0.35	0.33	0.41	0.43	0.35	0.148294	0.0928956	0.128955
12299	Cacng1	mRNA	0	0	0	0	0	0	0.09	0	0.13	0.23	0	0.05	0.31	0.05	0.19	0.18	0	0.09	0	0.09	1.35151	0.0114838	0.0184672
12300	Cacng2	mRNA	0.02	0	0.04	0	0	0	0	0	0.03	0.01	0	0	0	0.01	0.02	0.01	0	0.01	0	0.01	-0.226402	0.771063	0.820383
12301	Cacybp	mRNA	19.46	15.6	18	19.34	17.27	23.57	18.83	17.85	13.6	15.25	17.75	11.37	9.37	9.54	11.13	12.45	14.89	12.2	17.14	15.17	-0.500148	2.81193e-78	2.80644e-77
12304	Pdia4	mRNA	90.27	70.28	82.62	52.49	49.99	88.37	118.58	106.94	59.68	87.45	103.07	103.79	131.25	44.63	46.03	46.31	151.79	55.78	85.28	102.58	0.0567537	5.30805e-08	1.32043e-07
12305	Ddr1	mRNA	0.34	0.46	0.85	0.73	0.74	0.5	0.58	0.58	0.7	1.59	0.43	1.85	1.13	0.58	0.67	1.19	3.15	0.65	0.66	0.53	0.781104	4.3913e-21	1.85185e-20
12306	Anxa2	mRNA	6.66	7.79	8.76	8.11	8.06	6.66	5.1	5	7.11	11.85	2.84	28.81	9.6	6.42	6.4	6.03	20.89	3.36	11.06	13.3	0.743305	2.59241e-68	2.36822e-67
12307	Calb1	mRNA	0	0	0	0.02	0.02	0	0.02	0.04	0	0	0	0.02	0	0.04	0	0.02	0	0	0	0.05	0.766544	0.359669	0.430641
12308	Calb2	mRNA	0	0	0	0	0.04	0	0	0	0	0	0	0.08	0	0.04	0	0	0	0	0	0.11	2.86608	0.0275408	0.0418492
12309	S100g	mRNA	0.24	0.36	0	0.86	0.48	0.49	0.24	0	0.47	0.12	0.24	0.48	2.35	0.12	0.49	0.36	49.65	0.25	0.36	0.35	4.28112	1.3034e-113	1.63665e-112
12310	Calca	mRNA	0.02	0	0.02	0	0.13	0.06	0	0.07	0	0.02	0.03	0.11	0	0	0	0.06	0	0	0	0	-0.550725	0.503145	0.574956
12313	Calm1	mRNA	46.15	49.34	50.97	52.3	52.32	52.26	50.8	48.6	39.8	54.09	54.68	74.48	58.98	44.19	37.4	36.58	69.81	45.94	64.24	57.95	0.124325	3.50917e-34	2.02392e-33
12314	Calm2	mRNA	72.44	71.03	71.65	70.89	65.53	55.66	53.56	51.22	56.05	89.07	74.33	84.93	76.41	86.88	96.68	80.18	92.75	81.66	102.22	103.09	0.439468	5.72819e-165	9.23638e-164
12315	Calm3	mRNA	21.29	19.58	22.19	20.32	20.61	17.58	18.82	15.83	19.33	24.99	18.27	20.13	16.45	20.36	20.27	17.26	30.56	17.1	25.78	25.84	0.117781	1.16272e-07	2.8256e-07
12316	Aspm	mRNA	0.03	0	0.02	0.03	0.09	0.01	0.06	0.06	0.04	0.1	0.01	0.16	0.09	0.01	0.03	0.04	0.03	0.06	0.03	0.02	0.303765	0.274982	0.340634
12317	Calr	mRNA	712.73	538.36	570.33	418.36	447.88	568.25	861.58	802.11	386.33	591.16	582.36	1200.93	1095.87	342.59	276.8	380.03	1230.45	587.92	864.11	920.3	0.393245	0	0
12319	Car8	mRNA	16.79	15.3	14.54	18.5	16.08	14.95	12.81	11.79	13.64	17.67	13.56	1.98	6.17	12.22	14.05	11.03	8.79	13.97	12.76	8.3	-0.60778	1.75819e-252	3.77881e-251
12321	Calu	mRNA	25.16	25.74	24.65	27.45	24.04	26.56	29.24	26.5	23.8	34.55	24.53	56.06	41.03	23.41	23.23	19.53	51.34	19.98	30.91	37.97	0.353633	3.06704e-115	3.89343e-114
12322	Camk2a	mRNA	0.03	0	0.03	0.08	0.07	0.04	0.01	0.01	0.01	0.04	0.05	0.02	0	0.04	0.01	0.05	0.07	0.03	0.02	0.31	0.882589	0.00857895	0.0140324
12323	Camk2b	mRNA	0.48	0.55	0.79	2.01	1.19	0.91	2.45	1.79	3.96	2.22	0.61	3.13	1.23	2.32	3.03	3.19	1.28	3.68	1.41	2.76	0.676494	1.76641e-36	1.05997e-35
12325	Camk2g	mRNA	2.38	1.8	2.29	2	2.34	2.49	2.52	3.07	2.58	3.26	2.17	3.96	2.17	2.68	2.11	2.91	2.09	2.41	2.63	2.6	0.0896463	0.0743674	0.105357
12326	Camk4	mRNA	0.62	0.47	0.32	0.48	0.39	0.35	0.42	0.55	0.24	0.51	0.29	0.19	0.18	0.17	0.32	0.25	0.2	0.33	0.24	0.18	-0.864333	2.32378e-29	1.2057e-28
12328	Caml	mRNA	12.6	10.17	10.47	10.57	9.2	9.91	8.55	10.15	12.44	12.58	15.4	15.23	11.79	11.13	11.91	12.88	13.54	13.02	13.23	11.46	0.193215	2.12937e-07	5.10473e-07
12330	Canx	mRNA	69.86	61.12	57.27	65.59	51.66	70.6	75.79	66.54	51.8	69.51	57.95	83.84	73.42	42.04	39.01	39.12	71.58	44.49	56.56	66.31	-0.136309	2.36519e-48	1.72362e-47
12331	Cap1	mRNA	29.82	30.06	31.12	30.94	33.26	26.21	30.78	29.51	33.94	33.59	28.84	52.79	34.32	34.95	30.03	33.83	38.04	26.64	39.14	36.57	0.239265	9.47398e-53	7.36131e-52
12332	Capg	mRNA	2.54	1.26	1.15	1.46	2.54	2.48	2.16	1.38	2.74	2.51	1.57	7.25	3.46	4.13	2.02	4.84	6.02	1.2	3.92	6.24	1.13206	4.29804e-46	3.01575e-45
12333	Capn1	mRNA	6.75	7.66	6.41	6.41	7.52	5.37	5.55	5.19	7.02	7.05	5.96	8.08	7.37	6.58	6	6.76	6.81	5.12	6.64	6.72	0.052808	0.114344	0.155887
12334	Capn2	mRNA	13.14	13.52	13.13	15.05	13.29	10.11	10.98	12.12	10.59	16.79	10.14	17.73	8.14	11.25	11.99	13.43	14.93	12.93	16.9	15.06	0.109466	2.41776e-06	5.4058e-06
12335	Capn3	mRNA	0.31	0.34	0.45	0.59	0.43	0.21	0.31	0.52	0.56	0.48	0.43	0.02	0.38	0.23	0.34	0.41	0.4	0.36	0.74	0.67	-0.0668064	0.633562	0.696842
12336	Capns1	mRNA	92.84	91	102.56	86.14	105.28	92.5	98.48	114.74	100.03	88.84	86.34	103.25	87.45	86.46	81.87	94.75	107.95	90.22	107.02	106.15	0.00212901	0.872707	0.904208
[truncated: 15,200 more rows]
