# Supplementary material for: Potential Molecular Targets of Tenofovir Disoproxil Fumarate for Alleviating Chronic Liver Diseases via a Non-Antiviral Effect in a Normal Mouse Model
Source: Front Mol Biosci. 2021 Nov 16;8:763150. doi: 10.3389/fmolb.2021.763150 (PMC8635150; doi:10.3389/fmolb.2021.763150)
Supplement: Supplementary file 2 [file Table3.XLSX]

## Sheet: DEGs
Gene ID	Gene Symbol	Description	log2FC	Q-value
20210	Saa3	serum amyloid A 3	6.49004	0
76487	Ppp1r3g	protein phosphatase 1, regulatory subunit 3G	-5.83928	0
100041687	Mup8	major urinary protein 8	-5.70855	0
18489	Reg3b	regenerating islet-derived 3 beta	5.70738	2.18928e-12
12642	Ch25h	cholesterol 25-hydroxylase	5.36858	8.49763e-19
232345	A2m	alpha-2-macroglobulin	5.2768	3.03839e-255
71145	Scara5	scavenger receptor class A, member 5	5.07293	4.27499e-72
381994	E030018B13Rik	RIKEN cDNA E030018B13 gene	4.92728	0
14810	Grin1	glutamate receptor, ionotropic, NMDA1 (zeta 1)	4.86608	0.000355302
19152	Prtn3	proteinase 3	4.7132	7.30104e-250
433016	Gm5483	cystatin domain containing 4	4.67343	0.000951586
12962	Crybb3	crystallin, beta B3	4.59694	0
13035	Ctsg	cathepsin G	4.56652	7.68209e-11
16819	Lcn2	lipocalin 2	4.52425	0
17393	Mmp7	matrix metallopeptidase 7	4.5226	4.27346e-276
16178	Il1r2	interleukin 1 receptor, type II	4.48401	4.68794e-73
12655	Chil3	chitinase-like 3	4.46181	1.84665e-165
11438	Chrna4	cholinergic receptor, nicotinic, alpha polypeptide 4	-4.38523	0
13170	Dbp	D site albumin promoter binding protein	-4.28426	0
20209	Saa2	serum amyloid A 2	4.16487	0
629219	Sult2a6	sulfotransferase family 2A, dehydroepiandrosterone (DHEA)-preferring, member 6	-4.16022	1.36442e-181
237553	Trhde	TRH-degrading enzyme	-4.15629	7.81169e-14
245195	Retnlg	resistin like gamma	4.09424	6.36826e-179
67334	Hypm	H2A.P histone	3.98156	0.000394127
268885	Stfa2l1	stefin A2 like 1	3.92843	1.20876e-12
26950	Vsnl1	visinin-like 1	3.92497	6.97437e-07
17394	Mmp8	matrix metallopeptidase 8	3.91117	1.43907e-119
18054	Ngp	neutrophilic granule protein	3.90561	4.26221e-161
666907	Ms4a4a	membrane-spanning 4-domains, subfamily A, member 4A	3.84786	1.83243e-42
244310	Dlgap2	DLG associated protein 2	3.83481	2.70617e-09
18426	Ovol1	ovo like zinc finger 1	3.81144	1.56843e-10
20208	Saa1	serum amyloid A 1	3.78911	0
23828	Bves	blood vessel epicardial substance	3.74055	4.95807e-06
17523	Mpo	myeloperoxidase	3.70066	4.37274e-48
20202	S100a9	S100 calcium binding protein A9 (calgranulin B)	3.69151	0
433470	AA467197	expressed sequence AA467197	3.68711	8.63334e-13
434121	Sult2a4	sulfotransferase family 2A, dehydroepiandrosterone (DHEA)-preferring, member 4	-3.66254	1.66231e-275
17068	Ly6d	lymphocyte antigen 6 complex, locus D	3.5137	0
21857	Timp1	tissue inhibitor of metalloproteinase 1	3.48465	7.45569e-65
432530	Adcy1	adenylate cyclase 1	3.43773	7.65605e-225
18406	Orm2	orosomucoid 2	3.43749	0
100042295	Gm3776	predicted gene 3776	-3.42964	0
17002	Ltf	lactotransferrin	3.41205	2.78996e-46
107221	Ffar4	free fatty acid receptor 4	3.41151	6.77206e-68
68922	Dnaic1	dynein, axonemal, intermediate chain 1	3.37651	6.94766e-113
238395	Serpina3j	serine (or cysteine) peptidase inhibitor, clade A (alpha-1 antiproteinase, antitrypsin), member 3J	3.36939	8.5746e-05
245126	Tarm1	T cell-interacting, activating receptor on myeloid cells 1	3.36858	4.0645e-08
13079	Cyp21a1	cytochrome P450, family 21, subfamily a, polypeptide 1	3.32184	0
12287	Cacna1b	calcium channel, voltage-dependent, N type, alpha 1B subunit	3.31378	0.000181017
71405	Fam83c	family with sequence similarity 83, member C	3.31086	4.85824e-11
240776	Kcnt2	potassium channel, subfamily T, member 2	3.30122	1.71668e-160
102633951	Gm31649	predicted gene, 31649	-3.29327	4.44794e-17
12575	Cdkn1a	cyclin-dependent kinase inhibitor 1A (P21)	3.28856	0
20201	S100a8	S100 calcium binding protein A8 (calgranulin A)	3.2872	1.32264e-238
192198	Lrrc4	leucine rich repeat containing 4	3.28112	0.000248154
12705	Cited1	Cbp/p300-interacting transactivator with Glu/Asp-rich carboxy-terminal domain 1	3.28112	1.46138e-07
21786	Tff3	trefoil factor 3, intestinal	3.28112	3.80659e-17
21835	Thrsp	thyroid hormone responsive	-3.27885	0
56636	Fgf21	fibroblast growth factor 21	3.2302	0
12873	Cpa3	carboxypeptidase A3, mast cell	3.18801	5.20785e-07
67578	Patl2	protein associated with topoisomerase II homolog 2 (yeast)	3.18801	0.00047373
319446	Dpep2	dipeptidase 2	3.17541	2.70918e-34
20558	Slfn4	schlafen 4	3.17071	1.11201e-192
76654	Upp2	uridine phosphorylase 2	-3.15337	0
12950	Hapln1	hyaluronan and proteoglycan link protein 1	-3.15329	2.66526e-18
229599	Ciart	circadian associated repressor of transcription	-3.13306	0
100041375	Cyp3a41b	cytochrome P450, family 3, subfamily a, polypeptide 41B	-3.12761	0
12683	Cidea	cell death-inducing DNA fragmentation factor, alpha subunit-like effector A	3.12439	1.79996e-24
237831	Slc13a5	solute carrier family 13 (sodium-dependent citrate transporter), member 5	3.12143	0
320832	Sirpb1a	signal-regulatory protein beta 1A	3.10358	5.97996e-20
14311	Cidec	cell death-inducing DFFA-like effector c	3.09607	0
245555	Nexmif	neurite extension and migration factor	3.08847	0.000901738
20293	Ccl12	chemokine (C-C motif) ligand 12	3.01808	7.56315e-05
213002	Ifitm6	interferon induced transmembrane protein 6	3.00957	1.94218e-63
83770	Tas1r2	taste receptor, type 1, member 2	-2.98192	2.10527e-08
100038909	Gm14548	predicted gene 14548	2.96391	5.52313e-17
12654	Chil1	chitinase-like 1	2.94327	8.58878e-216
58869	Pex5l	peroxisomal biogenesis factor 5-like	2.92497	1.20707e-05
20219	Apcs	serum amyloid P-component	2.89361	0
98303	D630023F18Rik	RIKEN cDNA D630023F18 gene	2.88216	4.12604e-06
94179	Krt23	keratin 23	-2.87504	2.10997e-152
73230	Bmper	BMP-binding endothelial regulator	2.87368	6.69439e-303
75750	Slc10a6	solute carrier family 10 (sodium/bile acid cotransporter family), member 6	2.84434	1.67069e-81
53376	Usp2	ubiquitin specific peptidase 2	-2.84421	0
11551	Adra2a	adrenergic receptor, alpha 2a	2.83727	1.76263e-61
12821	Col17a1	collagen, type XVII, alpha 1	-2.83436	1.2746e-08
14825	Cxcl1	chemokine (C-X-C motif) ligand 1	2.82663	0
18628	Per3	period circadian clock 3	-2.80541	0
68891	Cd177	CD177 antigen	2.80049	5.93419e-16
13003	Vcan	versican	2.79419	1.23635e-24
16409	Itgam	integrin alpha M	2.76079	3.89978e-291
13082	Cyp26a1	cytochrome P450, family 26, subfamily a, polypeptide 1	-2.75803	0
54120	Gipc2	GIPC PDZ domain containing family, member 2	2.71681	3.04139e-36
22152	Tubb3	tubulin, beta 3 class III	2.70738	2.62209e-08
269643	Ppp2r2c	protein phosphatase 2, regulatory subunit B, gamma	2.69615	1.88928e-06
14858	Gsta2	glutathione S-transferase, alpha 2 (Yc2)	-2.68939	0
20716	Serpina3n	serine (or cysteine) peptidase inhibitor, clade A, member 3N	2.6763	0
12401	Serpina6	serine (or cysteine) peptidase inhibitor, clade A, member 6	-2.6733	0
20310	Cxcl2	chemokine (C-X-C motif) ligand 2	2.67068	1.85699e-11
223927	Gtsf2	gametocyte specific factor 2	-2.65936	2.5799e-06
12768	Ccr1	chemokine (C-C motif) receptor 1	2.65035	2.69117e-36
74145	F13a1	coagulation factor XIII, A1 subunit	2.64744	7.3736e-28
69189	Mcemp1	mast cell expressed membrane protein 1	2.64186	2.03218e-19
13638	Efna3	ephrin A3	2.6398	5.0314e-78
382864	Colq	collagen-like tail subunit (single strand of homotrimer) of asymmetric acetylcholinesterase	-2.63217	0.000399587
242125	Mab21l3	mab-21-like 3	2.62689	5.6575e-11
224674	Slc37a1	solute carrier family 37 (glycerol-3-phosphate transporter), member 1	2.6267	5.95591e-297
353346	Gpr141	G protein-coupled receptor 141	2.62215	2.33712e-13
74614	Ocstamp	osteoclast stimulatory transmembrane protein	2.60304	2.9543e-62
100038947	LOC100038947	signal-regulatory protein beta 1C	2.60286	8.34196e-26
331535	Serpina7	serine (or cysteine) peptidase inhibitor, clade A (alpha-1 antiproteinase, antitrypsin), member 7	2.59702	0
94090	Trim9	tripartite motif-containing 9	2.58987	0.000309112
20292	Ccl11	chemokine (C-C motif) ligand 11	2.5684	3.27504e-05
72082	Cyp2c55	cytochrome P450, family 2, subfamily c, polypeptide 55	-2.54921	9.6361e-163
171180	Syt12	synaptotagmin XII	2.53676	0
71481	Alpk1	alpha-kinase 1	2.51542	9.81733e-243
319161	Hist1h4n	H4 clustered histone 18	-2.51267	2.70268e-07
50701	Elane	elastase, neutrophil expressed	2.50351	4.31486e-16
20555	Slfn1	schlafen 1	2.48718	1.02065e-93
14857	Gsta1	glutathione S-transferase, alpha 1 (Ya)	-2.48581	0
68797	Pdgfrl	platelet-derived growth factor receptor-like	-2.47377	3.87008e-41
100038948	Mup9	major urinary protein 9	-2.47289	0
751864	Gm9733	predicted gene 9733	2.46874	2.58615e-07
20273	Scn8a	sodium channel, voltage-gated, type VIII, alpha	2.4611	1.00096e-97
13799	En2	engrailed 2	2.45847	0.000694429
53321	Cntnap1	contactin associated protein-like 1	2.45397	0
53973	Cyp3a41a	cytochrome P450, family 3, subfamily a, polypeptide 41A	-2.45004	0
66438	Hamp2	hepcidin antimicrobial peptide 2	-2.4277	0
667278	Mup-ps16	major urinary protein, pseudogene 16	-2.4108	0
71690	Esm1	endothelial cell-specific molecule 1	2.38379	2.85623e-35
17750	Mt2	metallothionein 2	2.37972	0
22390	Wee1	WEE 1 homolog 1 (S. pombe)	-2.37635	3.0141e-258
11689	Alox5	arachidonate 5-lipoxygenase	2.37627	6.561e-08
276952	Rasl10b	RAS-like, family 10, member B	2.37172	2.0814e-50
54418	Fmn2	formin 2	2.36204	7.97623e-17
13087	Cyp2a5	cytochrome P450, family 2, subfamily a, polypeptide 5	-2.3583	0
12702	Socs3	suppressor of cytokine signaling 3	2.35428	0
73914	Irak3	interleukin-1 receptor-associated kinase 3	2.34983	9.18729e-220
26415	Mapk13	mitogen-activated protein kinase 13	2.34795	1.87802e-35
102639105	Gm35498	Sp140 nuclear body protein pseudogene	2.33074	7.10252e-05
16365	Acod1	aconitate decarboxylase 1	2.33059	4.49462e-26
93695	Gpnmb	glycoprotein (transmembrane) nmb	2.31866	1.71493e-50
17843	Mup4	major urinary protein 4	-2.30671	1.11573e-12
27273	Pdk4	pyruvate dehydrogenase kinase, isoenzyme 4	2.30654	0
234671	Ces2c	carboxylesterase 2C	-2.30438	0
55985	Cxcl13	chemokine (C-X-C motif) ligand 13	2.28424	0
18793	Plaur	plasminogen activator, urokinase receptor	2.27194	2.25875e-45
14343	Fut1	fucosyltransferase 1	2.27087	2.57215e-14
71780	Isyna1	myo-inositol 1-phosphate synthase A1	2.26494	0
56727	Miox	myo-inositol oxygenase	2.26201	2.59601e-11
20304	Ccl5	chemokine (C-C motif) ligand 5	2.25798	0
69573	Hilpda	hypoxia inducible lipid droplet associated	2.23802	6.84537e-146
100041658	Mup7	major urinary protein 7	-2.23195	2.26653e-123
18729	Pira6	paired-Ig-like receptor A6	2.22906	8.10554e-06
100039054	Mup12	major urinary protein 12	-2.2201	0
12869	Cox8b	cytochrome c oxidase subunit 8B	2.21972	3.03209e-07
64380	Ms4a4c	membrane-spanning 4-domains, subfamily A, member 4C	2.21665	2.20838e-48
17748	Mt1	metallothionein 1	2.21586	0
15493	Hsd3b2	hydroxy-delta-5-steroid dehydrogenase, 3 beta- and steroid delta-isomerase 2	-2.2026	0
100039794	Gm2427	predicted gene 2427	2.20091	0.000273497
241525	Ypel4	yippee like 4	2.1982	2.34215e-21
17474	Clec4d	C-type lectin domain family 4, member d	2.19413	3.47829e-24
14778	Gpx3	glutathione peroxidase 3	2.18645	0
76905	Lrg1	leucine-rich alpha-2-glycoprotein 1	2.18522	0
21684	Tectb	tectorin beta	2.17093	2.86364e-09
114249	Npnt	nephronectin	2.17009	3.09678e-65
668101	Sirpb1b	signal-regulatory protein beta 1B	2.16786	8.27739e-17
12394	Runx1	runt related transcription factor 1	2.16502	7.61507e-73
21743	Inmt	indolethylamine N-methyltransferase	-2.16085	0
14289	Fpr2	formyl peptide receptor 2	2.15886	5.00093e-76
16780	Lamb3	laminin, beta 3	2.14992	0
26904	Sh2d1b1	SH2 domain containing 1B1	2.14361	0.00011038
12512	Cd63	CD63 antigen	2.12974	0
13088	Cyp2b10	cytochrome P450, family 2, subfamily b, polypeptide 10	-2.12359	0
100041546	Ly6c2	lymphocyte antigen 6 complex, locus C2	2.11845	2.1623e-70
100039028	Mup11	major urinary protein 11	-2.11431	0
18205	Ntf3	neurotrophin 3	2.10846	1.83738e-95
23845	Clec5a	C-type lectin domain family 5, member a	2.10709	5.50257e-06
30045	Dnajc12	DnaJ heat shock protein family (Hsp40) member C12	2.10445	0
207259	Zbtb7c	zinc finger and BTB domain containing 7C	2.09781	3.07081e-39
20568	Slpi	secretory leukocyte peptidase inhibitor	2.09567	4.92648e-112
58994	Smpd3	sphingomyelin phosphodiesterase 3, neutral	2.08569	1.25426e-209
16847	Lepr	leptin receptor	2.07589	0
53623	Gria3	glutamate receptor, ionotropic, AMPA3 (alpha 3)	2.07438	1.5828e-18
11670	Aldh3a1	aldehyde dehydrogenase family 3, subfamily A1	-2.0714	2.02762e-15
17167	Marco	macrophage receptor with collagenous structure	2.06792	0
64095	Gpr35	G protein-coupled receptor 35	2.06747	8.1916e-56
242384	Lingo2	leucine rich repeat and Ig domain containing 2	-2.06717	3.71757e-06
77974	Rdh12	retinol dehydrogenase 12	2.05556	5.74678e-09
20311	Cxcl5	chemokine (C-X-C motif) ligand 5	2.05396	0.000567357
330671	B4galnt4	beta-1,4-N-acetyl-galactosaminyl transferase 4	2.05371	4.52789e-06
68774	Ms4a6d	membrane-spanning 4-domains, subfamily A, member 6D	2.0482	1.315e-140
213417	Klhdc8a	kelch domain containing 8A	2.04559	3.52585e-125
68567	Cgref1	cell growth regulator with EF hand domain 1	2.04277	1.94337e-80
14864	Gstm3	glutathione S-transferase, mu 3	-2.04209	0
102640658	Gm36672	predicted gene, 36672	2.01808	0.000118055
546049	C330021F23Rik	ribosomal protein S23, retrogene 1	-2.01594	3.04004e-44
15426	Hoxc8	homeobox C8	2.01471	3.69402e-07
116838	Rims2	regulating synaptic membrane exocytosis 2	1.99887	4.30741e-16
241197	Serpinb10	serine (or cysteine) peptidase inhibitor, clade B (ovalbumin), member 10	1.99368	8.58937e-05
15439	Hp	haptoglobin	1.9932	0
100048884	Mup18	major urinary protein 18	-1.9915	0
232975	Atp1a3	ATPase, Na+/K+ transporting, alpha 3 polypeptide	1.98848	3.88237e-25
102640171	Gm38525	predicted gene, 38525	1.96479	1.89842e-11
18405	Orm1	orosomucoid 1	1.96351	0
27226	Pla2g7	phospholipase A2, group VII (platelet-activating factor acetylhydrolase, plasma)	1.96049	1.38034e-251
192976	Lrrc75a	leucine rich repeat containing 75A	1.95529	4.20649e-59
20355	Sema4f	sema domain, immunoglobulin domain (Ig), TM domain, and short cytoplasmic domain	1.95267	0.000848338
337924	Cyp3a44	cytochrome P450, family 3, subfamily a, polypeptide 44	-1.94829	0
20704	Serpina1e	serine (or cysteine) peptidase inhibitor, clade A, member 1E	1.94792	0
269275	Acvr1c	activin A receptor, type IC	1.94528	2.16582e-05
272031	Plppr1	phospholipid phosphatase related 1	1.94075	2.62748e-59
19736	Rgs4	regulator of G-protein signaling 4	1.93804	3.52637e-67
378425	Nlrp12	NLR family, pyrin domain containing 12	1.93518	0
13114	Cyp3a16	cytochrome P450, family 3, subfamily a, polypeptide 16	-1.93382	0
57435	Plin4	perilipin 4	1.90278	0
20756	Sprr2b	small proline-rich protein 2B	1.90273	0.000506127
242505	Rasef	RAS and EF hand domain containing	1.89583	1.9095e-06
21877	Tk1	thymidine kinase 1	-1.8935	0
18106	Cd244a	CD244 molecule A	1.8864	1.7739e-16
20306	Ccl7	chemokine (C-C motif) ligand 7	1.88598	5.47958e-09
12457	Noct	nocturnin	-1.88165	0
105244449	Gm40055	predicted gene, 40055	-1.88054	0.000712657
100862324	LOC100862324	protein FAM205A-2-like	1.8795	0.000690587
74559	Elovl7	ELOVL family member 7, elongation of long chain fatty acids (yeast)	1.87265	9.76988e-45
100039019	Mup-ps12	major urinary protein, pseudogene 12	-1.87062	0
100689	Spon2	spondin 2, extracellular matrix protein	1.86942	0
16153	Il10	interleukin 10	1.86608	1.38381e-05
234199	Fgl1	fibrinogen-like protein 1	1.86346	0
216453	Rdh19	retinol dehydrogenase 19	-1.86088	6.72679e-08
16592	Fabp5	fatty acid binding protein 5, epidermal	1.86039	0
100039206	Mup17	major urinary protein 17	-1.86038	0
19882	Mst1r	macrophage stimulating 1 receptor (c-met-related tyrosine kinase)	1.85623	1.83923e-16
233744	Spon1	spondin 1, (f-spondin) extracellular matrix protein	1.85526	9.08008e-58
13056	Cyb561	cytochrome b-561	1.84964	0
26399	Map2k6	mitogen-activated protein kinase kinase 6	-1.84831	4.02295e-184
14161	Fga	fibrinogen alpha chain	1.84592	0
237868	Sarm1	sterile alpha and HEAT/Armadillo motif containing 1	1.843	1.89149e-20
234593	Ndrg4	N-myc downstream regulated gene 4	1.83751	2.49574e-06
18143	Npas2	neuronal PAS domain protein 2	1.83618	6.7453e-139
257635	Sdsl	serine dehydratase-like	1.83438	0
13077	Cyp1a2	cytochrome P450, family 1, subfamily a, polypeptide 2	-1.8273	0
434008	Tmem178b	transmembrane protein 178B	1.82318	1.19017e-06
665574	Gm7694	predicted gene 7694	1.81589	0
381272	A630095N17Rik	RIKEN cDNA A630095N17 gene	1.81163	0.000932749
30935	Tor3a	torsin family 3, member A	1.80227	0
258783	Olfr920	olfactory receptor 920	1.79569	3.55445e-07
17769	Mthfr	methylenetetrahydrofolate reductase	1.77141	0
75083	Usp50	ubiquitin specific peptidase 50	-1.76725	1.65521e-08
11899	Astn1	astrotactin 1	1.76654	0.000725498
22351	Vill	villin-like	1.76547	9.2241e-50
52033	Pbk	PDZ binding kinase	-1.76328	0.000897219
193034	Trpv1	transient receptor potential cation channel, subfamily V, member 1	-1.7607	8.88016e-07
12182	Bst1	bone marrow stromal cell antigen 1	1.75844	5.57217e-15
234677	Ces4a	carboxylesterase 4A	1.75505	3.90501e-18
26877	B3galt1	UDP-Gal:betaGlcNAc beta 1,3-galactosyltransferase, polypeptide 1	1.7532	0
13653	Egr1	early growth response 1	1.75068	0
93705	Pcdhgb8	protocadherin gamma subfamily B, 8	-1.74909	1.08015e-16
13025	Ctla2b	cytotoxic T lymphocyte-associated protein 2 beta	1.73856	3.75774e-110
11770	Fabp4	fatty acid binding protein 4, adipocyte	1.73045	0
100039150	Mup15	major urinary protein 15	-1.72882	0
76982	Vxn	vexin	1.72858	7.30131e-07
244923	Klhl31	kelch-like 31	-1.72818	1.88093e-13
100189605	Mup19	major urinary protein 19	-1.72795	0
53322	Nucb2	nucleobindin 2	1.72432	7.37747e-162
20390	Sftpd	surfactant associated protein D	1.72006	7.1238e-49
76486	Ly6k	lymphocyte antigen 6 complex, locus K	1.70996	1.02223e-07
24108	Ubd	ubiquitin D	1.70365	4.10992e-19
117167	Steap4	STEAP family member 4	1.70325	0
74008	Arsg	arylsulfatase G	1.69841	0
80879	Slc16a3	solute carrier family 16 (monocarboxylic acid transporters), member 3	1.69746	9.34798e-32
116904	Alpk3	alpha-kinase 3	1.69615	0.000433948
269116	Nfasc	neurofascin	1.68997	2.80225e-19
381287	A530032D15Rik	RIKEN cDNA A530032D15Rik gene	1.68991	2.99315e-05
18119	Nodal	nodal	1.6892	7.37006e-14
16324	Inhbb	inhibin beta-B	1.68597	2.24816e-64
23960	Oas1g	2'-5' oligoadenylate synthetase 1G	1.68412	3.3067e-48
77596	Adgrf1	adhesion G protein-coupled receptor F1	-1.68396	7.86219e-97
102278	Cpne7	copine VII	1.68322	0.000159466
246746	Cd300lf	CD300 molecule like family member F	1.68101	1.06281e-81
110135	Fgb	fibrinogen beta chain	1.67986	0
108089	Rnf144a	ring finger protein 144A	1.67962	1.84934e-200
69049	Nat8f5	N-acetyltransferase 8 (GCN5-related) family member 5	-1.67494	8.51113e-06
233079	Ffar2	free fatty acid receptor 2	1.67218	0.000979496
18414	Osmr	oncostatin M receptor	1.66956	1.83439e-180
55927	Hes6	hairy and enhancer of split 6	-1.66895	0
15458	Hpx	hemopexin	1.66878	0
380863	Tmem171	transmembrane protein 171	1.66677	1.76671e-08
66871	Cpne8	copine VIII	1.66594	0
56318	Acpp	acid phosphatase, prostate	1.66556	6.60697e-295
12443	Ccnd1	cyclin D1	-1.66233	0
244183	Trim30b	tripartite motif-containing 30B	1.66114	5.86858e-18
78806	Stpg1	sperm tail PG rich repeat containing 1	1.65393	4.50536e-05
242700	Ifnlr1	interferon lambda receptor 1	1.65393	3.47597e-10
546726	Cyp26c1	cytochrome P450, family 26, subfamily c, polypeptide 1	-1.64962	1.28922e-05
16975	Lrp8	low density lipoprotein receptor-related protein 8, apolipoprotein e receptor	1.64859	4.62388e-06
14191	Fgr	FGR proto-oncogene, Src family tyrosine kinase	1.64456	1.87891e-105
224661	Slc26a8	solute carrier family 26, member 8	1.64369	0.000255867
67590	Tctn3	tectonic family member 3	1.63586	1.63483e-26
114332	Lyve1	lymphatic vessel endothelial hyaluronan receptor 1	1.63462	1.38028e-227
16177	Il1r1	interleukin 1 receptor, type I	1.63084	0
54123	Irf7	interferon regulatory factor 7	1.63007	0
433940	Fam222a	family with sequence similarity 222, member A	1.62839	2.78557e-99
18092	Nkx2-6	NK2 homeobox 6	-1.62577	1.88651e-05
58218	Trem3	triggering receptor expressed on myeloid cells 3	1.62507	0.000533562
14077	Fabp3	fatty acid binding protein 3, muscle and heart	1.62488	9.84661e-05
20972	Syngr1	synaptogyrin 1	1.62442	5.98276e-16
16518	Kcnj2	potassium inwardly-rectifying channel, subfamily J, member 2	1.62265	4.67111e-21
17395	Mmp9	matrix metallopeptidase 9	1.62125	8.7896e-29
68738	Acss1	acyl-CoA synthetase short-chain family member 1	1.6163	7.03912e-17
71773	Ugt2b1	UDP glucuronosyltransferase 2 family, polypeptide B1	-1.61355	0
629203	Sult2a3	sulfotransferase family 2A, dehydroepiandrosterone (DHEA)-preferring, member 3	-1.61261	0
14120	Fbp2	fructose bisphosphatase 2	1.61007	5.1265e-10
20343	Sell	selectin, lymphocyte	1.6093	1.02163e-40
20451	St8sia3	ST8 alpha-N-acetyl-neuraminide alpha-2,8-sialyltransferase 3	1.60577	1.60828e-44
108168034	Gm46382	predicted gene, 46382	1.60398	8.70786e-29
69774	Ms4a6b	membrane-spanning 4-domains, subfamily A, member 6B	1.60387	2.29611e-46
77018	Col25a1	collagen, type XXV, alpha 1	1.60304	0.000149542
54648	Ccdc120	coiled-coil domain containing 120	1.59994	3.10885e-60
20531	Slc34a2	solute carrier family 34 (sodium phosphate), member 2	1.59966	1.39274e-52
238393	Serpina3f	serine (or cysteine) peptidase inhibitor, clade A, member 3F	1.59752	2.30772e-139
232174	Cyp26b1	cytochrome P450, family 26, subfamily b, polypeptide 1	-1.59621	3.04887e-256
99571	Fgg	fibrinogen gamma chain	1.58839	0
15460	Hr	lysine demethylase and nuclear receptor corepressor	1.58754	2.23068e-28
12190	Brca2	breast cancer 2, early onset	-1.58578	2.82509e-180
17873	Gadd45b	growth arrest and DNA-damage-inducible 45 beta	1.58526	1.67676e-210
14727	Lilr4b	leukocyte immunoglobulin-like receptor, subfamily B, member 4B	1.58521	2.11126e-91
18003	Nedd9	neural precursor cell expressed, developmentally down-regulated gene 9	1.58252	1.56984e-111
70729	Nos1ap	nitric oxide synthase 1 (neuronal) adaptor protein	1.57996	5.7205e-76
110084	Dnah1	dynein, axonemal, heavy chain 1	1.5788	4.39817e-06
235086	Igsf9b	immunoglobulin superfamily, member 9B	1.57859	2.57067e-07
434264	Sult2a5	sulfotransferase family 2A, dehydroepiandrosterone (DHEA)-preferring, member 5	-1.57768	0
546648	Klhdc7b	kelch domain containing 7B	1.57657	6.47151e-08
434246	Trim72	tripartite motif-containing 72	1.57418	1.98938e-05
20787	Srebf1	sterol regulatory element binding transcription factor 1	-1.57321	0
638251	Sult2a7	sulfotransferase family 2A, dehydroepiandrosterone (DHEA)-preferring, member 7	-1.572	0
381484	Gm5150	predicted gene 5150	1.57062	2.25412e-19
140557	Smc1b	structural maintenance of chromosomes 1B	1.57062	1.84621e-08
17840	Mup1	major urinary protein 1	-1.57048	1.62947e-21
12772	Ccr2	chemokine (C-C motif) receptor 2	1.56913	2.90463e-42
12671	Chrm3	cholinergic receptor, muscarinic 3, cardiac	1.56491	1.32209e-19
17681	Msc	musculin	1.56269	9.14031e-13
56454	Aldh18a1	aldehyde dehydrogenase 18 family, member A1	1.56172	5.06349e-35
71242	Spata24	spermatogenesis associated 24	1.55488	1.43851e-27
432720	Akr1c19	aldo-keto reductase family 1, member C19	-1.55313	0
100039177	Mup16	major urinary protein 16	-1.54977	0
434674	Slc22a28	solute carrier family 22, member 28	-1.54513	3.96597e-09
212892	Rsph4a	radial spoke head 4 homolog A (Chlamydomonas)	1.54168	3.67701e-55
246256	Fcgr4	Fc receptor, IgG, low affinity IV	1.53677	2.17904e-160
14262	Fmo3	flavin containing monooxygenase 3	-1.5352	0
170439	Elovl6	ELOVL family member 6, elongation of long chain fatty acids (yeast)	-1.5346	0
279572	Tlr13	toll-like receptor 13	1.53372	9.04406e-63
16658	Mafb	v-maf musculoaponeurotic fibrosarcoma oncogene family, protein B (avian)	-1.52764	0
19735	Rgs2	regulator of G-protein signaling 2	1.52597	1.13507e-103
338365	Slc41a2	solute carrier family 41, member 2	1.52552	0
100043899	R3hdml	R3H domain containing-like	-1.52539	4.04612e-35
18508	Pax6	paired box 6	-1.52412	1.01597e-06
14129	Fcgr1	Fc receptor, IgG, high affinity I	1.52275	1.24516e-84
235130	Adamts15	a disintegrin-like and metallopeptidase (reprolysin type) with thrombospondin type 1 motif, 15	1.51711	2.93748e-32
68054	Serpina12	serine (or cysteine) peptidase inhibitor, clade A (alpha-1 antiproteinase, antitrypsin), member 12	1.51452	7.24748e-70
53314	Batf	basic leucine zipper transcription factor, ATF-like	1.51378	3.08423e-12
57248	Ly6i	lymphocyte antigen 6 complex, locus I	-1.51358	5.77433e-63
13190	Dct	dopachrome tautomerase	-1.51312	1.40869e-64
68243	A930018P22Rik	RIKEN cDNA A930018P22 gene	1.51306	4.30281e-09
11690	Alox5ap	arachidonate 5-lipoxygenase activating protein	1.51291	2.48226e-53
17133	Maff	v-maf musculoaponeurotic fibrosarcoma oncogene family, protein F (avian)	-1.51133	8.65549e-155
211480	Kcnj14	potassium inwardly-rectifying channel, subfamily J, member 14	1.50767	2.21176e-11
20195	S100a11	S100 calcium binding protein A11	1.50673	0
227157	Mpp4	membrane protein, palmitoylated 4 (MAGUK p55 subfamily member 4)	-1.50231	1.0939e-19
328967	Arhgef37	Rho guanine nucleotide exchange factor (GEF) 37	-1.50132	0
269799	Clec4a1	C-type lectin domain family 4, member a1	1.50079	6.2029e-97
17380	Mme	membrane metallo endopeptidase	-1.4987	0
246277	Csad	cysteine sulfinic acid decarboxylase	1.49758	0
14853	Gspt2	G1 to S phase transition 2	1.49532	4.88667e-14
18746	Pkm	pyruvate kinase, muscle	1.49435	0
16529	Kcnk5	potassium channel, subfamily K, member 5	-1.4942	0
244886	Tmem266	transmembrane protein 266	-1.49207	2.51459e-39
67573	Loxl4	lysyl oxidase-like 4	1.4892	8.22691e-125
20302	Ccl3	chemokine (C-C motif) ligand 3	1.48375	3.21969e-12
12350	Car3	carbonic anhydrase 3	-1.48234	0
434232	Iqck	IQ motif containing K	1.48094	2.29769e-06
234911	Mmp27	matrix metallopeptidase 27	1.47865	3.75066e-17
12116	Bhmt	betaine-homocysteine methyltransferase	1.47695	0
20387	Sftpa1	surfactant associated protein A1	-1.47478	2.21141e-23
18292	Sebox	SEBOX homeobox	1.47234	5.57703e-23
20512	Slc1a3	solute carrier family 1 (glial high affinity glutamate transporter), member 3	1.47094	1.18528e-06
16326	Inhbe	inhibin beta-E	1.46859	0
245527	Eda2r	ectodysplasin A2 receptor	1.46812	2.85878e-20
13803	Enc1	ectodermal-neural cortex 1	1.45993	8.91978e-228
73656	Ms4a6c	membrane-spanning 4-domains, subfamily A, member 6C	1.45812	4.36013e-134
54483	Mefv	Mediterranean fever	1.45406	8.08547e-19
71986	Ddx28	DEAD box helicase 28	1.4421	0
66116	Nat8f1	N-acetyltransferase 8 (GCN5-related) family member 1	-1.44173	0
83560	Tex14	testis expressed gene 14	1.44158	0.000673563
12527	Cd9	CD9 antigen	1.4413	0
14963	H2-Bl	histocompatibility 2, blastocyst	-1.44091	4.79824e-07
58203	Zbp1	Z-DNA binding protein 1	1.43951	0
100039008	Mup10	major urinary protein 10	-1.43855	0
11865	Arntl	aryl hydrocarbon receptor nuclear translocator-like	1.4364	3.45735e-230
53867	Col5a3	collagen, type V, alpha 3	1.43607	0
14104	Fasn	fatty acid synthase	-1.43359	0
211949	Spsb4	splA/ryanodine receptor domain and SOCS box containing 4	-1.43016	7.68857e-31
13095	Cyp2c29	cytochrome P450, family 2, subfamily c, polypeptide 29	-1.42918	0
246730	Oas1a	2'-5' oligoadenylate synthetase 1A	1.42909	4.6638e-140
13723	Emb	embigin	1.42796	1.93716e-23
76971	Sult2a8	sulfotransferase family 2A, dehydroepiandrosterone (DHEA)-preferring, member 8	-1.42753	0
12409	Cbr2	carbonyl reductase 2	-1.4267	0.000502617
12346	Car1	carbonic anhydrase 1	-1.42658	3.63003e-95
100042856	Gm4070	GTPase, very large interferon inducible, family member 2	1.42561	1.23075e-76
69312	Ppp1r42	protein phosphatase 1, regulatory subunit 42	-1.42343	1.53029e-11
20200	S100a6	S100 calcium binding protein A6 (calcyclin)	1.42116	1.10017e-49
319765	Igf2bp2	insulin-like growth factor 2 mRNA binding protein 2	1.41992	1.75123e-48
21685	Tef	thyrotroph embryonic factor	-1.41815	0
56013	Srcin1	SRC kinase signaling inhibitor 1	1.41732	5.94588e-17
380711	Rap1gap2	RAP1 GTPase activating protein 2	1.41605	4.50663e-17
21897	Tlr1	toll-like receptor 1	1.41587	1.12659e-39
71706	Slc46a3	solute carrier family 46, member 3	-1.41541	0
103784	Wdr92	WD repeat domain 92	1.4117	0
22437	Xirp1	xin actin-binding repeat containing 1	1.41151	6.8549e-07
15168	Hcn3	hyperpolarization-activated, cyclic nucleotide-gated K+ 3	-1.4104	5.46121e-121
12123	Hrk	harakiri, BCL2 interacting protein (contains only BH3 domain)	-1.4093	2.72503e-05
207839	Galnt6	polypeptide N-acetylgalactosaminyltransferase 6	1.40927	2.52599e-29
16840	Cnmd	chondromodulin	-1.40724	4.34949e-32
407786	Taf9b	TATA-box binding protein associated factor 9B	1.40621	2.67907e-22
18627	Per2	period circadian clock 2	-1.40579	0
17136	Mag	myelin-associated glycoprotein	1.4045	1.97417e-05
53972	Ngef	neuronal guanine nucleotide exchange factor	-1.40432	0
233066	Syne4	spectrin repeat containing, nuclear envelope family member 4	1.40213	1.09577e-43
23937	Mab21l2	mab-21-like 2	1.40124	1.66667e-26
237175	Adgrg2	adhesion G protein-coupled receptor G2	1.40032	7.18192e-44
100861909	Gm21320	major urinary protein 22	-1.39951	0
14562	Gdf3	growth differentiation factor 3	1.39814	7.36928e-15
18616	Peg3	paternally expressed 3	1.39718	2.69624e-230
19652	Rbm3	RNA binding motif (RNP1, RRM) protein 3	1.39703	0
73261	1700037C18Rik	RIKEN cDNA 1700037C18 gene	1.39659	3.24304e-10
27528	Nrep	neuronal regeneration related protein	-1.39404	3.23279e-125
12044	Bcl2a1a	B cell leukemia/lymphoma 2 related protein A1a	1.39388	5.09214e-10
246691	Prok1	prokineticin 1	-1.39355	6.08763e-36
394430	Ugt1a10	UDP glycosyltransferase 1 family, polypeptide A10	-1.39008	4.185e-25
26432	Plod2	procollagen lysine, 2-oxoglutarate 5-dioxygenase 2	1.38882	4.26298e-26
225288	Fhod3	formin homology 2 domain containing 3	-1.38538	1.33836e-16
71760	Etnppl	ethanolamine phosphate phospholyase	-1.38533	0
96875	Prg4	proteoglycan 4 (megakaryocyte stimulating factor, articular superficial zone protein)	1.3852	0
236900	Pdk3	pyruvate dehydrogenase kinase, isoenzyme 3	1.383	3.10961e-13
16068	Il18bp	interleukin 18 binding protein	1.38038	0
14373	G0s2	G0/G1 switch gene 2	1.37926	0
269132	Colgalt2	collagen beta(1-O)galactosyltransferase 2	-1.37805	1.38948e-05
76960	Bcas1	breast carcinoma amplified sequence 1	1.37722	5.03651e-05
23962	Oasl2	2'-5' oligoadenylate synthetase-like 2	1.37657	4.99992e-213
20556	Slfn2	schlafen 2	1.37549	1.64796e-109
53320	Folh1	folate hydrolase 1	1.374	3.94701e-05
13823	Epb41l3	erythrocyte membrane protein band 4.1 like 3	1.37004	9.84356e-44
56185	Hao2	hydroxyacid oxidase 2	-1.3665	0
236312	Ifi209	interferon activated gene 209	1.36641	8.10919e-47
13086	Cyp2a4	cytochrome P450, family 2, subfamily a, polypeptide 4	-1.36256	0
67876	Coq10b	coenzyme Q10B	-1.36154	0
328833	Treml2	triggering receptor expressed on myeloid cells-like 2	1.36152	8.44411e-14
230828	Il22ra1	interleukin 22 receptor, alpha 1	1.36051	1.7766e-168
217845	Ifi27l2b	interferon, alpha-inducible protein 27 like 2B	1.35913	0
75173	Tex38	testis expressed 38	1.35912	5.98589e-05
18478	Pah	phenylalanine hydroxylase	-1.35905	0
17381	Mmp12	matrix metallopeptidase 12	1.35856	2.72664e-20
233424	Tmc3	transmembrane channel-like gene family 3	1.35814	6.1117e-23
14860	Gsta4	glutathione S-transferase, alpha 4	-1.35708	0
17841	Mup2	major urinary protein 2	-1.35655	0
380712	Tlcd2	TLC domain containing 2	-1.356	0
71712	Dram1	DNA-damage regulated autophagy modulator 1	1.35566	1.24532e-19
13436	Dnmt3b	DNA methyltransferase 3B	1.35517	7.53549e-45
245038	Dclk3	doublecortin-like kinase 3	-1.35271	4.77053e-122
436059	Ces2h	carboxylesterase 2H	1.34227	0.000284184
17773	Mtnr1a	melatonin receptor 1A	1.33982	4.68678e-06
104112	Acly	ATP citrate lyase	-1.3393	0
14859	Gsta3	glutathione S-transferase, alpha 3	-1.33895	0
217306	Cd300e	CD300E molecule	1.33883	5.4386e-41
232400	A2ml1	alpha-2-macroglobulin like 1	1.33841	0
73608	Marveld3	MARVEL (membrane-associating) domain containing 3	1.3368	2.49377e-30
231507	Plac8	placenta-specific 8	1.33676	2.13582e-138
24088	Tlr2	toll-like receptor 2	1.33616	1.10646e-49
12826	Col4a1	collagen, type IV, alpha 1	1.33407	0
18733	Pirb	paired Ig-like receptor B	1.3336	7.46445e-142
76380	Cep112	centrosomal protein 112	1.33358	8.97214e-05
26888	Clec4a2	C-type lectin domain family 4, member a2	1.32838	2.42052e-40
76843	Dtl	denticleless E3 ubiquitin protein ligase	-1.32679	0.00015836
56708	Clcf1	cardiotrophin-like cytokine factor 1	1.32512	5.00697e-31
72002	Slc39a5	solute carrier family 39 (metal ion transporter), member 5	-1.32483	2.26478e-30
20714	Serpina3k	serine (or cysteine) peptidase inhibitor, clade A, member 3K	1.32325	0
15571	Elavl3	ELAV like RNA binding protein 3	1.32202	7.32921e-07
109225	Ms4a7	membrane-spanning 4-domains, subfamily A, member 7	1.32096	1.40837e-17
50770	Atp11a	ATPase, class VI, type 11A	1.3207	0
67742	Samsn1	SAM domain, SH3 domain and nuclear localization signals, 1	1.32022	4.15716e-13
56847	Aldh1a3	aldehyde dehydrogenase family 1, subfamily A3	1.31908	5.45883e-11
64385	Cyp4f14	cytochrome P450, family 4, subfamily f, polypeptide 14	-1.31748	0
231821	Adap1	ArfGAP with dual PH domains 1	1.31439	1.30817e-20
20359	Sema6b	sema domain, transmembrane domain (TM), and cytoplasmic domain, (semaphorin) 6B	1.31414	1.5366e-104
319613	Sybu	syntabulin (syntaxin-interacting)	1.31386	6.07345e-66
21822	Tgtp1	T cell specific GTPase 1	1.31317	6.67939e-171
50778	Rgs1	regulator of G-protein signaling 1	1.3126	2.88722e-36
320100	Relt	RELT tumor necrosis factor receptor	1.30727	1.13668e-11
103140	Gstt3	glutathione S-transferase, theta 3	-1.30612	0
16855	Lgals4	lectin, galactose binding, soluble 4	1.30552	0
71934	Car13	carbonic anhydrase 13	1.30496	8.05139e-09
26448	Mok	MOK protein kinase	1.3039	8.85424e-05
51795	Srpx	sushi-repeat-containing protein	-1.30385	0.000950127
12592	Cdx4	caudal type homeobox 4	-1.30385	0.00065875
236293	Slc22a29	solute carrier family 22. member 29	-1.30243	2.01174e-65
237928	Phospho1	phosphatase, orphan 1	1.30149	1.77156e-188
14281	Fos	FBJ osteosarcoma oncogene	1.30088	8.99859e-38
16956	Lpl	lipoprotein lipase	1.29844	3.24808e-289
12372	Casq1	calsequestrin 1	1.29706	8.1457e-07
14867	Gstm6	glutathione S-transferase, mu 6	-1.29346	0
70546	Zdhhc2	zinc finger, DHHC domain containing 2	1.29343	8.46869e-21
394434	Ugt1a9	UDP glucuronosyltransferase 1 family, polypeptide A9	-1.29246	0
228094	Cerkl	ceramide kinase-like	1.29192	1.60476e-93
21386	Tbx3	T-box 3	1.29095	0
100637	N4bp2l1	NEDD4 binding protein 2-like 1	-1.28886	0
20198	S100a4	S100 calcium binding protein A4	1.28846	2.79346e-13
23882	Gadd45g	growth arrest and DNA-damage-inducible 45 gamma	1.28819	0
57752	Tacc2	transforming, acidic coiled-coil containing protein 2	1.2868	0
71566	Clmp	CXADR-like membrane protein	1.28407	5.19349e-31
16323	Inhba	inhibin beta-A	1.28249	2.69974e-65
226421	Rab7b	RAB7B, member RAS oncogene family	1.28119	8.98701e-25
16426	Itih3	inter-alpha trypsin inhibitor, heavy chain 3	1.28118	0
268396	Sh3pxd2b	SH3 and PX domains 2B	1.28112	2.31453e-34
14728	Lilrb4a	leukocyte immunoglobulin-like receptor, subfamily B, member 4A	1.28008	8.16342e-152
20404	Sh3gl2	SH3-domain GRB2-like 2	1.27889	0.000110171
20728	Spic	Spi-C transcription factor (Spi-1/PU.1 related)	1.27831	2.96522e-32
238690	Zfp458	zinc finger protein 458	1.27641	9.80754e-235
20501	Slc16a1	solute carrier family 16 (monocarboxylic acid transporters), member 1	1.27621	0
56216	Stx1b	syntaxin 1B	1.27261	7.00688e-100
12293	Cacna2d1	calcium channel, voltage-dependent, alpha2/delta subunit 1	1.26839	8.2503e-24
55983	Pdzrn3	PDZ domain containing RING finger 3	1.26809	2.93659e-133
666185	Gm7969	predicted gene 7969	1.26757	0
69861	2010003K11Rik	RIKEN cDNA 2010003K11 gene	1.2675	0
266645	Acmsd	amino carboxymuconate semialdehyde decarboxylase	-1.2672	1.2498e-239
12363	Casp4	caspase 4, apoptosis-related cysteine peptidase	1.26624	3.16292e-24
353211	Prune2	prune homolog 2	1.26122	9.82516e-10
20606	Sstr2	somatostatin receptor 2	1.26036	3.01817e-05
100101807	1700047I17Rik2	family with sequence similarity 177 member A2	1.25673	7.52876e-62
170826	Ppargc1b	peroxisome proliferative activated receptor, gamma, coactivator 1 beta	-1.25606	3.88828e-174
12986	Csf3r	colony stimulating factor 3 receptor (granulocyte)	1.25498	3.78555e-112
380660	Acss3	acyl-CoA synthetase short-chain family member 3	-1.25386	1.6661e-72
432572	Specc1	sperm antigen with calponin homology and coiled-coil domains 1	1.25265	1.89163e-46
18048	Klk1b4	kallikrein 1-related pepidase b4	-1.24993	8.69551e-35
235050	Zfp810	zinc finger protein 810	1.24859	6.20415e-55
108961	E2f8	E2F transcription factor 8	1.24606	3.11673e-173
19200	Pstpip1	proline-serine-threonine phosphatase-interacting protein 1	1.24496	1.19197e-12
15494	Hsd3b3	hydroxy-delta-5-steroid dehydrogenase, 3 beta- and steroid delta-isomerase 3	-1.24418	0
21926	Tnf	tumor necrosis factor	1.24264	1.88877e-05
17347	Mknk2	MAP kinase-interacting serine/threonine kinase 2	-1.2423	0
233067	Lrfn3	leucine rich repeat and fibronectin type III domain containing 3	1.24122	4.08443e-162
19363	Rad51b	RAD51 paralog B	1.2411	6.08213e-281
14051	Eya4	EYA transcriptional coactivator and phosphatase 4	1.23891	8.99918e-07
64697	Keg1	kidney expressed gene 1	-1.23751	0
12816	Col12a1	collagen, type XII, alpha 1	1.23543	1.92321e-38
20296	Ccl2	chemokine (C-C motif) ligand 2	1.23314	4.72191e-13
12514	Cd68	CD68 antigen	1.23243	7.66063e-203
75202	Spaca6	sperm acrosome associated 6	1.23172	1.58622e-77
231991	Creb5	cAMP responsive element binding protein 5	1.23119	4.37352e-06
12180	Smyd1	SET and MYND domain containing 1	1.22948	6.08432e-142
74191	P2ry13	purinergic receptor P2Y, G-protein coupled 13	1.2294	3.31245e-40
20981	Syt3	synaptotagmin III	-1.22796	3.48319e-54
231070	Insig1	insulin induced gene 1	-1.22616	0
100042493	Ccl21b	chemokine (C-C motif) ligand 21B (leucine)	1.22582	1.13059e-07
11808	Apoa4	apolipoprotein A-IV	1.22577	0
19073	Srgn	serglycin	1.22251	2.6834e-271
12908	Crat	carnitine acetyltransferase	1.22168	0
23972	Papss2	3'-phosphoadenosine 5'-phosphosulfate synthase 2	-1.22108	0
58801	Pmaip1	phorbol-12-myristate-13-acetate-induced protein 1	1.21685	3.28755e-14
56473	Fads2	fatty acid desaturase 2	-1.21389	0
229731	Slc25a24	solute carrier family 25 (mitochondrial carrier, phosphate carrier), member 24	1.21369	1.11968e-39
50930	Tnfsf14	tumor necrosis factor (ligand) superfamily, member 14	1.21121	4.8706e-09
99899	Ifi44	interferon-induced protein 44	1.21018	5.01605e-84
14228	Fkbp4	FK506 binding protein 4	-1.20967	0
12352	Car5a	carbonic anhydrase 5a, mitochondrial	-1.20901	0
319772	C130050O18Rik	RIKEN cDNA C130050O18 gene	1.20757	5.64225e-09
232406	BC035044	cDNA sequence BC035044	1.20517	3.03104e-05
108168162	Gm43305	predicted gene 43305	1.20506	0
16414	Itgb2	integrin beta 2	1.20408	7.61134e-127
98396	Slc41a1	solute carrier family 41, member 1	1.20218	2.34655e-81
18105	Nqo2	N-ribosyldihydronicotinamide quinone reductase 2	-1.2008	0
13706	Cela2a	chymotrypsin-like elastase family, member 2A	1.20042	5.11278e-10
269181	Mgat4a	mannoside acetylglucosaminyltransferase 4, isoenzyme A	1.20037	3.19481e-21
100504195	Micalcl	MICAL C-terminal like	1.19982	2.47132e-16
216134	Pdxk	pyridoxal (pyridoxine, vitamin B6) kinase	-1.19938	0
433638	I830077J02Rik	RIKEN cDNA I830077J02 gene	1.19865	8.0599e-06
276950	Slfn8	schlafen 8	1.19854	9.85156e-38
13089	Cyp2b13	cytochrome P450, family 2, subfamily b, polypeptide 13	-1.19754	0
381308	Ifi211	interferon activated gene 211	1.19738	2.10366e-42
320148	B430306N03Rik	RIKEN cDNA B430306N03 gene	1.19736	6.0138e-39
329679	Fnip2	folliculin interacting protein 2	-1.19694	0
15894	Icam1	intercellular adhesion molecule 1	1.19682	1.5057e-263
83382	Siglece	sialic acid binding Ig-like lectin E	1.19623	3.92883e-111
20482	Skil	SKI-like	1.1956	7.98024e-162
22368	Trpv2	transient receptor potential cation channel, subfamily V, member 2	1.19413	4.41881e-30
79362	Bhlhe41	basic helix-loop-helix family, member e41	-1.19305	1.66382e-16
21934	Tnfrsf11a	tumor necrosis factor receptor superfamily, member 11a, NFKB activator	1.19299	2.55365e-19
18987	Pou2f2	POU domain, class 2, transcription factor 2	1.19272	1.0458e-43
50794	Klf13	Kruppel-like factor 13	-1.19233	0
74116	Pi16	peptidase inhibitor 16	1.18997	3.76192e-06
12983	Csf2rb	colony stimulating factor 2 receptor, beta, low-affinity (granulocyte-macrophage)	1.18933	1.44549e-92
12504	Cd4	CD4 antigen	1.18886	1.17324e-12
107566	Arl2bp	ADP-ribosylation factor-like 2 binding protein	1.18499	1.18632e-84
14676	Gna15	guanine nucleotide binding protein, alpha 15	1.18165	1.42597e-05
270166	Clpx	caseinolytic mitochondrial matrix peptidase chaperone subunit	1.18119	0
80981	Arl4d	ADP-ribosylation factor-like 4D	-1.17725	0
216961	Coro6	coronin 6	1.1766	5.36879e-05
12273	C5ar1	complement component 5a receptor 1	1.17634	1.59569e-31
19885	Rorc	RAR-related orphan receptor gamma	-1.1758	0
21825	Thbs1	thrombospondin 1	1.17459	1.51801e-29
330460	Tmem150b	transmembrane protein 150B	1.17401	0.000155232
56193	Plek	pleckstrin	1.17351	2.37743e-41
210583	Gm4767	predicted gene 4767	1.17005	7.71216e-07
217430	Pqlc3	PQ loop repeat containing	1.1698	4.7959e-11
14127	Fcer1g	Fc receptor, IgE, high affinity I, gamma polypeptide	1.16942	2.1226e-284
84112	Sucnr1	succinate receptor 1	-1.16902	2.04683e-247
68895	Rasl11a	RAS-like, family 11, member A	1.16757	2.83611e-08
629242	Gm6958	predicted gene 6958	1.16703	0
57028	Pdxp	pyridoxal (pyridoxine, vitamin B6) phosphatase	-1.16686	4.92037e-12
27280	Phlda3	pleckstrin homology like domain, family A, member 3	1.16628	2.17234e-28
241494	Zfp385b	zinc finger protein 385B	-1.16561	9.60224e-265
14017	Evi2a	ecotropic viral integration site 2a	1.16537	3.97281e-23
24066	Spry4	sprouty RTK signaling antagonist 4	-1.16482	3.07036e-112
215772	Adgb	androglobin	1.1646	5.52209e-18
27027	Tspan32	tetraspanin 32	1.1643	1.67839e-05
56016	Hebp2	heme binding protein 2	1.16306	6.44451e-08
226781	Slc30a10	solute carrier family 30, member 10	1.16276	0
94088	Trim6	tripartite motif-containing 6	1.16247	2.5539e-10
80719	Igsf6	immunoglobulin superfamily, member 6	1.1582	1.43923e-60
243369	Sspo	SCO-spondin	-1.15691	7.58545e-22
622473	Ripply1	ripply transcriptional repressor 1	1.1564	2.13537e-06
67528	Nudt7	nudix (nucleoside diphosphate linked moiety X)-type motif 7	-1.15632	0
243535	BC048671	cDNA sequence BC048671	-1.15607	0.000676669
230279	Tmem268	transmembrane protein 268	1.15544	1.47074e-84
234564	Ces1f	carboxylesterase 1F	-1.15516	0
332579	Card9	caspase recruitment domain family, member 9	1.15411	1.35246e-09
23985	Slc26a4	solute carrier family 26, member 4	-1.15382	0.000309762
18805	Pld1	phospholipase D1	1.15279	6.36942e-134
12984	Csf2rb2	colony stimulating factor 2 receptor, beta 2, low-affinity (granulocyte-macrophage)	1.1516	1.62769e-39
353187	Nr1d2	nuclear receptor subfamily 1, group D, member 2	-1.15052	0
14724	Gp1bb	glycoprotein Ib, beta polypeptide	1.14973	0.000630095
66569	Gdpd1	glycerophosphodiester phosphodiesterase domain containing 1	1.14876	1.40922e-15
268663	Cdhr2	cadherin-related family member 2	1.14546	9.0927e-05
171504	Apobr	apolipoprotein B receptor	1.14481	5.96634e-28
105246872	Gm42078	predicted gene, 42078	1.14448	2.06051e-104
76933	Ifi27l2a	interferon, alpha-inducible protein 27 like 2A	1.14399	2.63814e-81
69123	Eci3	enoyl-Coenzyme A delta isomerase 3	-1.14131	1.4334e-57
20491	Sla	src-like adaptor	1.14067	9.64778e-42
83433	Trem2	triggering receptor expressed on myeloid cells 2	1.14052	4.78672e-14
211228	Lrrc25	leucine rich repeat containing 25	1.14029	4.37569e-43
210757	Themis	thymocyte selection associated	1.14025	4.23954e-05
76877	Rab36	RAB36, member RAS oncogene family	1.14014	1.03258e-31
381157	Greb1l	growth regulation by estrogen in breast cancer-like	1.13934	8.94853e-20
19734	Rgs16	regulator of G-protein signaling 16	-1.13683	0
22324	Vav1	vav 1 oncogene	1.13575	1.72432e-45
20682	Sox9	SRY (sex determining region Y)-box 9	1.1355	5.30551e-74
19141	Lgmn	legumain	1.13503	0
16880	Lifr	LIF receptor alpha	-1.13463	0
66813	Bcl2l14	BCL2-like 14 (apoptosis facilitator)	1.13428	8.5944e-07
75746	Morc4	microrchidia 4	1.13341	4.9037e-55
12332	Capg	capping protein (actin filament), gelsolin-like	1.13206	3.01575e-45
244882	Tnfaip8l3	tumor necrosis factor, alpha-induced protein 8-like 3	-1.13138	5.89327e-09
246727	Oas3	2'-5' oligoadenylate synthetase 3	1.13132	1.76152e-45
105244999	Gm40514	predicted gene, 40514	1.13079	3.54532e-41
17318	Mid1	midline 1	1.1299	5.53517e-224
382018	Unc13a	unc-13 homolog A	1.12911	1.21178e-05
105387	Akr1c14	aldo-keto reductase family 1, member C14	-1.12657	0
11520	Plin2	perilipin 2	1.12629	0
21367	Cntn2	contactin 2	1.12628	8.14343e-11
100503043	Armcx4	armadillo repeat containing, X-linked 4	1.12576	8.08849e-32
58185	Rsad2	radical S-adenosyl methionine domain containing 2	1.12381	2.28223e-156
78754	Galnt15	polypeptide N-acetylgalactosaminyltransferase 15	1.12313	3.40601e-47
16427	Itih4	inter alpha-trypsin inhibitor, heavy chain 4	1.12238	0
268747	Carmil3	capping protein regulator and myosin 1 linker 3	1.12065	0.000172618
13078	Cyp1b1	cytochrome P450, family 1, subfamily b, polypeptide 1	1.11992	1.42775e-16
23821	Bace1	beta-site APP cleaving enzyme 1	1.1184	7.30494e-126
50762	Fbxo6	F-box protein 6	1.11653	0
15357	Hmgcr	3-hydroxy-3-methylglutaryl-Coenzyme A reductase	-1.11628	0
227659	Slc2a6	solute carrier family 2 (facilitated glucose transporter), member 6	1.11606	1.248e-07
64099	Parvg	parvin, gamma	1.11511	3.42119e-19
216984	Evi2b	ecotropic viral integration site 2b	1.11466	2.13177e-45
260299	Cadm4	cell adhesion molecule 4	1.11418	5.32008e-77
67689	Aldh3b1	aldehyde dehydrogenase 3 family, member B1	1.11261	2.00198e-34
52855	Lair1	leukocyte-associated Ig-like receptor 1	1.1115	2.40827e-30
78703	Zfp972	zinc finger protein 972	1.11089	0
100042355	Gm10705	predicted gene 10705	1.11035	4.86924e-47
67801	Pllp	plasma membrane proteolipid	1.10955	9.12408e-285
13429	Dnm1	dynamin 1	1.10828	1.73465e-06
16580	Kifc5b	kinesin family member C5B	-1.10729	0.000196878
386655	Eid2	EP300 interacting inhibitor of differentiation 2	1.10662	6.25523e-08
332175	Zdhhc23	zinc finger, DHHC domain containing 23	1.10662	2.72147e-10
15162	Hck	hemopoietic cell kinase	1.10653	1.84156e-52
69772	Bdh2	3-hydroxybutyrate dehydrogenase, type 2	-1.10564	8.00431e-100
230085	Phf24	PHD finger protein 24	1.10531	4.39062e-25
56722	Litaf	LPS-induced TN factor	1.10403	0
544864	Gm5785	predicted gene 5785	1.10351	3.9584e-80
18712	Pim1	proviral integration site 1	1.1032	8.46602e-104
16874	Lhx6	LIM homeobox protein 6	1.1032	7.51819e-85
51797	Ctps	cytidine 5'-triphosphate synthase	1.10191	7.01721e-40
195531	Zfp982	zinc finger protein 982	-1.10113	8.57357e-08
16776	Lama5	laminin, alpha 5	1.10038	1.59656e-50
215627	Zbtb8b	zinc finger and BTB domain containing 8b	1.09973	0
14296	Frat1	frequently rearranged in advanced T cell lymphomas	1.09973	4.42496e-66
100561	Slc15a4	solute carrier family 15, member 4	-1.09931	8.1673e-261
72094	Ugt2a3	UDP glucuronosyltransferase 2 family, polypeptide A3	-1.0982	0
20322	Sord	sorbitol dehydrogenase	-1.09627	0
52864	Slx4	SLX4 structure-specific endonuclease subunit homolog (S. cerevisiae)	1.09595	3.21058e-56
668212	Efr3b	EFR3 homolog B	1.09532	2.837e-11
18242	Oat	ornithine aminotransferase	-1.09509	0
16854	Lgals3	lectin, galactose binding, soluble 3	1.09407	1.18455e-89
16174	Il18rap	interleukin 18 receptor accessory protein	1.09349	5.44113e-08
15902	Id2	inhibitor of DNA binding 2	1.09199	0
216799	Nlrp3	NLR family, pyrin domain containing 3	1.09196	5.89699e-11
68041	Mid1ip1	Mid1 interacting protein 1 (gastrulation specific G12-like (zebrafish))	-1.09077	0
666168	Cyp4a31	cytochrome P450, family 4, subfamily a, polypeptide 31	1.08515	0
18073	Nid1	nidogen 1	1.08495	2.73797e-213
18109	Mycn	v-myc avian myelocytomatosis viral related oncogene, neuroblastoma derived	1.08472	1.21538e-05
76713	Slc6a21	solute carrier family 6 member 21	1.08442	2.61457e-05
70152	Mettl7a1	methyltransferase like 7A1	-1.08308	0
22750	Zfp9	zinc finger protein 9	1.08076	1.41338e-46
12449	Ccnf	cyclin F	1.07833	1.78738e-166
11501	Adam8	a disintegrin and metallopeptidase domain 8	1.07774	1.17777e-10
53419	Corin	corin, serine peptidase	1.07565	3.27069e-10
70967	Eva1c	eva-1 homolog C (C. elegans)	1.07537	1.75118e-07
246707	Emilin2	elastin microfibril interfacer 2	1.07528	5.72251e-30
117586	A1bg	alpha-1-B glycoprotein	-1.07478	0
56532	Ripk3	receptor-interacting serine-threonine kinase 3	1.07331	1.7854e-17
21646	Tcte2	t-complex-associated testis expressed 2	1.07202	3.69126e-06
72925	2021-03-01	membrane associated ring-CH-type finger 1	1.07196	4.38996e-19
102747	Lrrc49	leucine rich repeat containing 49	1.07119	6.01479e-05
20305	Ccl6	chemokine (C-C motif) ligand 6	1.06874	8.13118e-165
110902	Chrna2	cholinergic receptor, nicotinic, alpha polypeptide 2 (neuronal)	1.06803	2.57259e-106
50498	Ebi3	Epstein-Barr virus induced gene 3	1.06622	6.0189e-10
102633458	Gm11100	predicted gene 11100	1.06343	0
328830	A530064D06Rik	RIKEN cDNA A530064D06 gene	1.06335	2.11658e-11
18301	Fxyd5	FXYD domain-containing ion transport regulator 5	1.06268	1.96479e-102
69217	Plekha4	pleckstrin homology domain containing, family A (phosphoinositide binding specific) member 4	1.06222	3.72016e-17
320747	Lingo4	leucine rich repeat and Ig domain containing 4	-1.06218	1.72995e-07
72054	Cyp4f18	cytochrome P450, family 4, subfamily f, polypeptide 18	1.06195	1.94306e-11
17196	Mbp	myelin basic protein	1.06176	1.46781e-24
224897	Dpp9	dipeptidylpeptidase 9	1.05913	0
102639178	Gm35549	predicted gene, 35549	-1.05873	9.22443e-08
104681	Slc16a6	solute carrier family 16 (monocarboxylic acid transporters), member 6	1.05763	2.29495e-114
69544	Wdr5b	WD repeat domain 5B	1.05753	1.10555e-16
225471	Ticam2	toll-like receptor adaptor molecule 2	1.05669	1.11626e-05
18739	Pitpnm1	phosphatidylinositol transfer protein, membrane-associated 1	1.05566	2.63303e-63
66645	Pspc1	paraspeckle protein 1	1.0556	2.60873e-42
69134	Fam25c	family with sequence similarity 25, member C	1.05542	2.13704e-123
218772	Rarb	retinoic acid receptor, beta	-1.05537	7.91022e-50
100041057	LOC100041057	nuclear body protein SP140-like	1.05306	8.17561e-05
12767	Cxcr4	chemokine (C-X-C motif) receptor 4	1.05261	1.04224e-23
11484	Aspa	aspartoacylase	-1.05015	1.18016e-88
234724	Tat	tyrosine aminotransferase	-1.04986	0
226691	Ifi207	interferon activated gene 207	1.04849	4.73381e-87
229905	Kyat3	kynurenine aminotransferase 3	-1.0484	0
78558	Htra3	HtrA serine peptidase 3	1.04832	8.59017e-51
227622	Paxx	non-homologous end joining factor	-1.04722	2.5224e-193
20303	Ccl4	chemokine (C-C motif) ligand 4	1.04665	1.18578e-05
67701	Wfdc2	WAP four-disulfide core domain 2	1.0462	1.88179e-85
100043674	Rbx1-ps	ring-box 1, pseudogene	1.04591	1.42753e-15
56405	Dusp14	dual specificity phosphatase 14	-1.04586	1.53322e-11
75512	Gpx6	glutathione peroxidase 6	-1.04569	6.68319e-12
13649	Egfr	epidermal growth factor receptor	1.04562	0
239273	Abcc4	ATP-binding cassette, sub-family C (CFTR/MRP), member 4	-1.04536	1.8574e-70
54153	Rasa4	RAS p21 protein activator 4	1.04505	7.76267e-29
19281	Ptprt	protein tyrosine phosphatase, receptor type, T	-1.04465	0.000466847
215708	Miga1	mitoguardin 1	1.04456	1.04912e-31
105242453	LOC105242453	zinc finger protein 984	-1.04435	4.88263e-08
320129	Grk3	G protein-coupled receptor kinase 3	1.0439	1.29865e-71
76900	Ssbp4	single stranded DNA binding protein 4	1.04387	4.27465e-67
101056102	Gm29779	predicted gene, 29779	1.04285	1.00652e-62
14293	Fpr1	formyl peptide receptor 1	1.04177	2.32157e-33
15205	Hes1	hes family bHLH transcription factor 1	1.0417	2.04585e-120
21400	Tcea2	transcription elongation factor A (SII), 2	1.04158	4.17686e-11
171285	Havcr2	hepatitis A virus cellular receptor 2	1.04133	2.03764e-09
223753	Cerk	ceramide kinase	1.04094	2.93726e-63
381201	Ap5b1	adaptor-related protein complex 5, beta 1 subunit	1.04063	6.16928e-20
105727	Slc38a1	solute carrier family 38, member 1	1.04048	4.15306e-21
381310	Stum	mechanosensory transduction mediator	1.04011	0.000521215
102635944	Gm33153	predicted gene, 33153	1.03996	8.67646e-12
100328588	Il4i1b	interleukin 4 induced 1B	1.03986	2.97853e-31
242594	Fyb2	FYN binding protein 2	1.03963	7.98707e-62
207819	4930539E08Rik	BCL2 interacting protein 5	1.03956	1.46223e-16
102639543	Ifi206	interferon activated gene 206	1.0395	4.23582e-16
226695	Ifi205	interferon activated gene 205	1.03926	4.32043e-18
100038882	Isg15	ISG15 ubiquitin-like modifier	1.0392	6.05961e-130
229488	Fam160a1	family with sequence similarity 160, member A1	1.03897	1.63038e-43
69121	Chrdl2	chordin-like 2	1.03892	3.35562e-05
624866	Lekr1	leucine, glutamate and lysine rich 1	1.03855	0.000317898
73149	Clec4a3	C-type lectin domain family 4, member a3	1.0383	4.0702e-25
19733	Rgn	regucalcin	-1.03668	0
64435	Fcamr	Fc receptor, IgA, IgM, high affinity	1.03653	3.92062e-18
211535	Ccdc114	coiled-coil domain containing 114	1.036	0.000118013
102638251	Gm12536	predicted gene 12536	1.036	0.000118013
13040	Ctss	cathepsin S	1.03565	7.08912e-280
233908	Fus	fused in sarcoma	1.03466	0
213484	Nudt18	nudix (nucleoside diphosphate linked moiety X)-type motif 18	1.03458	7.60418e-128
55989	Nop58	NOP58 ribonucleoprotein	1.03451	4.07828e-118
54419	Cldn6	claudin 6	-1.03409	5.93693e-05
58860	Adamdec1	ADAM-like, decysin 1	1.03402	8.06379e-21
269344	Ell3	elongation factor RNA polymerase II-like 3	-1.03222	5.79182e-19
14685	Gnat1	guanine nucleotide binding protein, alpha transducing 1	1.03189	7.50131e-212
243914	Lgi4	leucine-rich repeat LGI family, member 4	1.03142	6.01037e-06
17476	Mpeg1	macrophage expressed gene 1	1.03125	0
382062	AB124611	cDNA sequence AB124611	1.03027	1.32774e-41
258571	Olfr1033	olfactory receptor 1033	1.03007	0
217258	Abca8a	ATP-binding cassette, sub-family A (ABC1), member 8a	-1.02962	0
15901	Id1	inhibitor of DNA binding 1, HLH protein	1.02924	3.2178e-75
668218	Bin2	bridging integrator 2	1.02901	2.53505e-35
13094	Cyp2b9	cytochrome P450, family 2, subfamily b, polypeptide 9	-1.02824	0
103844	Inca1	inhibitor of CDK, cyclin A1 interacting protein 1	1.02677	1.84515e-254
56484	Foxo3	forkhead box O3	-1.02638	0
18722	Pira1	paired-Ig-like receptor A1	1.02632	1.17961e-12
384061	Fndc5	fibronectin type III domain containing 5	-1.02631	3.95003e-08
21401	Tcea3	transcription elongation factor A (SII), 3	-1.02627	0
78388	Mvp	major vault protein	1.02575	0
19331	Rab19	RAB19, member RAS oncogene family	1.02528	0.000552252
15951	Ifi204	interferon activated gene 204	1.02423	4.60632e-78
13587	Ear2	eosinophil-associated, ribonuclease A family, member 2	1.02362	2.44444e-23
54384	Mtmr7	myotubularin related protein 7	-1.0223	6.2906e-37
110454	Ly6a	lymphocyte antigen 6 complex, locus A	1.02226	1.74054e-198
170743	Tlr7	toll-like receptor 7	1.02084	6.10015e-16
104158	Ces1d	carboxylesterase 1D	-1.02061	0
77037	Mrap	melanocortin 2 receptor accessory protein	1.01992	0
216456	Gls2	glutaminase 2 (liver, mitochondrial)	-1.01807	0
383103	Tvp23a	trans-golgi network vesicle protein 23A	1.01709	5.10108e-12
17385	Mmp11	matrix metallopeptidase 11	1.01708	2.91869e-10
319800	Slc22a30	solute carrier family 22, member 30	-1.01518	0
77701	Lcn12	lipocalin 12	1.01472	3.67382e-07
214321	Gm4787	predicted gene 4787	-1.01469	5.68442e-06
66175	Mustn1	musculoskeletal, embryonic nuclear protein 1	1.01447	8.43505e-107
319530	Zfp750	zinc finger protein 750	1.01434	6.13056e-132
75178	Meiob	meiosis specific with OB domains	1.01321	2.91662e-42
22673	Zfp185	zinc finger protein 185	1.01292	4.93421e-05
69288	Rhobtb1	Rho-related BTB domain containing 1	-1.01204	0
216188	Aldh1l2	aldehyde dehydrogenase 1 family, member L2	1.01193	0.000216555
104009	Qsox1	quiescin Q6 sulfhydryl oxidase 1	1.01106	0
16011	Igfbp5	insulin-like growth factor binding protein 5	-1.00941	9.92801e-100
20708	Serpinb6b	serine (or cysteine) peptidase inhibitor, clade B, member 6b	1.00919	3.69931e-18
328561	Apol10b	apolipoprotein L 10B	1.00897	0.000670993
381531	Mup21	major urinary protein 21	-1.00803	5.93277e-52
67862	2310033P09Rik	RIKEN cDNA 2310033P09 gene	1.00788	3.34244e-67
66968	Plin5	perilipin 5	1.00786	0
16416	Itgb3	integrin beta 3	1.00664	2.33509e-55
70350	Basp1	brain abundant, membrane attached signal protein 1	1.00601	8.0999e-21
72400	Pinx1	PIN2/TERF1 interacting, telomerase inhibitor 1	1.0058	2.51669e-33
73569	Vgll3	vestigial like family member 3	1.0046	0.000468187
235674	Acaa1b	acetyl-Coenzyme A acyltransferase 1B	-1.00444	0
625018	C4a	complement component 4A (Rodgers blood group)	1.00374	2.83677e-59
22418	Wnt5a	wingless-type MMTV integration site family, member 5A	1.00361	6.93483e-19
66931	1700010I14Rik	RIKEN cDNA 1700010I14 gene	1.00358	3.18264e-05
19415	Rasal1	RAS protein activator like 1 (GAP1 like)	1.00299	5.77535e-05
67973	Mphosph10	M-phase phosphoprotein 10 (U3 small nucleolar ribonucleoprotein)	1.00265	1.03659e-64
50877	Neu3	neuraminidase 3	1.00198	2.18865e-39
13123	Cyp7b1	cytochrome P450, family 7, subfamily b, polypeptide 1	-1.00123	7.41476e-175
