# Supplementary material for: Potential Molecular Targets of Tenofovir Disoproxil Fumarate for Alleviating Chronic Liver Diseases via a Non-Antiviral Effect in a Normal Mouse Model
Source: Front Mol Biosci. 2021 Nov 16;8:763150. doi: 10.3389/fmolb.2021.763150 (PMC8635150; doi:10.3389/fmolb.2021.763150)
Supplement: Supplementary file 4 [file Table6.XLSX]

## Sheet: 6A_miRNA_Gene
miRNA name	overlapped genes	list of overlapped genes
mmu-miR-155-5p	15	Cxcl1, Cxcl2, Cxcl5, Cxcr4, Ccl5, Ccr1, Ccr2, Sell, Lgals3, Tlr2, Fabp5, Tnf, Itgb2, Lilr4b, Lilrb4a,
mmu-miR-1a-3p	9	Cxcl1, Cxcl5, Cxcr4, Ccl5, Ccr1, Itgb2, Tlr2, Fabp5, Adra2a
mmu-miR-21a-5p	8	Cxcl1, Cxcl2, Cxcl5, Ccr1, Sell, Tlr2, Cxcr4, Tnf
mmu-miR-122-5p	7	Cxcl1 , Cxcr4, Ccl5, Ccr1, Tlr2, Sucnr1, Itgb2
mmu-miR-124-3p	6	Cxcl1, Cxcl5, Ccl5, Tlr2, Fabp5, Itgb2
mmu-miR-125b-5p	6	Ccl5, Ccr2, Sell, Adra2a, Cxcr4, Lilrb4a
mmu-miR-223-3p	5	Itgam, Fabp5, Sucnr1, Tnf, Lilr4b
mmu-miR-188-5p	4	Cxcl5, Ccl5, Tlr2, Mme
mmu-miR-196b-5p	4	Ccr2, Lgals3, Tnf, Lilr4b
mmu-let-7g-5p	3	Cxcl1, Cxcl5, Itgb2
mmu-let-7c-5p	3	Itgb2, Lgals3, Adra2a
mmu-miR-467g	2	Cxcl1, Tnf
mmu-miR-15a-3p	2	Cxcl5, Mme
mmu-miR-9-5p	2	Cxcr4, Adra2a
mmu-miR-467a-5p	2	Cxcr4, Tnf
mmu-miR-467b-5p	2	Cxcr4, Tnf
mmu-miR-206-3p	2	Cxcr4, Tlr2
mmu-miR-21a-3p	2	Cxcr4, Itgb2
mmu-miR-25-3p	2	Cxcr4, Tnf
mmu-miR-467d-5p	2	Cxcr4, Tnf
mmu-miR-467f	2	Cxcr4, Sell
mmu-miR-22-3p	2	Ccl5, Tlr2
mmu-miR-337-3p	2	Ccl5, Fabp5
mmu-let-7b-5p	2	Itgb2, Adra2a
mmu-let-7i-5p	2	Itgb2, Adra2a
mmu-miR-27a-3p	2	Itgb2, Sell
mmu-miR-27b-3p	2	Itgb2, Sell
mmu-miR-669c-5p	2	Itgb2, Tnf
mmu-let-7e-5p	2	Itgb2, Tnf
mmu-miR-34a-5p	2	Tnf, Cxcr4
mmu-miR-194-5p	1	Cxcl1
mmu-miR-128-3p	1	Cxcl1
mmu-miR-194-2-3p	1	Cxcl1
mmu-miR-199b-5p	1	Cxcl1
mmu-miR-362-3p	1	Cxcl5
mmu-miR-204-5p	1	Cxcl5
mmu-miR-1a-1-5p	1	Cxcl5
mmu-miR-146a-5p	1	Cxcr4
mmu-miR-146b-5p	1	Cxcr4
mmu-miR-669k-3p	1	Cxcr4
mmu-miR-132-3p	1	Cxcr4
mmu-miR-381-3p	1	Cxcr4
mmu-miR-181b-5p	1	Cxcr4
mmu-miR-181d-5p	1	Cxcr4
mmu-miR-218-5p	1	Cxcr4
mmu-miR-467e-5p	1	Cxcr4
mmu-miR-467h	1	Cxcr4
mmu-miR-378a-3p	1	Ccl5
mmu-let-7a-5p	1	Itgb2
mmu-let-7f-5p	1	Itgb2
mmu-miR-15a-5p	1	Itgb2
mmu-miR-15b-5p	1	Itgb2
mmu-miR-16-5p	1	Itgb2
mmu-miR-23a-3p	1	Itgb2
mmu-miR-23b-3p	1	Itgb2
mmu-miR-98-5p	1	Itgb2
mmu-miR-669l-5p	1	Itgb2
mmu-miR-669p-5p	1	Itgb2
mmu-miR-142a-5p	1	Sell
mmu-miR-669b-5p	1	Sell
mmu-miR-669d-5p	1	Tnf
mmu-miR-19a-3p	1	Tnf
mmu-miR-19b-3p	1	Tnf
mmu-miR-301a-3p	1	Tnf
mmu-miR-301b-3p	1	Tnf
mmu-miR-30a-5p	1	Tnf
mmu-miR-30b-5p	1	Tnf
mmu-miR-30c-5p	1	Tnf
mmu-miR-30d-5p	1	Tnf
mmu-miR-30e-5p	1	Tnf
mmu-miR-33-5p	1	Tnf
mmu-miR-467c-5p	1	Tnf
mmu-miR-882	1	Lgals3
mmu-miR-29a-5p	1	Tlr2
mmu-miR-486a-5p	1	Tlr2
mmu-miR-344-3p	1	Adra2a
mmu-miR-20a-5p	1	Sucnr1
mmu-miR-22-5p	1	Sucnr1
mmu-miR-669g	1	Tnf
mmu-miR-205-5p	1	Lilrb4a

## Sheet: 6B_miRNA_TF
miRNA name	overlapped TFs	list of overlapped TFs
mmu-miR-155-5p	8	Nfkb1, Jun, Ar, Irf8 , Twist1, Spi1, Foxo1, Sp1
mmu-miR-124-3p	8	Nfkb1, Rela, Jun, Rel, Twist1, Foxo1, Sp1, Egr1
mmu-miR-106a-5p	6	Nfkb1, Irf1, Ar, Foxo1, Sp1, Egr1
mmu-miR-17-5p	6	Nfkb1, Irf1, Ar, Foxo1, Sp1, Egr1
mmu-miR-20b-5p	6	Nfkb1, Irf1, Ar, Foxo1, Sp1, Egr1
mmu-miR-1a-3p	6	Nfkb1, Jun, Rel, Twist1, Foxo1, Sp1
mmu-miR-93-5p	5	Nfkb1, Irf1,Foxo1, Sp1, Egr1
mmu-miR-22-3p	5	Nfkb1, Ikbkb, Ar, Foxo1, Sp1
mmu-miR-122-5p	5	Nfkb1, Rela, Jun, Ar, Foxo1
mmu-miR-125b-5p	5	Irf1, Jun, Irf8, Sp1, Egr1
mmu-miR-188-5p	5	Irf1, Rela, Ar, Twist1, Egr1
mmu-miR-26a-5p	5	Rela, Jun, Foxo1, Sp1, Egr1
mmu-miR-15a-5p	4	Nfkb1, Irf1,Foxo1, Sp1
mmu-miR-15b-5p	4	Nfkb1, Irf1,Foxo1, Sp1
mmu-miR-16-5p	4	Nfkb1, Irf1,Foxo1, Sp1
mmu-miR-20a-5p	4	Nfkb1, Irf1,Sp1, Egr1
mmu-miR-322-5p	4	Nfkb1, Jun, Sp1, Egr1
mmu-miR-27a-3p	4	Nfkb1, Foxo1, Sp1, Egr1
mmu-miR-27b-3p	4	Nfkb1, Foxo1, Sp1, Egr1
mmu-miR-34a-5p	4	Nfkb1, Rela, Ar, Foxo1
mmu-miR-706	4	Nfkb1, Ar, Foxo1, Sp1
mmu-miR-362-3p	4	Ikbkb, Ar, Foxo1, Egr1
mmu-miR-18a-5p	4	Irf1, Ar, Sp1, Egr1
mmu-miR-21a-5p	4	Irf1, Jun, Irf8, Egr1
mmu-miR-125a-3p	4	Rela, Jun, Foxo1, Egr1
mmu-let-7c-5p	4	Jun, Foxo1, Sp1, Egr1
mmu-miR-7b-5p	3	Nfkb1, Irf8, Spi1
mmu-miR-106b-5p	3	Nfkb1, Irf1, Sp1
mmu-miR-23a-3p	3	Nfkb1, Irf1, Egr1
mmu-miR-23b-3p	3	Nfkb1, Irf1, Egr1
mmu-miR-31-5p	3	Nfkb1, Irf1, Sp1
mmu-miR-128-3p	3	Ikbkb, Foxo1, Sp1
mmu-miR-301a-3p	3	Irf1, Ar, Sp1
mmu-miR-301b-3p	3	Irf1, Ar, Sp1
mmu-miR-467f	3	Irf1, Rel, Foxo1
mmu-miR-130b-3p	3	Irf1, Ar, Sp1
mmu-miR-669i	3	Irf1, Rel, Foxo1
mmu-miR-669j	3	Irf1, Rel, Foxo1
mmu-miR-136-5p	3	Rela, Spi1, Foxo1
mmu-miR-9-5p	3	Rela, Foxo1, Egr1
mmu-miR-205-5p	3	Rela, Jun, Ar
mmu-miR-26b-5p	3	Jun, Sp1, Egr1
mmu-miR-145a-3p	3	Jun, Foxo1, Sp1
mmu-miR-19a-3p	3	Jun, Foxo1, Sp1
mmu-miR-19b-3p	3	Jun, Foxo1, Sp1
mmu-miR-378a-3p	3	Jun, Sp1, Egr1
mmu-miR-92a-3p	3	Jun, Foxo1, Sp1
mmu-miR-196b-5p	3	Jun, Irf8, Egr1
mmu-let-7b-5p	3	Ar, Foxo1, Sp1
mmu-let-7i-5p	3	Foxo1, Sp1, Egr1
mmu-miR-381-3p	3	Foxo1, Sp1, Egr1
mmu-let-7a-5p	3	Foxo1, Sp1, Egr1
mmu-let-7e-5p	3	Foxo1, Sp1, Egr1
mmu-let-7f-5p	3	Foxo1, Sp1, Egr1
mmu-let-7g-5p	3	Foxo1, Sp1, Egr1
mmu-miR-500-3p	2	Nfkb1, Foxo1
mmu-miR-29b-1-5p	2	Nfkb1, Sp1
mmu-miR-467b-5p	2	Nfkb1, Irf1
mmu-miR-337-3p	2	Nfkb1, Irf8
mmu-miR-20a-3p	2	Ikbkb, Foxo1
mmu-miR-467a-5p	2	Irf1, Sp1
mmu-miR-467g	2	Irf1,Foxo1
mmu-miR-191-5p	2	Irf1, Egr1
mmu-miR-195a-5p	2	Irf1, Sp1
mmu-miR-30b-5p	2	Irf1, Jun
mmu-miR-7a-5p	2	Irf1, Sp1
mmu-miR-294-3p	2	Irf1, Jun
mmu-miR-28a-5p	2	Rela, Jun
mmu-miR-708-5p	2	Rela, Jun
mmu-miR-532-5p	2	Jun, Ar
mmu-miR-25-3p	2	Jun, Sp1
mmu-miR-93-3p	2	Jun, Egr1
mmu-miR-223-3p	2	Jun, Egr1
mmu-miR-142a-5p	2	Irf8, Foxo1
mmu-miR-24-3p	2	Irf8, Sp1
mmu-miR-669k-3p	2	Rel, Egr1
mmu-miR-29b-3p	2	Foxo1, Sp1
mmu-let-7d-5p	2	Foxo1, Egr1
mmu-miR-133a-3p	2	Foxo1, Sp1
mmu-miR-133b-3p	2	Foxo1, Sp1
mmu-miR-206-3p	2	Foxo1, Sp1
mmu-miR-335-5p	2	Foxo1, Sp1
mmu-miR-532-3p	2	Foxo1, Sp1
mmu-miR-18b-5p	2	Sp1, Egr1
mmu-miR-1843a-5p	2	Sp1, Egr1
mmu-miR-362-5p	2	Sp1, Egr1
mmu-miR-210-3p	1	Nfkb1
mmu-miR-21a-3p	1	Nfkb1
mmu-miR-541-3p	1	Nfkb1
mmu-miR-669e-5p	1	Nfkb1
mmu-miR-499-5p	1	Ikbkb
mmu-miR-882	1	Ikbkb
mmu-miR-130a-3p	1	Irf1
mmu-miR-125a-5p	1	Irf1
mmu-miR-30a-5p	1	Irf1
mmu-miR-30c-5p	1	Irf1
mmu-miR-30d-5p	1	Irf1
mmu-miR-30e-5p	1	Irf1
mmu-miR-345-5p	1	Irf1
mmu-miR-712-5p	1	Irf1
mmu-miR-194-5p	1	Rela
mmu-miR-677-5p	1	Rela
mmu-miR-22-5p	1	Jun
mmu-miR-501-5p	1	Jun
mmu-miR-154-5p	1	Ar
mmu-miR-29a-5p	1	Ar
mmu-miR-675-3p	1	Ar
mmu-miR-1a-1-5p	1	Ar
mmu-miR-365-3p	1	Ar
mmu-miR-340-5p	1	Rel
mmu-miR-484	1	Rel
mmu-miR-142a-3p	1	Foxo1
mmu-miR-29a-3p	1	Foxo1
mmu-miR-29c-3p	1	Foxo1
mmu-miR-669l-5p	1	Foxo1
mmu-miR-669p-5p	1	Foxo1
mmu-miR-145a-5p	1	Foxo1
mmu-miR-486a-5p	1	Foxo1
mmu-miR-125b-2-3p	1	Foxo1
mmu-miR-140-5p	1	Foxo1
mmu-miR-151-3p	1	Foxo1
mmu-miR-31-3p	1	Foxo1
mmu-miR-34c-5p	1	Foxo1
mmu-miR-466i-5p	1	Foxo1
mmu-miR-466k	1	Foxo1
mmu-miR-92b-3p	1	Foxo1
mmu-miR-98-5p	1	Foxo1
mmu-miR-132-3p	1	Sp1
mmu-miR-146a-5p	1	Sp1
mmu-miR-146b-5p	1	Sp1
mmu-miR-669c-5p	1	Sp1
mmu-miR-10b-5p	1	Sp1
mmu-miR-129-5p	1	Sp1
mmu-miR-133a-5p	1	Sp1
mmu-miR-153-3p	1	Sp1
mmu-miR-183-5p	1	Sp1
mmu-miR-188-3p	1	Sp1
mmu-miR-193b-3p	1	Sp1
mmu-miR-214-3p	1	Sp1
mmu-miR-218-5p	1	Sp1
mmu-miR-222-3p	1	Sp1
mmu-miR-290a-3p	1	Sp1
mmu-miR-292a-3p	1	Sp1
mmu-miR-3473d	1	Sp1
mmu-miR-434-3p	1	Sp1
mmu-miR-450a-5p	1	Sp1
mmu-miR-762	1	Sp1
mmu-miR-181a-5p	1	Egr1
mmu-let-7i-3p	1	Egr1
mmu-miR-181c-5p	1	Egr1
mmu-miR-185-5p	1	Egr1
mmu-miR-204-5p	1	Egr1
mmu-miR-342-5p	1	Egr1
mmu-miR-497a-5p	1	Egr1
mmu-miR-690	1	Egr1
mmu-miR-802-5p	1	Egr1
