# Supplementary material for: Potential Molecular Targets of Tenofovir Disoproxil Fumarate for Alleviating Chronic Liver Diseases via a Non-Antiviral Effect in a Normal Mouse Model
Source: Front Mol Biosci. 2021 Nov 16;8:763150. doi: 10.3389/fmolb.2021.763150 (PMC8635150; doi:10.3389/fmolb.2021.763150)
Supplement: Supplementary file 6 [file Table4.XLSX]

## Sheet: Supplementary_Table4A_GO-BP
Category	Term	Count	%	PValue	Genes	List Total	Pop Hits	Pop Total	Fold Enrichment	Bonferroni	Benjamini	FDR
GOTERM_BP_DIRECT	GO:0002376~immune system process	50	5.8548	2.08664e-13	17167, 23845, 17002, 64435, 23962, 246746, 99571, 18733, 237868, 72925, 110135, 12363, 16365, 332579, 26888, 54123, 210757, 54483, 58203, 18106, 15439, 171285, 217306, 246727, 15162, 19200, 19882, 279572, 14191, 16819, 225471, 170743, 16854, 20390, 21897, 26904, 20202, 20201, 14161, 17474, 58185, 20568, 14728, 12504, 24088, 51797, 233079, 100689, 216799, 14129	705	383	18082	3.34833	6.24372e-10	6.24532e-10	6.10969e-10
GOTERM_BP_DIRECT	GO:0030593~neutrophil chemotaxis	21	2.45902	9.43823e-13	20302, 20202, 20201, 20310, 12273, 20296, 100042493, 20306, 20305, 22324, 20304, 20303, 14825, 58218, 16409, 20293, 14127, 16854, 16414, 20292, 12986	705	69	18082	7.80598	2.8248e-09	1.41243e-09	1.38176e-09
GOTERM_BP_DIRECT	GO:0006954~inflammatory response	45	5.26932	3.67732e-12	16153, 625018, 20311, 15162, 14293, 20310, 12273, 20296, 19200, 100042493, 279572, 21926, 21825, 27226, 225471, 55985, 170743, 20293, 20292, 12772, 11689, 12654, 11501, 12655, 21897, 20302, 20202, 20201, 18489, 12363, 232174, 16365, 20306, 20305, 20304, 20303, 12768, 14825, 54483, 24088, 233079, 14289, 216799, 320100, 171285	705	344	18082	3.35515	1.10061e-08	3.66874e-09	3.58906e-09
GOTERM_BP_DIRECT	GO:0035634~response to stilbenoid	13	1.52225	3.61086e-11	17068, 17840, 13094, 20210, 100039054, 13086, 234199, 13087, 11808, 20209, 14858, 12683, 14857	705	25	18082	13.3371	1.08073e-07	2.70183e-08	2.64315e-08
GOTERM_BP_DIRECT	GO:0070374~positive regulation of ERK1 and ERK2 cascade	31	3.62998	4.5717e-11	93695, 12273, 20296, 244882, 100042493, 114249, 99571, 13649, 83433, 20293, 20292, 56636, 18119, 12654, 16416, 20302, 107221, 14161, 18105, 15894, 234593, 110135, 20306, 73230, 20305, 20304, 20303, 12768, 24088, 15357, 171285	705	188	18082	4.22923	1.36831e-07	2.73662e-08	2.67719e-08
GOTERM_BP_DIRECT	GO:0045475~locomotor rhythm	13	1.52225	6.46936e-11	17840, 100039177, 17841, 100039054, 18143, 100048884, 100189605, 229599, 53376, 100038948, 15902, 17843, 100039028	705	26	18082	12.8241	1.93628e-07	3.22713e-08	3.15705e-08
GOTERM_BP_DIRECT	GO:0050729~positive regulation of inflammatory response	18	2.10773	1.69938e-10	20302, 13040, 20202, 20201, 22418, 20296, 21926, 20306, 20305, 20304, 20303, 13649, 24088, 20293, 11770, 20292, 12772, 11501	705	63	18082	7.32806	5.08623e-07	7.26605e-08	7.10825e-08
GOTERM_BP_DIRECT	GO:0006955~immune response	36	4.21546	5.21108e-10	246727, 13040, 16153, 20311, 20310, 20296, 100042493, 21926, 64435, 23960, 21825, 23962, 21822, 55985, 170743, 20293, 20292, 50930, 12772, 72925, 21897, 20302, 96875, 20306, 21934, 20305, 22324, 20304, 20568, 20303, 12504, 12768, 14825, 24088, 18106, 320100	705	272	18082	3.39462	1.55968e-06	1.9496e-07	1.90726e-07
GOTERM_BP_DIRECT	GO:0070098~chemokine-mediated signaling pathway	16	1.87354	1.72403e-09	20302, 20311, 20310, 20296, 100042493, 20306, 20305, 20304, 20303, 12768, 14825, 55985, 20293, 20292, 12772, 64095	705	55	18082	7.4613	5.16001e-06	4.88719e-07	4.78105e-07
GOTERM_BP_DIRECT	GO:0051055~negative regulation of lipid biosynthetic process	10	1.17096	1.74965e-09	100189605, 17840, 100039177, 17841, 100039054, 100038948, 100048884, 17843, 68054, 100039028	705	16	18082	16.0301	5.2367e-06	4.88719e-07	4.78105e-07
GOTERM_BP_DIRECT	GO:0010907~positive regulation of glucose metabolic process	11	1.28806	1.79616e-09	100189605, 17840, 19733, 100039177, 17841, 58801, 100039054, 100038948, 100048884, 17843, 100039028	705	21	18082	13.4348	5.37589e-06	4.88719e-07	4.78105e-07
GOTERM_BP_DIRECT	GO:0061179~negative regulation of insulin secretion involved in cellular response to glucose stimulus	11	1.28806	3.17833e-09	100189605, 17840, 100039177, 17841, 100039054, 100038948, 11551, 15357, 100048884, 17843, 100039028	705	22	18082	12.8241	9.51268e-06	7.92727e-07	7.75511e-07
GOTERM_BP_DIRECT	GO:0045721~negative regulation of gluconeogenesis	11	1.28806	8.98055e-09	100189605, 17840, 100039177, 17841, 100039054, 100038948, 100048884, 17843, 16847, 68054, 100039028	705	24	18082	11.7554	2.68784e-05	2.0676e-06	2.0227e-06
GOTERM_BP_DIRECT	GO:0010888~negative regulation of lipid storage	10	1.17096	1.27152e-08	100189605, 17840, 100039177, 17841, 100039054, 100038948, 100048884, 17843, 16416, 100039028	705	19	18082	13.4991	3.80558e-05	2.71833e-06	2.65929e-06
GOTERM_BP_DIRECT	GO:0045087~innate immune response	42	4.91803	1.65905e-08	246727, 17167, 23845, 15162, 19200, 19882, 279572, 20219, 23962, 14191, 16819, 99571, 225471, 83433, 170743, 16854, 20390, 237868, 21897, 26904, 20202, 20201, 14161, 12363, 110135, 16365, 17474, 246730, 332579, 26888, 58185, 20568, 54123, 54483, 24088, 58203, 14127, 18106, 100689, 216799, 171285, 14129	705	400	18082	2.69306	4.96542e-05	3.31036e-06	3.23847e-06
GOTERM_BP_DIRECT	GO:0031649~heat generation	9	1.05386	2.56296e-08	100189605, 17840, 100039177, 17841, 100039054, 100038948, 100048884, 17843, 100039028	705	15	18082	15.3889	7.67064e-05	4.26163e-06	4.16908e-06
GOTERM_BP_DIRECT	GO:0045834~positive regulation of lipid metabolic process	9	1.05386	2.56296e-08	100189605, 17840, 100039177, 17841, 100039054, 100038948, 100048884, 17843, 100039028	705	15	18082	15.3889	7.67064e-05	4.26163e-06	4.16908e-06
GOTERM_BP_DIRECT	GO:0071396~cellular response to lipid	9	1.05386	2.56296e-08	100189605, 17840, 100039177, 17841, 100039054, 100038948, 100048884, 17843, 100039028	705	15	18082	15.3889	7.67064e-05	4.26163e-06	4.16908e-06
GOTERM_BP_DIRECT	GO:0071347~cellular response to interleukin-1	17	1.99063	6.20242e-08	20302, 20310, 20210, 15894, 20682, 110135, 20296, 16365, 100042493, 20306, 20305, 20304, 20303, 16819, 20293, 20292, 12654	705	80	18082	5.45025	0.000185621	9.77045e-06	9.55826e-06
GOTERM_BP_DIRECT	GO:0006935~chemotaxis	20	2.34192	1.43232e-07	20302, 20202, 20201, 20311, 14293, 20310, 12273, 20296, 20306, 20305, 20304, 20303, 12768, 55985, 13587, 20293, 20292, 14289, 12772, 12767	705	118	18082	4.34716	0.000428603	2.14347e-05	2.09692e-05
GOTERM_BP_DIRECT	GO:0032496~response to lipopolysaccharide	25	2.9274	7.5984e-07	20311, 20310, 12273, 21926, 94088, 55985, 17523, 12457, 73914, 14281, 20201, 20387, 13077, 16365, 71773, 21934, 20568, 12705, 56722, 14825, 24088, 13035, 50701, 100689, 320100	705	197	18082	3.25485	0.00227162	0.000108295	0.000105943
GOTERM_BP_DIRECT	GO:0051897~positive regulation of protein kinase B signaling	17	1.99063	9.85416e-07	16011, 17840, 100039177, 17841, 100039054, 19882, 244882, 21926, 21825, 100048884, 100189605, 13649, 100038948, 17843, 12654, 100039028, 11501	705	97	18082	4.49505	0.00294501	0.000130006	0.000127183
GOTERM_BP_DIRECT	GO:0006112~energy reserve metabolic process	9	1.05386	9.99045e-07	100189605, 17840, 100039177, 17841, 100039054, 100038948, 100048884, 17843, 100039028	705	22	18082	10.4925	0.00298568	0.000130006	0.000127183
GOTERM_BP_DIRECT	GO:0007155~cell adhesion	43	5.03513	1.1603e-06	246707, 21367, 64099, 93695, 23828, 19200, 260299, 18073, 21825, 114249, 53321, 12816, 114332, 15205, 12950, 16414, 16776, 268663, 13003, 233744, 13723, 16416, 12512, 18003, 16780, 243369, 17136, 235086, 20343, 15894, 269116, 66645, 13078, 68567, 233067, 11899, 12504, 16409, 12527, 14724, 12986, 100689, 83382	705	485	18082	2.27397	0.00346674	0.0001403	0.000137253
GOTERM_BP_DIRECT	GO:0071356~cellular response to tumor necrosis factor	18	2.10773	1.1719e-06	20302, 74614, 15894, 20296, 16365, 100042493, 21825, 114249, 20306, 20305, 20304, 20303, 16819, 20293, 11770, 20292, 193034, 12654	705	110	18082	4.19698	0.00350137	0.0001403	0.000137253
GOTERM_BP_DIRECT	GO:0060326~cell chemotaxis	15	1.75644	1.64375e-06	20302, 20311, 14293, 20310, 20210, 20296, 20209, 20208, 20305, 20303, 14825, 55985, 20293, 668218, 14289	705	78	18082	4.93235	0.00490767	0.000189221	0.000185112
GOTERM_BP_DIRECT	GO:0048247~lymphocyte chemotaxis	10	1.17096	3.25085e-06	20302, 20296, 100042493, 20293, 20292, 20306, 20305, 20304, 11501, 20303	705	33	18082	7.77219	0.00968262	0.000360362	0.000352536
GOTERM_BP_DIRECT	GO:0007623~circadian rhythm	17	1.99063	4.24823e-06	19885, 17773, 13170, 20387, 18143, 79362, 20787, 246691, 13649, 18627, 18628, 13123, 15902, 432530, 15901, 11865, 12457	705	108	18082	4.03722	0.0126345	0.000454105	0.000444243
GOTERM_BP_DIRECT	GO:0002523~leukocyte migration involved in inflammatory response	7	0.819672	4.62853e-06	20202, 20201, 16409, 20296, 16414, 50701, 11501	705	13	18082	13.8106	0.0137577	0.000477696	0.000467322
GOTERM_BP_DIRECT	GO:0042593~glucose homeostasis	18	2.10773	1.62601e-05	16011, 17840, 100039177, 17841, 100039054, 56484, 100048884, 20501, 100189605, 27273, 76487, 100038948, 233079, 11551, 18508, 16847, 17843, 100039028	705	133	18082	3.47119	0.0475017	0.00162222	0.00158699
GOTERM_BP_DIRECT	GO:0002548~monocyte chemotaxis	10	1.17096	1.80535e-05	20302, 20296, 100042493, 20293, 16854, 20292, 12772, 20306, 20305, 20303	705	40	18082	6.41206	0.0526006	0.00174303	0.00170518
GOTERM_BP_DIRECT	GO:0048245~eosinophil chemotaxis	6	0.702576	1.88841e-05	20302, 20296, 16854, 20292, 20306, 20304	705	10	18082	15.3889	0.0549531	0.00176626	0.0017279
GOTERM_BP_DIRECT	GO:0055114~oxidation-reduction process	50	5.8548	2.19515e-05	15460, 13082, 546726, 13088, 72054, 56454, 26432, 17769, 13123, 17523, 14778, 13095, 14262, 13094, 18105, 216188, 13056, 232174, 11670, 56185, 12409, 14104, 12642, 15357, 69772, 18478, 67689, 56473, 117167, 77974, 11689, 15494, 15493, 20322, 67573, 64385, 13077, 13078, 105387, 75512, 337924, 100041375, 72082, 53973, 13114, 268396, 13079, 56847, 104009, 56727	705	676	18082	1.89706	0.0635897	0.00199093	0.0019477
GOTERM_BP_DIRECT	GO:0070584~mitochondrion morphogenesis	9	1.05386	2.32606e-05	100189605, 17840, 100039177, 17841, 100039054, 100038948, 100048884, 17843, 100039028	705	32	18082	7.21356	0.0672516	0.00204762	0.00200315
GOTERM_BP_DIRECT	GO:0045672~positive regulation of osteoclast differentiation	8	0.936768	3.42424e-05	20302, 12768, 14281, 74614, 21926, 170826, 20304, 16416	705	25	18082	8.20743	0.0974122	0.00292821	0.00286462
GOTERM_BP_DIRECT	GO:0006953~acute-phase response	9	1.05386	4.69373e-05	18489, 20210, 20716, 20209, 20208, 15439, 18405, 18406, 16427	705	35	18082	6.59526	0.131065	0.00390232	0.00381757
GOTERM_BP_DIRECT	GO:0010466~negative regulation of peptidase activity	16	1.87354	4.88004e-05	100043899, 18054, 67701, 74116, 241197, 20716, 20704, 20714, 21857, 238393, 20568, 16426, 232400, 232345, 68054, 16427	705	117	18082	3.50745	0.135897	0.00394756	0.00386183
GOTERM_BP_DIRECT	GO:0034097~response to cytokine	13	1.52225	6.65017e-05	16880, 14281, 20482, 20716, 20704, 20714, 21857, 21934, 238393, 20304, 12705, 18414, 16427	705	81	18082	4.11638	0.180488	0.00523789	0.00512413
GOTERM_BP_DIRECT	GO:0009060~aerobic respiration	9	1.05386	0.000106926	100189605, 17840, 100039177, 17841, 100039054, 100038948, 100048884, 17843, 100039028	705	39	18082	5.91882	0.273885	0.0082059	0.00802769
GOTERM_BP_DIRECT	GO:0019373~epoxygenase P450 pathway	8	0.936768	0.00012238	13095, 72082, 13094, 13088, 13089, 13086, 13087, 72054	705	30	18082	6.83953	0.306709	0.00915708	0.00895821
GOTERM_BP_DIRECT	GO:0048511~rhythmic process	16	1.87354	0.000137645	19885, 13170, 21685, 66645, 18143, 79362, 229599, 53376, 353187, 18628, 15902, 432530, 15901, 11865, 14810, 12457	705	128	18082	3.20603	0.337676	0.0100481	0.00982987
GOTERM_BP_DIRECT	GO:0032755~positive regulation of interleukin-6 production	10	1.17096	0.000160054	226421, 225471, 22418, 24088, 170743, 332579, 21926, 14127, 26415, 100689	705	52	18082	4.93235	0.380647	0.0114057	0.011158
GOTERM_BP_DIRECT	GO:0043547~positive regulation of GTPase activity	17	1.99063	0.000184234	20302, 19733, 22418, 15894, 20296, 100042493, 20306, 20305, 22324, 20304, 20303, 20293, 20292, 19735, 50778, 19734, 19736	705	146	18082	2.98644	0.423893	0.0128235	0.012545
GOTERM_BP_DIRECT	GO:0045071~negative regulation of viral genome replication	8	0.936768	0.00018908	246727, 100038882, 17002, 21926, 20304, 20568, 58185, 94088	705	32	18082	6.41206	0.432191	0.0128618	0.0125824
GOTERM_BP_DIRECT	GO:0071346~cellular response to interferon-gamma	11	1.28806	0.000283298	20302, 22418, 20296, 16365, 100042493, 20293, 20292, 20306, 20305, 20304, 20303	705	68	18082	4.14898	0.571742	0.0188424	0.0184332
GOTERM_BP_DIRECT	GO:0042981~regulation of apoptotic process	20	2.34192	0.000295378	216456, 20343, 14562, 16323, 12363, 12044, 332579, 66813, 21934, 58801, 13653, 12123, 16326, 14311, 18205, 320100, 18119, 237868, 269275, 73914	705	199	18082	2.57771	0.586954	0.0192188	0.0188014
GOTERM_BP_DIRECT	GO:0008152~metabolic process	35	4.09836	0.000313126	394430, 18478, 67689, 394434, 235674, 100042295, 68738, 72094, 53320, 14858, 14859, 237928, 56454, 380660, 17769, 11484, 69123, 50877, 12655, 15494, 15493, 74008, 216188, 14860, 11670, 14120, 16365, 104112, 23972, 13190, 14104, 14864, 14867, 56847, 18746	705	463	18082	1.93885	0.608329	0.0197804	0.0193508
GOTERM_BP_DIRECT	GO:0051092~positive regulation of NF-kappaB transcription factor activity	14	1.63934	0.000317226	17002, 245527, 22418, 15894, 332579, 21926, 21934, 226421, 24088, 56532, 16414, 216799, 11501, 73914	705	109	18082	3.29427	0.613107	0.0197804	0.0193508
GOTERM_BP_DIRECT	GO:0009615~response to virus	12	1.40515	0.000402767	16819, 246727, 19882, 279572, 246730, 21926, 76933, 23962, 20304, 58185, 21822, 73914	705	84	18082	3.66403	0.700525	0.0246016	0.0240674
GOTERM_BP_DIRECT	GO:0010628~positive regulation of gene expression	31	3.62998	0.000468707	17840, 17841, 66116, 18793, 21926, 94088, 16819, 15205, 15902, 15901, 17843, 66175, 100039028, 16416, 20302, 100039177, 16323, 100039054, 20682, 232174, 100048884, 20304, 116838, 100189605, 12705, 24088, 100038948, 13653, 18508, 13436, 18109	705	399	18082	1.99272	0.754183	0.0280568	0.0274475
GOTERM_BP_DIRECT	GO:0009636~response to toxic substance	12	1.40515	0.00049453	20302, 21743, 14281, 17196, 13078, 104158, 24088, 20273, 12575, 20304, 13436, 20303	705	86	18082	3.57882	0.772475	0.0290221	0.0283919
GOTERM_BP_DIRECT	GO:0032922~circadian regulation of gene expression	10	1.17096	0.000552508	19885, 229599, 18143, 53376, 18627, 18628, 79362, 15902, 11865, 12457	705	61	18082	4.20463	0.808738	0.0312911	0.0306115
GOTERM_BP_DIRECT	GO:0072378~blood coagulation, fibrin clot formation	4	0.468384	0.000554102	99571, 14161, 110135, 74145	705	5	18082	20.5186	0.809649	0.0312911	0.0306115
GOTERM_BP_DIRECT	GO:0044130~negative regulation of growth of symbiont in host	6	0.702576	0.000839802	16153, 24088, 21926, 13035, 17523, 50701	705	20	18082	7.69447	0.919103	0.0461061	0.0451048
GOTERM_BP_DIRECT	GO:0007160~cell-matrix adhesion	11	1.28806	0.000865349	99571, 21367, 14161, 110135, 18073, 53867, 16414, 114249, 16416, 12512, 11501	705	78	18082	3.61706	0.925063	0.0461061	0.0451048
GOTERM_BP_DIRECT	GO:0045766~positive regulation of angiogenesis	14	1.63934	0.000870062	22418, 12273, 17395, 13078, 12394, 21825, 20304, 16854, 16414, 20292, 18119, 12654, 16416, 76905	705	121	18082	2.96756	0.926114	0.0461061	0.0451048
GOTERM_BP_DIRECT	GO:0071394~cellular response to testosterone stimulus	5	0.58548	0.000878066	17840, 100039054, 71773, 100048884, 100039028	705	12	18082	10.6868	0.927864	0.0461061	0.0451048
GOTERM_BP_DIRECT	GO:0050830~defense response to Gram-positive bacterium	12	1.40515	0.000964248	18489, 15162, 12273, 24088, 332579, 21926, 18805, 13035, 17393, 17523, 14191, 171285	705	93	18082	3.30945	0.944278	0.0497585	0.0486779
GOTERM_BP_DIRECT	GO:0002250~adaptive immune response	15	1.75644	0.00106209	13040, 26904, 14161, 110135, 17474, 64435, 21934, 26888, 14728, 99571, 12504, 210757, 18733, 18106, 171285	705	139	18082	2.76779	0.958436	0.0527996	0.0516529
GOTERM_BP_DIRECT	GO:0030913~paranodal junction assembly	4	0.468384	0.0010761	12527, 269116, 53321, 13823	705	6	18082	17.0988	0.960145	0.0527996	0.0516529
GOTERM_BP_DIRECT	GO:2000503~positive regulation of natural killer cell chemotaxis	4	0.468384	0.0010761	20302, 20306, 20304, 20303	705	6	18082	17.0988	0.960145	0.0527996	0.0516529
GOTERM_BP_DIRECT	GO:0051258~protein polymerization	5	0.58548	0.00122944	99571, 14161, 110135, 12372, 68041	705	13	18082	9.8647	0.974827	0.0593504	0.0580614
GOTERM_BP_DIRECT	GO:0030595~leukocyte chemotaxis	6	0.702576	0.00133729	20302, 20202, 12768, 20310, 100042493, 20303	705	22	18082	6.99497	0.981779	0.0635321	0.0621524
GOTERM_BP_DIRECT	GO:0090026~positive regulation of monocyte chemotaxis	5	0.58548	0.00166854	12768, 20296, 12772, 27226, 20304	705	14	18082	9.16008	0.993249	0.0768297	0.0751612
GOTERM_BP_DIRECT	GO:0048246~macrophage chemotaxis	5	0.58548	0.00166854	20302, 20296, 20293, 16854, 64095	705	14	18082	9.16008	0.993249	0.0768297	0.0751612
GOTERM_BP_DIRECT	GO:0042493~response to drug	26	3.0445	0.00175824	16153, 331535, 21825, 20512, 16819, 26399, 12575, 17769, 16975, 11520, 232975, 16956, 20302, 14281, 20322, 16323, 15894, 17395, 11670, 332579, 17393, 20787, 12869, 12443, 432530, 13436	705	339	18082	1.96712	0.994841	0.0797334	0.0780018
GOTERM_BP_DIRECT	GO:0050873~brown fat cell differentiation	7	0.819672	0.00180471	16780, 231507, 77037, 67528, 11770, 19735, 76905	705	34	18082	5.28052	0.995512	0.0804914	0.0787433
GOTERM_BP_DIRECT	GO:0090277~positive regulation of peptide hormone secretion	4	0.468384	0.00182874	99571, 14161, 110135, 276952	705	7	18082	14.6561	0.995824	0.0804914	0.0787433
GOTERM_BP_DIRECT	GO:0006805~xenobiotic metabolic process	6	0.702576	0.00202384	19885, 13082, 13088, 13078, 14860, 232174	705	24	18082	6.41206	0.997674	0.0865336	0.0846543
GOTERM_BP_DIRECT	GO:0030574~collagen catabolic process	6	0.702576	0.00202384	13040, 17394, 17395, 17385, 19152, 17393	705	24	18082	6.41206	0.997674	0.0865336	0.0846543
GOTERM_BP_DIRECT	GO:0010820~positive regulation of T cell chemotaxis	5	0.58548	0.00220573	22418, 55985, 50930, 12772, 20304	705	15	18082	8.54941	0.998652	0.0916911	0.0896998
GOTERM_BP_DIRECT	GO:0032695~negative regulation of interleukin-12 production	5	0.58548	0.00220573	16153, 54483, 24088, 21825, 73914	705	15	18082	8.54941	0.998652	0.0916911	0.0896998
GOTERM_BP_DIRECT	GO:0007010~cytoskeleton organization	12	1.40515	0.00240232	20302, 15162, 20682, 20296, 53321, 22351, 20293, 27027, 20292, 20306, 13823, 64095	705	104	18082	2.95941	0.999253	0.0984951	0.0963561
GOTERM_BP_DIRECT	GO:0010906~regulation of glucose metabolic process	6	0.702576	0.00244977	16011, 19885, 21786, 27273, 234199, 236900	705	25	18082	6.15557	0.999352	0.0990834	0.0969316
GOTERM_BP_DIRECT	GO:0032494~response to peptidoglycan	4	0.468384	0.00284156	12273, 24088, 332579, 73914	705	8	18082	12.8241	0.9998	0.110827	0.10842
GOTERM_BP_DIRECT	GO:0002755~MyD88-dependent toll-like receptor signaling pathway	5	0.58548	0.00285121	21897, 24088, 170743, 279572, 73914	705	16	18082	8.01507	0.999806	0.110827	0.10842
GOTERM_BP_DIRECT	GO:0050435~beta-amyloid metabolic process	5	0.58548	0.00285121	66116, 546049, 17380, 382018, 23821	705	16	18082	8.01507	0.999806	0.110827	0.10842
GOTERM_BP_DIRECT	GO:0035987~endodermal cell differentiation	6	0.702576	0.00349097	16780, 17394, 16323, 17395, 12816, 18119	705	27	18082	5.69961	0.999972	0.133955	0.131046
GOTERM_BP_DIRECT	GO:0050832~defense response to fungus	5	0.58548	0.00361487	13035, 66438, 17523, 50701, 100689	705	17	18082	7.5436	0.99998	0.136953	0.133979
GOTERM_BP_DIRECT	GO:0048661~positive regulation of smooth muscle cell proliferation	10	1.17096	0.00384396	13649, 13653, 21926, 15357, 21825, 50701, 15902, 239273, 20304, 16416	705	80	18082	3.20603	0.99999	0.143812	0.140689
GOTERM_BP_DIRECT	GO:2000352~negative regulation of endothelial cell apoptotic process	6	0.702576	0.00411587	16153, 99571, 14161, 15894, 110135, 56636	705	28	18082	5.49605	0.999996	0.152084	0.148781
GOTERM_BP_DIRECT	GO:0071277~cellular response to calcium ion	8	0.936768	0.00427358	229731, 14281, 22418, 54153, 11690, 233908, 102278, 432530	705	53	18082	3.87143	0.999997	0.155986	0.152598
GOTERM_BP_DIRECT	GO:0043152~induction of bacterial agglutination	3	0.351288	0.00442375	14161, 110135, 100689	705	3	18082	25.6482	0.999998	0.159521	0.156057
GOTERM_BP_DIRECT	GO:0043032~positive regulation of macrophage activation	5	0.58548	0.00450623	16153, 22418, 15951, 21825, 171285	705	18	18082	7.12451	0.999999	0.160561	0.157074
GOTERM_BP_DIRECT	GO:0008202~steroid metabolic process	10	1.17096	0.00532211	13088, 13077, 171504, 13078, 12642, 13123, 13079, 15357, 231070, 20787	705	84	18082	3.05336	1	0.187401	0.183331
GOTERM_BP_DIRECT	GO:0034116~positive regulation of heterotypic cell-cell adhesion	4	0.468384	0.00574382	99571, 14161, 110135, 21926	705	10	18082	10.2593	1	0.194569	0.190344
GOTERM_BP_DIRECT	GO:0060340~positive regulation of type I interferon-mediated signaling pathway	4	0.468384	0.00574382	54123, 22418, 58203, 94088	705	10	18082	10.2593	1	0.194569	0.190344
GOTERM_BP_DIRECT	GO:0071404~cellular response to low-density lipoprotein particle stimulus	4	0.468384	0.00574382	12527, 16414, 14127, 56636	705	10	18082	10.2593	1	0.194569	0.190344
GOTERM_BP_DIRECT	GO:0051607~defense response to virus	15	1.75644	0.00578572	246727, 100038882, 242700, 332579, 246730, 23960, 23962, 58185, 276950, 225471, 58801, 170743, 58203, 100689, 216799	705	167	18082	2.30373	1	0.194569	0.190344
GOTERM_BP_DIRECT	GO:0006730~one-carbon metabolic process	6	0.702576	0.00646496	216188, 12352, 12350, 17769, 12346, 71934	705	31	18082	4.96417	1	0.210322	0.205754
GOTERM_BP_DIRECT	GO:2000379~positive regulation of reactive oxygen species metabolic process	6	0.702576	0.00646496	18105, 13078, 16365, 56532, 12575, 21825	705	31	18082	4.96417	1	0.210322	0.205754
GOTERM_BP_DIRECT	GO:0031663~lipopolysaccharide-mediated signaling pathway	6	0.702576	0.00646496	20302, 83433, 20296, 20293, 21926, 20304	705	31	18082	4.96417	1	0.210322	0.205754
GOTERM_BP_DIRECT	GO:0032722~positive regulation of chemokine production	5	0.58548	0.00670806	24088, 170743, 233079, 21926, 171285	705	20	18082	6.41206	1	0.215884	0.211196
GOTERM_BP_DIRECT	GO:0070555~response to interleukin-1	6	0.702576	0.00742163	12705, 16177, 17769, 21934, 12654, 73914	705	32	18082	4.80904	1	0.236308	0.231176
GOTERM_BP_DIRECT	GO:0045429~positive regulation of nitric oxide biosynthetic process	7	0.819672	0.00761794	13649, 58994, 15894, 24088, 21926, 16414, 193034	705	45	18082	3.98972	1	0.238751	0.233566
GOTERM_BP_DIRECT	GO:0035879~plasma membrane lactate transport	4	0.468384	0.00767128	104681, 80879, 13723, 20501	705	11	18082	9.32663	1	0.238751	0.233566
GOTERM_BP_DIRECT	GO:0008203~cholesterol metabolic process	10	1.17096	0.00774818	171504, 234199, 11808, 12642, 13123, 15357, 20208, 16847, 231070, 20787	705	89	18082	2.88182	1	0.238751	0.233566
GOTERM_BP_DIRECT	GO:0007568~aging	15	1.75644	0.00783193	16011, 16153, 14281, 19733, 20296, 11670, 56484, 17393, 21857, 20787, 56722, 16414, 76933, 15357, 17523	705	173	18082	2.22383	1	0.238751	0.233566
GOTERM_BP_DIRECT	GO:0042742~defense response to bacterium	16	1.87354	0.0078972	21897, 100038882, 16153, 17474, 21926, 66438, 17393, 20568, 231507, 55985, 14127, 50701, 17523, 15439, 100689, 14129	705	191	18082	2.14854	1	0.238751	0.233566
GOTERM_BP_DIRECT	GO:0090280~positive regulation of calcium ion import	5	0.58548	0.00803532	20296, 20293, 16854, 22368, 12767	705	21	18082	6.10672	1	0.238865	0.233677
GOTERM_BP_DIRECT	GO:0071407~cellular response to organic cyclic compound	9	1.05386	0.00861296	16011, 20302, 74191, 13078, 14864, 20293, 21926, 20304, 20501	705	75	18082	3.07779	1	0.238865	0.233677
GOTERM_BP_DIRECT	GO:0034653~retinoic acid catabolic process	3	0.351288	0.00861923	13082, 546726, 232174	705	4	18082	19.2362	1	0.238865	0.233677
GOTERM_BP_DIRECT	GO:0030886~negative regulation of myeloid dendritic cell activation	3	0.351288	0.00861923	16153, 27027, 171285	705	4	18082	19.2362	1	0.238865	0.233677
GOTERM_BP_DIRECT	GO:0045123~cellular extravasation	3	0.351288	0.00861923	16409, 21926, 16414	705	4	18082	19.2362	1	0.238865	0.233677
GOTERM_BP_DIRECT	GO:0002175~protein localization to paranode region of axon	3	0.351288	0.00861923	269116, 53321, 13823	705	4	18082	19.2362	1	0.238865	0.233677
GOTERM_BP_DIRECT	GO:1901164~negative regulation of trophoblast cell migration	3	0.351288	0.00861923	21857, 18119, 269275	705	4	18082	19.2362	1	0.238865	0.233677
GOTERM_BP_DIRECT	GO:0048525~negative regulation of viral process	3	0.351288	0.00861923	17002, 246730, 20219	705	4	18082	19.2362	1	0.238865	0.233677
GOTERM_BP_DIRECT	GO:0071205~protein localization to juxtaparanode region of axon	3	0.351288	0.00861923	21367, 269116, 13823	705	4	18082	19.2362	1	0.238865	0.233677
GOTERM_BP_DIRECT	GO:0050727~regulation of inflammatory response	8	0.936768	0.00926744	20202, 20201, 12363, 353187, 16177, 11770, 56708, 216799	705	61	18082	3.3637	1	0.254472	0.248945
GOTERM_BP_DIRECT	GO:0050796~regulation of insulin secretion	7	0.819672	0.00940825	12671, 18627, 21926, 20304, 11865, 20787, 20501	705	47	18082	3.81995	1	0.254506	0.248979
GOTERM_BP_DIRECT	GO:0022617~extracellular matrix disassembly	5	0.58548	0.00952377	16780, 268396, 18073, 17381, 17393	705	22	18082	5.82914	1	0.254506	0.248979
GOTERM_BP_DIRECT	GO:0002687~positive regulation of leukocyte migration	5	0.58548	0.00952377	17395, 24088, 20296, 20293, 16416	705	22	18082	5.82914	1	0.254506	0.248979
GOTERM_BP_DIRECT	GO:0050900~leukocyte migration	6	0.702576	0.00962226	14293, 15894, 17395, 21926, 14289, 50701	705	34	18082	4.52616	1	0.254862	0.249327
GOTERM_BP_DIRECT	GO:0048711~positive regulation of astrocyte differentiation	4	0.468384	0.00993568	17136, 15205, 56708, 15902	705	12	18082	8.54941	1	0.260855	0.25519
GOTERM_BP_DIRECT	GO:0007229~integrin-mediated signaling pathway	10	1.17096	0.0102325	16409, 16414, 14127, 27027, 16776, 14191, 22324, 56193, 16416, 11501	705	93	18082	2.75787	1	0.266311	0.260527
GOTERM_BP_DIRECT	GO:0071260~cellular response to mechanical stimulus	9	1.05386	0.010821	17136, 13649, 20387, 20682, 12363, 170743, 50930, 17393, 16518	705	78	18082	2.95941	1	0.2792	0.273137
GOTERM_BP_DIRECT	GO:0019221~cytokine-mediated signaling pathway	13	1.52225	0.0117994	16880, 242700, 20296, 16177, 12702, 230828, 20293, 12983, 12772, 18733, 192198, 12984, 73914	705	146	18082	2.28375	1	0.301844	0.295288
GOTERM_BP_DIRECT	GO:0045744~negative regulation of G-protein coupled receptor protein signaling pathway	4	0.468384	0.0125476	19735, 20304, 56193, 19736	705	13	18082	7.89176	1	0.312957	0.30616
GOTERM_BP_DIRECT	GO:0042535~positive regulation of tumor necrosis factor biosynthetic process	4	0.468384	0.0125476	21897, 24088, 21825, 12772	705	13	18082	7.89176	1	0.312957	0.30616
GOTERM_BP_DIRECT	GO:0002237~response to molecule of bacterial origin	4	0.468384	0.0125476	16153, 14825, 20310, 24088	705	13	18082	7.89176	1	0.312957	0.30616
GOTERM_BP_DIRECT	GO:0006629~lipid metabolic process	29	3.39578	0.0129479	16592, 74559, 235674, 12908, 56473, 27226, 71780, 231070, 58994, 13123, 50877, 16956, 13077, 104158, 104112, 66968, 66569, 170439, 21835, 20501, 20787, 171504, 68041, 14104, 12642, 12683, 18805, 15357, 193034	705	459	18082	1.62048	1	0.319215	0.312282
GOTERM_BP_DIRECT	GO:0007159~leukocyte cell-cell adhesion	5	0.58548	0.0130118	16409, 15894, 11808, 16414, 20304	705	24	18082	5.34338	1	0.319215	0.312282
GOTERM_BP_DIRECT	GO:0030198~extracellular matrix organization	11	1.28806	0.0135139	12826, 16780, 17395, 20682, 17385, 16854, 21926, 18073, 53867, 16776, 114249	705	114	18082	2.47483	1	0.328837	0.321696
GOTERM_BP_DIRECT	GO:0035754~B cell chemotaxis	3	0.351288	0.013996	55985, 12642, 13123	705	5	18082	15.3889	1	0.33512	0.327842
GOTERM_BP_DIRECT	GO:0070741~response to interleukin-6	3	0.351288	0.013996	12705, 20387, 12654	705	5	18082	15.3889	1	0.33512	0.327842
GOTERM_BP_DIRECT	GO:0007585~respiratory gaseous exchange	5	0.58548	0.0150236	11438, 20387, 20390, 14810, 16658	705	25	18082	5.12965	1	0.351781	0.344141
GOTERM_BP_DIRECT	GO:2000377~regulation of reactive oxygen species metabolic process	5	0.58548	0.0150236	13078, 56532, 21926, 56484, 236900	705	25	18082	5.12965	1	0.351781	0.344141
GOTERM_BP_DIRECT	GO:0042752~regulation of circadian rhythm	7	0.819672	0.0151609	66645, 18143, 353187, 18627, 15902, 432530, 12457	705	52	18082	3.45265	1	0.351781	0.344141
GOTERM_BP_DIRECT	GO:0043491~protein kinase B signaling	6	0.702576	0.0152883	20302, 20682, 20296, 20293, 21926, 20304	705	38	18082	4.04972	1	0.351781	0.344141
GOTERM_BP_DIRECT	GO:0070527~platelet aggregation	6	0.702576	0.0152883	99571, 14161, 110135, 27027, 56193, 16416	705	38	18082	4.04972	1	0.351781	0.344141
GOTERM_BP_DIRECT	GO:0006915~apoptotic process	34	3.98126	0.0154983	12273, 241494, 14373, 66813, 23882, 21926, 16819, 26399, 18616, 14311, 17347, 78806, 18712, 13823, 269275, 12654, 27280, 73914, 71712, 20202, 17873, 20201, 12044, 103784, 353211, 19073, 56484, 22368, 12705, 56722, 58801, 12123, 67590, 12683	705	570	18082	1.52989	1	0.351781	0.344141
GOTERM_BP_DIRECT	GO:0045723~positive regulation of fatty acid biosynthetic process	4	0.468384	0.0155146	19733, 68041, 11808, 20787	705	14	18082	7.32806	1	0.351781	0.344141
GOTERM_BP_DIRECT	GO:0042127~regulation of cell proliferation	17	1.99063	0.0163045	20311, 15162, 20310, 20682, 96875, 21386, 21926, 17393, 21934, 14191, 12190, 386655, 13649, 55985, 20195, 16776, 320100	705	227	18082	1.92079	1	0.366912	0.358944
GOTERM_BP_DIRECT	GO:0007596~blood coagulation	9	1.05386	0.0164521	99571, 22390, 14161, 110135, 17133, 74145, 27027, 23972, 14724	705	84	18082	2.74802	1	0.367471	0.35949
GOTERM_BP_DIRECT	GO:0030168~platelet activation	6	0.702576	0.0169904	99571, 14161, 110135, 11551, 22324, 16416	705	39	18082	3.94588	1	0.376684	0.368503
GOTERM_BP_DIRECT	GO:0034341~response to interferon-gamma	5	0.58548	0.0172211	12705, 54483, 20304, 21822, 24108	705	26	18082	4.93235	1	0.37899	0.37076
GOTERM_BP_DIRECT	GO:0031623~receptor internalization	6	0.702576	0.0188136	21367, 13429, 12527, 320129, 16414, 14127	705	40	18082	3.84723	1	0.405708	0.396897
GOTERM_BP_DIRECT	GO:0050710~negative regulation of cytokine secretion	4	0.468384	0.0188418	107221, 19073, 12683, 378425	705	15	18082	6.83953	1	0.405708	0.396897
GOTERM_BP_DIRECT	GO:0045824~negative regulation of innate immune response	4	0.468384	0.0188418	12768, 16365, 171285, 73914	705	15	18082	6.83953	1	0.405708	0.396897
GOTERM_BP_DIRECT	GO:0019915~lipid storage	5	0.58548	0.0196089	233079, 66968, 11520, 12683, 269275	705	27	18082	4.74967	1	0.419211	0.410107
GOTERM_BP_DIRECT	GO:0050728~negative regulation of inflammatory response	9	1.05386	0.019947	52033, 16153, 107221, 12702, 54483, 16365, 378425, 216799, 83382	705	87	18082	2.65326	1	0.423414	0.414219
GOTERM_BP_DIRECT	GO:0002693~positive regulation of cellular extravasation	3	0.351288	0.0204559	15894, 20296, 11501	705	6	18082	12.8241	1	0.431159	0.421796
GOTERM_BP_DIRECT	GO:0035458~cellular response to interferon-beta	6	0.702576	0.0207608	226695, 236312, 16365, 15951, 94088, 21822	705	41	18082	3.7534	1	0.431508	0.422137
GOTERM_BP_DIRECT	GO:0046676~negative regulation of insulin secretion	6	0.702576	0.0207608	17773, 11551, 26950, 16324, 269275, 20787	705	41	18082	3.7534	1	0.431508	0.422137
GOTERM_BP_DIRECT	GO:0031100~organ regeneration	7	0.819672	0.0212414	16880, 20311, 12273, 20296, 12443, 12575, 18746	705	56	18082	3.20603	1	0.438452	0.42893
GOTERM_BP_DIRECT	GO:0010759~positive regulation of macrophage chemotaxis	4	0.468384	0.0225319	12273, 20296, 21825, 20304	705	16	18082	6.41206	1	0.458762	0.448799
GOTERM_BP_DIRECT	GO:0050995~negative regulation of lipid catabolic process	4	0.468384	0.0225319	11551, 21926, 66968, 12683	705	16	18082	6.41206	1	0.458762	0.448799
GOTERM_BP_DIRECT	GO:0001819~positive regulation of cytokine production	5	0.58548	0.024971	22418, 11551, 21926, 69573, 171285	705	29	18082	4.42211	1	0.504988	0.494021
GOTERM_BP_DIRECT	GO:0002526~acute inflammatory response	4	0.468384	0.0265855	14825, 20201, 11551, 11689	705	17	18082	6.03488	1	0.530358	0.51884
GOTERM_BP_DIRECT	GO:0043408~regulation of MAPK cascade	7	0.819672	0.0267571	14562, 16323, 279572, 16326, 16324, 15901, 18119	705	59	18082	3.04301	1	0.530358	0.51884
GOTERM_BP_DIRECT	GO:0032760~positive regulation of tumor necrosis factor production	7	0.819672	0.0267571	20302, 24088, 20296, 332579, 14127, 100689, 20303	705	59	18082	3.04301	1	0.530358	0.51884
GOTERM_BP_DIRECT	GO:0030335~positive regulation of cell migration	15	1.75644	0.0278878	20302, 20355, 93695, 21825, 14191, 20359, 20304, 12768, 13649, 11551, 20292, 18805, 18205, 12767, 16416	705	203	18082	1.89519	1	0.539733	0.528012
GOTERM_BP_DIRECT	GO:0010890~positive regulation of sequestering of triglyceride	3	0.351288	0.0279068	66968, 12683, 16956	705	7	18082	10.9921	1	0.539733	0.528012
GOTERM_BP_DIRECT	GO:0002544~chronic inflammatory response	3	0.351288	0.0279068	20201, 20292, 21825	705	7	18082	10.9921	1	0.539733	0.528012
GOTERM_BP_DIRECT	GO:0048535~lymph node development	5	0.58548	0.0279514	19885, 55985, 56532, 21934, 15902	705	30	18082	4.2747	1	0.539733	0.528012
GOTERM_BP_DIRECT	GO:0050679~positive regulation of epithelial cell proliferation	8	0.936768	0.0283095	13649, 22418, 12273, 20682, 13123, 15901, 20304, 18119	705	76	18082	2.69981	1	0.543143	0.531347
GOTERM_BP_DIRECT	GO:0045907~positive regulation of vasoconstriction	6	0.702576	0.0298437	99571, 13649, 14161, 15894, 110135, 11689	705	45	18082	3.41976	1	0.567178	0.55486
GOTERM_BP_DIRECT	GO:0042060~wound healing	9	1.05386	0.030093	21786, 20201, 13649, 22418, 20310, 246256, 17381, 21857, 66175	705	94	18082	2.45568	1	0.567178	0.55486
GOTERM_BP_DIRECT	GO:0045892~negative regulation of transcription, DNA-templated	33	3.86417	0.0301307	15460, 17840, 22418, 17841, 21386, 12394, 70350, 170826, 21926, 94088, 229599, 15205, 15902, 15901, 17843, 11865, 100039028, 12180, 100039177, 100039054, 20682, 66645, 622473, 79362, 100048884, 386655, 100189605, 12705, 353187, 100038948, 18627, 11770, 13436	705	579	18082	1.46182	1	0.567178	0.55486
GOTERM_BP_DIRECT	GO:0043623~cellular protein complex assembly	4	0.468384	0.0310014	99571, 14161, 110135, 20304	705	18	18082	5.69961	1	0.568207	0.555867
GOTERM_BP_DIRECT	GO:0001774~microglial cell activation	4	0.468384	0.0310014	21897, 24088, 170743, 193034	705	18	18082	5.69961	1	0.568207	0.555867
GOTERM_BP_DIRECT	GO:0017144~drug metabolic process	4	0.468384	0.0310014	14262, 13088, 13077, 72054	705	18	18082	5.69961	1	0.568207	0.555867
GOTERM_BP_DIRECT	GO:0012501~programmed cell death	5	0.58548	0.0311346	245527, 12363, 56532, 320100, 18746	705	31	18082	4.13681	1	0.568207	0.555867
GOTERM_BP_DIRECT	GO:0042771~intrinsic apoptotic signaling pathway in response to DNA damage by p53 class mediator	5	0.58548	0.0311346	58801, 12575, 15951, 12190, 27280	705	31	18082	4.13681	1	0.568207	0.555867
GOTERM_BP_DIRECT	GO:0030514~negative regulation of BMP signaling pathway	6	0.702576	0.0324491	22418, 14562, 78558, 20482, 73230, 69121	705	46	18082	3.34542	1	0.585062	0.572356
GOTERM_BP_DIRECT	GO:0007599~hemostasis	6	0.702576	0.0324491	99571, 14161, 110135, 74145, 27027, 14724	705	46	18082	3.34542	1	0.585062	0.572356
GOTERM_BP_DIRECT	GO:0008284~positive regulation of cell proliferation	31	3.62998	0.0341123	15162, 22418, 21386, 19363, 218772, 21926, 21825, 18092, 246691, 13649, 231507, 15205, 16854, 15902, 18414, 56636, 18119, 16880, 18489, 23937, 20682, 11670, 21857, 71690, 12443, 11770, 56708, 15357, 18205, 69573, 18109	705	542	18082	1.46697	1	0.606323	0.593155
GOTERM_BP_DIRECT	GO:0042391~regulation of membrane potential	9	1.05386	0.0353655	22437, 11438, 15168, 23828, 224661, 23985, 58869, 116838, 14810	705	97	18082	2.37973	1	0.606323	0.593155
GOTERM_BP_DIRECT	GO:1901224~positive regulation of NIK/NF-kappaB signaling	4	0.468384	0.0357765	58994, 24088, 21926, 171285	705	19	18082	5.39963	1	0.606323	0.593155
GOTERM_BP_DIRECT	GO:1903861~positive regulation of dendrite extension	4	0.468384	0.0357765	20981, 382018, 19415, 116838	705	19	18082	5.39963	1	0.606323	0.593155
GOTERM_BP_DIRECT	GO:0043615~astrocyte cell migration	3	0.351288	0.0362619	20302, 20296, 20293	705	8	18082	9.61809	1	0.606323	0.593155
GOTERM_BP_DIRECT	GO:0006081~cellular aldehyde metabolic process	3	0.351288	0.0362619	67689, 11670, 56847	705	8	18082	9.61809	1	0.606323	0.593155
GOTERM_BP_DIRECT	GO:0006691~leukotriene metabolic process	3	0.351288	0.0362619	11690, 24088, 11689	705	8	18082	9.61809	1	0.606323	0.593155
GOTERM_BP_DIRECT	GO:0042168~heme metabolic process	3	0.351288	0.0362619	13087, 15458, 69772	705	8	18082	9.61809	1	0.606323	0.593155
GOTERM_BP_DIRECT	GO:0000185~activation of MAPKKK activity	3	0.351288	0.0362619	17873, 21926, 23882	705	8	18082	9.61809	1	0.606323	0.593155
GOTERM_BP_DIRECT	GO:0001956~positive regulation of neurotransmitter secretion	3	0.351288	0.0362619	56216, 382018, 12287	705	8	18082	9.61809	1	0.606323	0.593155
GOTERM_BP_DIRECT	GO:0045416~positive regulation of interleukin-8 biosynthetic process	3	0.351288	0.0362619	170743, 21926, 50701	705	8	18082	9.61809	1	0.606323	0.593155
GOTERM_BP_DIRECT	GO:0060907~positive regulation of macrophage cytokine production	3	0.351288	0.0362619	22418, 24088, 100689	705	8	18082	9.61809	1	0.606323	0.593155
GOTERM_BP_DIRECT	GO:0060137~maternal process involved in parturition	3	0.351288	0.0362619	20296, 18119, 11865	705	8	18082	9.61809	1	0.606323	0.593155
GOTERM_BP_DIRECT	GO:0050766~positive regulation of phagocytosis	6	0.702576	0.038074	20387, 320832, 21926, 14127, 20390, 14129	705	48	18082	3.20603	1	0.633087	0.619338
GOTERM_BP_DIRECT	GO:0045780~positive regulation of bone resorption	4	0.468384	0.0409062	13649, 170826, 16416, 11501	705	20	18082	5.12965	1	0.674312	0.659668
GOTERM_BP_DIRECT	GO:0006749~glutathione metabolic process	6	0.702576	0.0410961	103140, 14858, 14859, 14860, 14857, 14778	705	49	18082	3.1406	1	0.674312	0.659668
GOTERM_BP_DIRECT	GO:0006874~cellular calcium ion homeostasis	9	1.05386	0.0412292	20302, 12768, 19733, 20296, 53322, 12772, 20304, 14810, 16416	705	100	18082	2.30834	1	0.674312	0.659668
GOTERM_BP_DIRECT	GO:0060612~adipose tissue development	5	0.58548	0.0419143	19885, 234199, 231991, 268396, 15902	705	34	18082	3.7718	1	0.678105	0.663379
GOTERM_BP_DIRECT	GO:0050715~positive regulation of cytokine secretion	5	0.58548	0.0419143	23845, 16153, 24088, 21926, 14191	705	34	18082	3.7718	1	0.678105	0.663379
GOTERM_BP_DIRECT	GO:0045080~positive regulation of chemokine biosynthetic process	3	0.351288	0.0454397	22418, 13653, 21926	705	9	18082	8.54941	1	0.719323	0.703701
GOTERM_BP_DIRECT	GO:0043068~positive regulation of programmed cell death	3	0.351288	0.0454397	218772, 12575, 21926	705	9	18082	8.54941	1	0.719323	0.703701
GOTERM_BP_DIRECT	GO:0010165~response to X-ray	4	0.468384	0.0463847	58801, 12443, 12575, 12190	705	21	18082	4.88538	1	0.719323	0.703701
GOTERM_BP_DIRECT	GO:0006970~response to osmotic stress	4	0.468384	0.0463847	20322, 13649, 73608, 26415	705	21	18082	4.88538	1	0.719323	0.703701
GOTERM_BP_DIRECT	GO:0052696~flavonoid glucuronidation	4	0.468384	0.0463847	394430, 394434, 71773, 72094	705	21	18082	4.88538	1	0.719323	0.703701
GOTERM_BP_DIRECT	GO:0009813~flavonoid biosynthetic process	4	0.468384	0.0463847	394430, 394434, 71773, 72094	705	21	18082	4.88538	1	0.719323	0.703701
GOTERM_BP_DIRECT	GO:0071398~cellular response to fatty acid	4	0.468384	0.0463847	27273, 233079, 236900, 20787	705	21	18082	4.88538	1	0.719323	0.703701
GOTERM_BP_DIRECT	GO:0045648~positive regulation of erythrocyte differentiation	4	0.468384	0.0463847	100038882, 16323, 56484, 15902	705	21	18082	4.88538	1	0.719323	0.703701
GOTERM_BP_DIRECT	GO:0043524~negative regulation of neuron apoptotic process	12	1.40515	0.0485091	12705, 18489, 12273, 20296, 17748, 20293, 56708, 19141, 18205, 14810, 13799, 11501	705	160	18082	1.92362	1	0.747474	0.731241
GOTERM_BP_DIRECT	GO:0051592~response to calcium ion	7	0.819672	0.0486995	99571, 13649, 14161, 20981, 110135, 12443, 21825	705	68	18082	2.64026	1	0.747474	0.731241
GOTERM_BP_DIRECT	GO:0019369~arachidonic acid metabolic process	5	0.58548	0.0501301	72082, 64385, 13078, 72054, 11689	705	36	18082	3.56225	1	0.765507	0.748882
GOTERM_BP_DIRECT	GO:0032729~positive regulation of interferon-gamma production	6	0.702576	0.0510113	225471, 22418, 12394, 21926, 12772, 171285	705	52	18082	2.95941	1	0.771095	0.754349
GOTERM_BP_DIRECT	GO:0006909~phagocytosis	6	0.702576	0.0510113	15162, 16414, 19152, 50701, 22324, 16847	705	52	18082	2.95941	1	0.771095	0.754349
GOTERM_BP_DIRECT	GO:0043525~positive regulation of neuron apoptotic process	7	0.819672	0.0516625	20302, 58801, 18105, 13653, 12123, 21926, 56484	705	69	18082	2.60199	1	0.777014	0.760139
GOTERM_BP_DIRECT	GO:0050718~positive regulation of interleukin-1 beta secretion	4	0.468384	0.0522048	20302, 22418, 12363, 216799	705	22	18082	4.66331	1	0.779826	0.762891
GOTERM_BP_DIRECT	GO:0006887~exocytosis	9	1.05386	0.0523706	20302, 12768, 15162, 20981, 56013, 382018, 434246, 20304, 116838	705	105	18082	2.19842	1	0.779826	0.762891
GOTERM_BP_DIRECT	GO:0009968~negative regulation of signal transduction	6	0.702576	0.0546009	12702, 378425, 19735, 50778, 19734, 19736	705	53	18082	2.90357	1	0.809013	0.791443
GOTERM_BP_DIRECT	GO:0031639~plasminogen activation	3	0.351288	0.0553637	99571, 14161, 110135	705	10	18082	7.69447	1	0.812272	0.794631
GOTERM_BP_DIRECT	GO:0090009~primitive streak formation	3	0.351288	0.0553637	22418, 14562, 18119	705	10	18082	7.69447	1	0.812272	0.794631
GOTERM_BP_DIRECT	GO:0001501~skeletal system development	9	1.05386	0.0573198	14562, 17395, 20682, 21386, 12394, 16854, 12950, 268396, 13003	705	107	18082	2.15733	1	0.836869	0.818695
GOTERM_BP_DIRECT	GO:0010243~response to organonitrogen compound	4	0.468384	0.0583585	12443, 12575, 239273, 193034	705	23	18082	4.46056	1	0.844298	0.825962
GOTERM_BP_DIRECT	GO:0007417~central nervous system development	8	0.936768	0.0583928	21367, 13082, 546726, 17196, 20682, 12394, 12950, 13003	705	89	18082	2.30546	1	0.844298	0.825962
GOTERM_BP_DIRECT	GO:0007204~positive regulation of cytosolic calcium ion concentration	11	1.28806	0.0638447	20302, 12768, 14825, 14293, 20310, 12273, 55985, 14676, 14289, 193034, 64095	705	148	18082	1.90629	1	0.913399	0.893563
GOTERM_BP_DIRECT	GO:0014911~positive regulation of smooth muscle cell migration	5	0.58548	0.0639837	14161, 13078, 13653, 20304, 16416	705	39	18082	3.28823	1	0.913399	0.893563
GOTERM_BP_DIRECT	GO:0043434~response to peptide hormone	7	0.819672	0.0645944	20716, 20704, 18805, 20714, 21857, 238393, 193034	705	73	18082	2.45942	1	0.913399	0.893563
GOTERM_BP_DIRECT	GO:0050850~positive regulation of calcium-mediated signaling	4	0.468384	0.0648366	20302, 12504, 83433, 20303	705	24	18082	4.2747	1	0.913399	0.893563
GOTERM_BP_DIRECT	GO:0071222~cellular response to lipopolysaccharide	14	1.63934	0.065563	16153, 22418, 20310, 15894, 20296, 16365, 21926, 16819, 56722, 225471, 246256, 100689, 216799, 171285	705	209	18082	1.71806	1	0.913399	0.893563
GOTERM_BP_DIRECT	GO:2000484~positive regulation of interleukin-8 secretion	3	0.351288	0.065962	22418, 233079, 18106	705	11	18082	6.99497	1	0.913399	0.893563
GOTERM_BP_DIRECT	GO:0048667~cell morphogenesis involved in neuron differentiation	3	0.351288	0.065962	15205, 15902, 20512	705	11	18082	6.99497	1	0.913399	0.893563
GOTERM_BP_DIRECT	GO:0009072~aromatic amino acid family metabolic process	3	0.351288	0.065962	18478, 100328588, 234724	705	11	18082	6.99497	1	0.913399	0.893563
GOTERM_BP_DIRECT	GO:0045785~positive regulation of cell adhesion	6	0.702576	0.0662237	20296, 21926, 22324, 20304, 12512, 11501	705	56	18082	2.74802	1	0.913399	0.893563
GOTERM_BP_DIRECT	GO:0045668~negative regulation of osteoblast differentiation	6	0.702576	0.0662237	16011, 12705, 21926, 15902, 15901, 12457	705	56	18082	2.74802	1	0.913399	0.893563
GOTERM_BP_DIRECT	GO:0030154~cell differentiation	40	4.68384	0.0675722	19885, 20355, 15162, 22418, 14051, 319530, 74614, 12592, 71242, 18292, 23882, 114249, 14191, 20359, 18092, 100504195, 224661, 16854, 268663, 16874, 55927, 69121, 269275, 237868, 15571, 245527, 17873, 20981, 16840, 20682, 20728, 116838, 386655, 12705, 53972, 382018, 268396, 53314, 18508, 19415	705	780	18082	1.31529	1	0.927723	0.907576
GOTERM_BP_DIRECT	GO:0006633~fatty acid biosynthetic process	7	0.819672	0.0680982	74559, 104112, 14104, 12642, 170439, 56473, 16956	705	74	18082	2.42618	1	0.930676	0.910464
GOTERM_BP_DIRECT	GO:0001654~eye development	5	0.58548	0.0690026	23937, 14562, 72002, 268396, 16324	705	40	18082	3.20603	1	0.931296	0.911071
GOTERM_BP_DIRECT	GO:0034612~response to tumor necrosis factor	4	0.468384	0.0716293	21934, 20304, 12654, 24108	705	25	18082	4.10372	1	0.931296	0.911071
GOTERM_BP_DIRECT	GO:0033209~tumor necrosis factor-mediated signaling pathway	4	0.468384	0.0716293	21926, 50930, 56484, 21934	705	25	18082	4.10372	1	0.931296	0.911071
GOTERM_BP_DIRECT	GO:0001816~cytokine production	4	0.468384	0.0716293	20311, 12504, 11770, 53314	705	25	18082	4.10372	1	0.931296	0.911071
GOTERM_BP_DIRECT	GO:1902042~negative regulation of extrinsic apoptotic signaling pathway via death domain receptors	4	0.468384	0.0716293	99571, 14161, 15894, 110135	705	25	18082	4.10372	1	0.931296	0.911071
GOTERM_BP_DIRECT	GO:0051384~response to glucocorticoid	7	0.819672	0.0717103	16153, 20387, 20310, 11670, 21926, 170826, 234724	705	75	18082	2.39383	1	0.931296	0.911071
GOTERM_BP_DIRECT	GO:0006508~proteolysis	31	3.62998	0.0730009	17002, 13040, 235130, 17385, 237553, 224897, 17380, 17381, 19141, 23821, 53320, 13706, 75083, 12873, 11501, 18048, 215772, 17394, 12363, 17395, 270166, 58860, 19152, 17393, 319446, 53376, 78558, 13035, 50701, 53419, 15439	705	582	18082	1.36614	1	0.931296	0.911071
GOTERM_BP_DIRECT	GO:0051262~protein tetramerization	5	0.58548	0.0742179	13429, 12409, 15357, 20304, 14810	705	41	18082	3.12783	1	0.931296	0.911071
GOTERM_BP_DIRECT	GO:0051930~regulation of sensory perception of pain	5	0.58548	0.0742179	13040, 20302, 16153, 246256, 56318	705	41	18082	3.12783	1	0.931296	0.911071
GOTERM_BP_DIRECT	GO:2001189~negative regulation of T cell activation via T cell receptor contact with antigen bound to MHC molecule on antigen presenting cell	2	0.234192	0.0763537	16854, 171285	705	2	18082	25.6482	1	0.931296	0.911071
GOTERM_BP_DIRECT	GO:0070488~neutrophil aggregation	2	0.234192	0.0763537	20202, 20201	705	2	18082	25.6482	1	0.931296	0.911071
GOTERM_BP_DIRECT	GO:2000521~negative regulation of immunological synapse formation	2	0.234192	0.0763537	16854, 171285	705	2	18082	25.6482	1	0.931296	0.911071
GOTERM_BP_DIRECT	GO:0002540~leukotriene production involved in inflammatory response	2	0.234192	0.0763537	11690, 11689	705	2	18082	25.6482	1	0.931296	0.911071
GOTERM_BP_DIRECT	GO:0019626~short-chain fatty acid catabolic process	2	0.234192	0.0763537	104158, 234564	705	2	18082	25.6482	1	0.931296	0.911071
GOTERM_BP_DIRECT	GO:0043217~myelin maintenance	2	0.234192	0.0763537	12767, 13823	705	2	18082	25.6482	1	0.931296	0.911071
GOTERM_BP_DIRECT	GO:0090265~positive regulation of immune complex clearance by monocytes and macrophages	2	0.234192	0.0763537	20296, 12772	705	2	18082	25.6482	1	0.931296	0.911071
GOTERM_BP_DIRECT	GO:0060973~cell migration involved in heart development	2	0.234192	0.0763537	234593, 23828	705	2	18082	25.6482	1	0.931296	0.911071
GOTERM_BP_DIRECT	GO:0003050~regulation of systemic arterial blood pressure by atrial natriuretic peptide	2	0.234192	0.0763537	276952, 53419	705	2	18082	25.6482	1	0.931296	0.911071
GOTERM_BP_DIRECT	GO:0042495~detection of triacyl bacterial lipopeptide	2	0.234192	0.0763537	21897, 24088	705	2	18082	25.6482	1	0.931296	0.911071
GOTERM_BP_DIRECT	GO:1901383~negative regulation of chorionic trophoblast cell proliferation	2	0.234192	0.0763537	18119, 269275	705	2	18082	25.6482	1	0.931296	0.911071
GOTERM_BP_DIRECT	GO:0060168~positive regulation of adenosine receptor signaling pathway	2	0.234192	0.0763537	21367, 56318	705	2	18082	25.6482	1	0.931296	0.911071
GOTERM_BP_DIRECT	GO:0071240~cellular response to food	2	0.234192	0.0763537	17840, 100039054	705	2	18082	25.6482	1	0.931296	0.911071
GOTERM_BP_DIRECT	GO:0071318~cellular response to ATP	3	0.351288	0.0771672	57028, 20296, 193034	705	12	18082	6.41206	1	0.931296	0.911071
GOTERM_BP_DIRECT	GO:0071276~cellular response to cadmium ion	3	0.351288	0.0771672	17750, 13077, 13087	705	12	18082	6.41206	1	0.931296	0.911071
GOTERM_BP_DIRECT	GO:0045926~negative regulation of growth	3	0.351288	0.0771672	17750, 16011, 17748	705	12	18082	6.41206	1	0.931296	0.911071
GOTERM_BP_DIRECT	GO:0043922~negative regulation by host of viral transcription	3	0.351288	0.0771672	20302, 20304, 20303	705	12	18082	6.41206	1	0.931296	0.911071
GOTERM_BP_DIRECT	GO:0007252~I-kappaB phosphorylation	3	0.351288	0.0771672	20210, 24088, 170743	705	12	18082	6.41206	1	0.931296	0.911071
GOTERM_BP_DIRECT	GO:0030857~negative regulation of epithelial cell differentiation	3	0.351288	0.0771672	20682, 21386, 12443	705	12	18082	6.41206	1	0.931296	0.911071
GOTERM_BP_DIRECT	GO:0002430~complement receptor mediated signaling pathway	3	0.351288	0.0771672	14293, 12273, 14289	705	12	18082	6.41206	1	0.931296	0.911071
GOTERM_BP_DIRECT	GO:0046427~positive regulation of JAK-STAT cascade	4	0.468384	0.078726	16153, 20311, 13078, 15205	705	26	18082	3.94588	1	0.941346	0.920903
GOTERM_BP_DIRECT	GO:0045662~negative regulation of myoblast differentiation	4	0.468384	0.078726	14562, 20682, 21386, 21926	705	26	18082	3.94588	1	0.941346	0.920903
GOTERM_BP_DIRECT	GO:0060395~SMAD protein signal transduction	7	0.819672	0.079258	12705, 14281, 14562, 16323, 16326, 16324, 18119	705	77	18082	2.33166	1	0.941346	0.920903
GOTERM_BP_DIRECT	GO:0019233~sensory perception of pain	7	0.819672	0.079258	11438, 17380, 12287, 12772, 193034, 11689, 14810	705	77	18082	2.33166	1	0.941346	0.920903
GOTERM_BP_DIRECT	GO:0055072~iron ion homeostasis	5	0.58548	0.0796266	16819, 17002, 117167, 71145, 69772	705	42	18082	3.05336	1	0.941986	0.921529
GOTERM_BP_DIRECT	GO:0001503~ossification	8	0.936768	0.0805616	17002, 17395, 20682, 12394, 170826, 21934, 69121, 58185	705	96	18082	2.13735	1	0.949295	0.928679
GOTERM_BP_DIRECT	GO:0032720~negative regulation of tumor necrosis factor production	5	0.58548	0.0852254	16153, 93695, 12683, 171285, 73914	705	43	18082	2.98235	1	1	0.978588
GOTERM_BP_DIRECT	GO:0045444~fat cell differentiation	7	0.819672	0.0872341	107221, 117167, 233079, 12443, 231991, 16324, 20787	705	79	18082	2.27263	1	1	0.97861
GOTERM_BP_DIRECT	GO:0071397~cellular response to cholesterol	3	0.351288	0.0889162	16323, 16975, 16324	705	13	18082	5.91882	1	1	0.97861
GOTERM_BP_DIRECT	GO:0006536~glutamate metabolic process	3	0.351288	0.0889162	56454, 20512, 234724	705	13	18082	5.91882	1	1	0.97861
GOTERM_BP_DIRECT	GO:0030212~hyaluronan metabolic process	3	0.351288	0.0889162	16426, 18712, 16427	705	13	18082	5.91882	1	1	0.97861
GOTERM_BP_DIRECT	GO:0008360~regulation of cell shape	10	1.17096	0.0932965	20302, 15162, 15894, 23828, 20296, 20293, 20292, 20306, 14191, 13823	705	139	18082	1.8452	1	1	0.97861
GOTERM_BP_DIRECT	GO:0048791~calcium ion-regulated exocytosis of neurotransmitter	4	0.468384	0.0937865	56216, 20981, 171180, 116838	705	28	18082	3.66403	1	1	0.97861
GOTERM_BP_DIRECT	GO:0045921~positive regulation of exocytosis	4	0.468384	0.0937865	99571, 14161, 110135, 26950	705	28	18082	3.66403	1	1	0.97861
GOTERM_BP_DIRECT	GO:0090023~positive regulation of neutrophil chemotaxis	4	0.468384	0.0937865	14825, 20310, 20343, 12273	705	28	18082	3.66403	1	1	0.97861
GOTERM_BP_DIRECT	GO:0048812~neuron projection morphogenesis	6	0.702576	0.0982311	16880, 22390, 13649, 22418, 53321, 13823	705	63	18082	2.44269	1	1	0.97861

## Sheet: Supplementary_Table4B_GO-CC
Category	Term	Count	%	PValue	Genes	List Total	Pop Hits	Pop Total	Fold Enrichment	Bonferroni	Benjamini	FDR
GOTERM_CC_DIRECT	GO:0005576~extracellular region	152	17.7986	4.52518e-21	21786, 17840, 17841, 20210, 67701, 20296, 74116, 331535, 21825, 20219, 243914, 117586, 20293, 12950, 20292, 13003, 17843, 100039028, 100043899, 16880, 243369, 110135, 234199, 384061, 100039150, 19073, 269181, 78558, 56708, 15439, 69573, 100041687, 625018, 20311, 20310, 16178, 17385, 16177, 18073, 21926, 20716, 17381, 27226, 20714, 246691, 381531, 55985, 12816, 53322, 77018, 16975, 16854, 20390, 1…	774	1753	19662	2.20266	1.82365e-18	1.82365e-18	1.7784e-18
GOTERM_CC_DIRECT	GO:0005615~extracellular space	134	15.6909	1.7186e-19	21786, 69049, 17840, 17841, 20210, 20296, 74116, 331535, 21825, 20219, 243914, 117586, 20293, 20292, 13003, 17843, 100039028, 243369, 238395, 74008, 110135, 104158, 19073, 238393, 16409, 56708, 15439, 69573, 246727, 625018, 20311, 20310, 66116, 16177, 100042493, 21926, 20716, 27226, 20714, 55985, 12816, 20708, 53322, 77018, 16855, 16975, 16854, 20390, 56318, 12654, 11689, 18119, 20202, 18489, 202…	774	1504	19662	2.26331	6.92597e-17	3.46299e-17	3.37706e-17
GOTERM_CC_DIRECT	GO:0031090~organelle membrane	18	2.10773	1.32632e-07	13095, 14262, 13082, 64385, 13094, 13088, 13077, 232174, 13078, 13086, 13087, 72054, 100041375, 72082, 53973, 13114, 13123, 13079	774	94	19662	4.86442	5.34491e-05	1.78168e-05	1.73747e-05
GOTERM_CC_DIRECT	GO:0009986~cell surface	53	6.20609	3.77339e-07	23845, 17002, 13040, 235130, 12273, 71566, 21825, 99571, 13649, 13003, 16956, 14810, 269275, 12512, 11501, 20343, 110135, 233067, 22368, 16409, 12527, 69573, 12767, 171285, 17068, 21367, 22418, 237175, 71145, 19882, 16177, 21926, 27027, 23821, 19281, 20512, 53320, 76486, 246256, 16414, 16854, 328833, 16416, 14161, 15894, 11808, 17393, 21934, 12504, 24088, 14127, 50701, 53419	774	629	19662	2.14048	0.000152056	3.80169e-05	3.70735e-05
GOTERM_CC_DIRECT	GO:0070062~extracellular exosome	152	17.7986	1.81534e-06	21786, 394430, 16592, 216134, 67701, 394434, 74116, 70152, 331535, 21825, 20219, 56016, 14858, 257635, 14859, 117586, 26432, 52855, 268663, 14857, 16880, 110135, 234199, 20501, 269181, 16409, 54120, 14104, 231991, 56708, 30935, 15439, 14228, 66871, 625018, 18478, 668101, 67689, 18073, 17380, 20716, 666168, 20714, 53320, 117167, 76960, 12816, 114332, 53322, 16854, 105727, 68891, 56318, 12654, 2020…	774	2674	19662	1.44401	0.000731317	0.000146317	0.000142686
GOTERM_CC_DIRECT	GO:0016020~membrane	331	38.7588	1.89378e-05	17167, 23845, 242700, 394430, 69049, 12273, 394434, 20451, 80879, 246746, 229731, 77596, 230279, 74191, 26432, 56532, 276952, 93705, 52855, 13123, 268663, 13003, 16518, 233424, 11501, 16880, 20343, 14343, 384061, 170439, 98396, 330671, 269181, 226695, 75173, 16409, 226691, 14104, 230828, 12287, 76933, 68774, 68895, 16174, 66116, 67689, 23828, 16178, 71145, 12372, 100561, 19200, 16177, 17380, 3533…	774	6998	19662	1.20155	0.00760295	0.00127199	0.00124042
GOTERM_CC_DIRECT	GO:0031012~extracellular matrix	28	3.27869	4.10371e-05	246707, 235130, 17385, 18073, 17381, 21825, 114249, 20219, 12816, 16854, 12950, 53867, 16776, 13003, 233744, 16956, 234911, 20202, 17394, 17395, 319161, 19152, 17393, 21857, 20568, 12826, 13035, 18746	774	294	19662	2.41934	0.0164023	0.00236256	0.00230394
GOTERM_CC_DIRECT	GO:0005578~proteinaceous extracellular matrix	28	3.27869	0.000139649	21786, 246707, 22418, 235130, 21684, 17385, 100042493, 18073, 17381, 114249, 237928, 12816, 16854, 12950, 16776, 13003, 20390, 233744, 16780, 20387, 16840, 17394, 17395, 17393, 21857, 12826, 12821, 100689	774	316	19662	2.25091	0.054728	0.00656409	0.00640121
GOTERM_CC_DIRECT	GO:0009897~external side of plasma membrane	28	3.27869	0.000146592	100042493, 21926, 21825, 99571, 246256, 16854, 12772, 18414, 16416, 14161, 20343, 15894, 110135, 110454, 21934, 11438, 11899, 12504, 12768, 16409, 12527, 24088, 14127, 18106, 12767, 193034, 14129, 83382	774	317	19662	2.24381	0.0573697	0.00656409	0.00640121
GOTERM_CC_DIRECT	GO:0005811~lipid particle	10	1.17096	0.00106486	57435, 104158, 234564, 66968, 11520, 18739, 14311, 12683, 69573, 58185	774	66	19662	3.84895	0.349078	0.0429137	0.0418489
GOTERM_CC_DIRECT	GO:0043231~intracellular membrane-bounded organelle	48	5.62061	0.00118961	19885, 13040, 13082, 319530, 13088, 394434, 13089, 12372, 12394, 319613, 666168, 72054, 72094, 227157, 50770, 83433, 76843, 11520, 13123, 13003, 50877, 11865, 71934, 13095, 14262, 64385, 13094, 13077, 234671, 13078, 232174, 11670, 72400, 71773, 337924, 100041375, 20787, 57435, 72082, 56722, 53973, 13114, 13079, 13035, 18805, 15357, 104009, 13436	774	751	19662	1.62363	0.381029	0.0435829	0.0425014
GOTERM_CC_DIRECT	GO:0005577~fibrinogen complex	4	0.468384	0.00188132	99571, 14161, 110135, 21825	774	7	19662	14.5161	0.531813	0.0631811	0.0616133
GOTERM_CC_DIRECT	GO:0072562~blood microparticle	14	1.63934	0.00226262	625018, 14161, 110135, 11808, 20716, 74145, 20714, 20219, 99571, 117586, 15458, 232345, 15439, 16427	774	133	19662	2.67401	0.598628	0.0701411	0.0684006
GOTERM_CC_DIRECT	GO:0045202~synapse	33	3.86417	0.00562287	20972, 625018, 20355, 21367, 15168, 171180, 12671, 20296, 17380, 110902, 20512, 13649, 13429, 56013, 17769, 382864, 53623, 13723, 192198, 232975, 14810, 237868, 235086, 244310, 233067, 20404, 116838, 11438, 94090, 11551, 320129, 382018, 193034	774	505	19662	1.66	0.896937	0.161858	0.157842
GOTERM_CC_DIRECT	GO:0005887~integral component of plasma membrane	62	7.25995	0.00700223	211480, 14293, 12273, 12671, 260299, 80879, 272031, 74191, 16518, 13723, 18414, 14810, 12512, 11501, 17773, 18301, 107221, 236293, 22368, 20501, 227659, 12527, 11551, 16529, 16847, 104681, 93695, 15168, 71145, 18793, 21926, 23985, 20359, 23821, 53320, 117167, 224661, 77018, 170743, 12772, 105727, 64095, 21897, 245527, 70546, 15894, 319800, 72002, 20606, 75750, 21934, 330460, 14127, 237831, 76713,…	774	1126	19662	1.39875	0.941095	0.188127	0.183458
GOTERM_CC_DIRECT	GO:0005789~endoplasmic reticulum membrane	42	4.91803	0.0090817	13082, 74559, 66116, 13088, 13086, 13087, 72054, 56473, 21822, 13649, 77037, 170743, 13123, 18739, 54418, 72925, 15494, 13095, 15493, 14262, 64385, 13094, 13077, 11690, 12363, 13078, 234593, 232174, 66569, 337924, 100041375, 58185, 20787, 72082, 12504, 53973, 13114, 12642, 13079, 18805, 15357, 14228	774	710	19662	1.50272	0.974692	0.228745	0.223069
GOTERM_CC_DIRECT	GO:0031225~anchored component of membrane	13	1.52225	0.00979136	17068, 21367, 100041546, 12182, 21684, 110454, 18793, 319446, 57248, 13638, 76486, 68891, 16956	774	141	19662	2.34213	0.981039	0.232113	0.226353
GOTERM_CC_DIRECT	GO:0005829~cytosol	90	10.5386	0.011534	21743, 17840, 17841, 216134, 67742, 12350, 66813, 26950, 94088, 57028, 54153, 26399, 56532, 629203, 434264, 17769, 14853, 15902, 12116, 17843, 11865, 100039028, 20302, 104158, 18143, 234593, 11670, 104112, 332579, 19152, 21835, 22324, 58801, 100038948, 58203, 12443, 18627, 68041, 320129, 629219, 14228, 15162, 67689, 100042856, 269643, 14077, 224897, 14191, 16819, 76960, 12575, 70729, 434121, 1774…	774	1784	19662	1.28155	0.990677	0.254799	0.248477
GOTERM_CC_DIRECT	GO:1903561~extracellular vesicle	7	0.819672	0.0120129	14161, 12527, 110135, 12816, 16414, 18746, 232975	774	49	19662	3.62901	0.99233	0.254799	0.248477
GOTERM_CC_DIRECT	GO:0005581~collagen trimer	9	1.05386	0.0162488	17167, 12826, 246707, 20387, 12816, 77018, 382864, 20390, 12821	774	83	19662	2.75455	0.998642	0.321201	0.313231
GOTERM_CC_DIRECT	GO:0043235~receptor complex	12	1.40515	0.0167375	16880, 17773, 67573, 13649, 170743, 83770, 11551, 16414, 16975, 58869, 16847, 16416	774	134	19662	2.2749	0.998889	0.321201	0.313231
GOTERM_CC_DIRECT	GO:0031091~platelet alpha granule	4	0.468384	0.0193381	99571, 14161, 110135, 21825	774	15	19662	6.77416	0.999618	0.338837	0.330429
GOTERM_CC_DIRECT	GO:0033270~paranode region of axon	4	0.468384	0.0193381	17136, 269116, 53321, 13823	774	15	19662	6.77416	0.999618	0.338837	0.330429
GOTERM_CC_DIRECT	GO:0005783~endoplasmic reticulum	67	7.84543	0.026627	394430, 69049, 13082, 74559, 13088, 394434, 12908, 72054, 21825, 74191, 13649, 77037, 26432, 18739, 13123, 232975, 14810, 13095, 14262, 13094, 74008, 234671, 12363, 104158, 232174, 11670, 384061, 20704, 170439, 20787, 224674, 12642, 15357, 30935, 15439, 20355, 66116, 56473, 23821, 231070, 225471, 50770, 53322, 170743, 14311, 269132, 12654, 54418, 12655, 15494, 15493, 14281, 64385, 70546, 13077, 1…	774	1323	19662	1.28648	0.999981	0.447112	0.436017
GOTERM_CC_DIRECT	GO:0030141~secretory granule	10	1.17096	0.0324701	17002, 21786, 21926, 13035, 21825, 17523, 50701, 69573, 56318, 12190	774	112	19662	2.26813	0.999998	0.523419	0.510431
GOTERM_CC_DIRECT	GO:0034364~high-density lipoprotein particle	4	0.468384	0.0475256	20210, 11808, 20209, 20208	774	21	19662	4.83869	1	0.736647	0.718368
GOTERM_CC_DIRECT	GO:0030054~cell junction	38	4.44965	0.0577589	22437, 20972, 15162, 64099, 71566, 23828, 171180, 12671, 70350, 22673, 110902, 56013, 668218, 382864, 268663, 53623, 13723, 13823, 192198, 54419, 14810, 237868, 16416, 235086, 14120, 244310, 233067, 116838, 11438, 94090, 382018, 268396, 52864, 12821, 73608, 12767, 193034, 171285	774	718	19662	1.34445	1	0.862105	0.840713
GOTERM_CC_DIRECT	GO:0071944~cell periphery	7	0.819672	0.0601779	17196, 22152, 114332, 18073, 16324, 110902, 20512	774	71	19662	2.50453	1	0.866131	0.844639
GOTERM_CC_DIRECT	GO:0005881~cytoplasmic microtubule	6	0.702576	0.0727479	71566, 13086, 13087, 17318, 20209, 20208	774	57	19662	2.67401	1	1	0.977612
GOTERM_CC_DIRECT	GO:0035354~Toll-like receptor 1-Toll-like receptor 2 protein complex	2	0.234192	0.0770851	21897, 24088	774	2	19662	25.4031	1	1	0.977612
GOTERM_CC_DIRECT	GO:0005604~basement membrane	8	0.936768	0.0874997	12826, 16780, 12394, 18073, 16776, 114249, 21857, 12821	774	97	19662	2.0951	1	1	0.977612
GOTERM_CC_DIRECT	GO:0042627~chylomicron	3	0.351288	0.0904189	171504, 11808, 16956	774	13	19662	5.86225	1	1	0.977612

## Sheet: Supplementary_Table4C_GO-MF
Category	Term	Count	%	PValue	Genes	List Total	Pop Hits	Pop Total	Fold Enrichment	Bonferroni	Benjamini	FDR
GOTERM_MF_DIRECT	GO:0036094~small molecule binding	17	1.99063	1.17713e-14	100041687, 17840, 100039177, 17841, 100041658, 100039054, 100039150, 100048884, 16819, 100189605, 381531, 100038948, 100861909, 100039206, 17843, 100039008, 100039028	698	32	17446	13.2782	1.08034e-11	1.0806e-11	1.04764e-11
GOTERM_MF_DIRECT	GO:0005009~insulin-activated receptor activity	9	1.05386	6.72186e-09	100189605, 17840, 100039177, 17841, 100039054, 100038948, 100048884, 17843, 100039028	698	13	17446	17.3037	6.17065e-06	3.08533e-06	2.99123e-06
GOTERM_MF_DIRECT	GO:0005506~iron ion binding	28	3.27869	1.0378e-07	17002, 13082, 18478, 546726, 13088, 13089, 13086, 13087, 666168, 72054, 16819, 26432, 13123, 11689, 13095, 64385, 13094, 13077, 13078, 232174, 337924, 100041375, 72082, 53973, 13114, 12642, 13079, 56727	698	212	17446	3.30113	9.52656e-05	3.17567e-05	3.07881e-05
GOTERM_MF_DIRECT	GO:0008009~chemokine activity	13	1.52225	2.79306e-07	20302, 20311, 20310, 20296, 100042493, 20306, 20305, 20304, 20303, 14825, 55985, 20293, 20292	698	48	17446	6.76928	0.00025637	6.41006e-05	6.21455e-05
GOTERM_MF_DIRECT	GO:0020037~heme binding	24	2.8103	5.17426e-07	13095, 215772, 546726, 13082, 64385, 13094, 13088, 13077, 13089, 232174, 13078, 13086, 13087, 666168, 72054, 337924, 100041375, 72082, 53973, 15458, 13114, 13123, 13079, 17523	698	175	17446	3.42779	0.000474885	9.49995e-05	9.21019e-05
GOTERM_MF_DIRECT	GO:0070330~aromatase activity	11	1.28806	9.61647e-07	13095, 72082, 13094, 13088, 13077, 53973, 13078, 13086, 13087, 13114, 100041375	698	36	17446	7.63714	0.000882403	0.000147132	0.000142644
GOTERM_MF_DIRECT	GO:0016491~oxidoreductase activity	49	5.7377	4.67904e-06	15460, 13082, 13088, 216453, 72054, 56454, 26432, 17769, 13123, 17523, 14778, 13095, 14262, 13094, 18105, 216188, 232174, 11670, 56185, 12409, 14104, 12642, 15357, 69772, 18478, 67689, 56473, 117167, 77974, 11689, 15494, 432720, 15493, 20322, 67573, 64385, 13077, 13078, 75512, 337924, 13190, 100041375, 72082, 53973, 13114, 13079, 56847, 104009, 56727	698	604	17446	2.02768	0.00428616	0.000613623	0.000594907
GOTERM_MF_DIRECT	GO:0005215~transporter activity	25	2.9274	6.57244e-06	100041687, 16592, 17840, 17841, 100561, 14077, 16819, 381531, 100039206, 100039008, 17843, 100039028, 100039177, 217258, 100041658, 100039054, 100039150, 100048884, 100189605, 224674, 100038948, 77701, 11770, 237831, 100861909	698	217	17446	2.87952	0.00601535	0.000754187	0.000731183
GOTERM_MF_DIRECT	GO:0016705~oxidoreductase activity, acting on paired donors, with incorporation or reduction of molecular oxygen	16	1.87354	8.63441e-06	13095, 13082, 64385, 13094, 13088, 13077, 13089, 232174, 13078, 13087, 72054, 72082, 26432, 13114, 13123, 13079	698	99	17446	4.03948	0.00789509	0.00088071	0.000853847
GOTERM_MF_DIRECT	GO:0005125~cytokine activity	24	2.8103	1.6282e-05	20302, 16153, 20311, 22418, 20310, 14562, 16323, 20296, 21926, 21857, 20306, 20305, 20304, 20303, 14825, 55985, 50498, 20293, 16326, 56708, 20292, 50930, 16324, 18119	698	214	17446	2.8031	0.0148358	0.00149469	0.0014491
GOTERM_MF_DIRECT	GO:0004497~monooxygenase activity	16	1.87354	2.51808e-05	13095, 14262, 18478, 13082, 64385, 13094, 13088, 13077, 232174, 13078, 72054, 72082, 13114, 12642, 13123, 13079	698	108	17446	3.70285	0.0228511	0.00210145	0.00203735
GOTERM_MF_DIRECT	GO:0030414~peptidase inhibitor activity	17	1.99063	3.13185e-05	100043899, 243369, 18054, 67701, 74116, 241197, 20716, 20704, 20714, 21857, 238393, 20568, 16426, 232400, 232345, 68054, 16427	698	123	17446	3.45449	0.0283415	0.00221758	0.00214994
GOTERM_MF_DIRECT	GO:0005550~pheromone binding	16	1.87354	3.14036e-05	100041687, 17840, 100039177, 17841, 100041658, 100039054, 100039150, 100048884, 100189605, 381531, 100038948, 100861909, 100039206, 17843, 100039008, 100039028	698	110	17446	3.63553	0.0284174	0.00221758	0.00214994
GOTERM_MF_DIRECT	GO:0004867~serine-type endopeptidase inhibitor activity	16	1.87354	0.00011599	238395, 67701, 241197, 20716, 20704, 331535, 20714, 238393, 20568, 20708, 16426, 232400, 232345, 12401, 68054, 16427	698	123	17446	3.25129	0.101011	0.00760561	0.00737363
GOTERM_MF_DIRECT	GO:0050786~RAGE receptor binding	5	0.58548	0.000155471	20202, 20201, 14293, 20198, 14289	698	8	17446	15.6214	0.133015	0.00951485	0.00922463
GOTERM_MF_DIRECT	GO:0001047~core promoter binding	12	1.40515	0.000182264	226695, 226691, 66645, 236312, 18143, 108961, 12394, 18627, 15951, 56484, 381308, 11865	698	75	17446	3.99908	0.154083	0.0104574	0.0101384
GOTERM_MF_DIRECT	GO:0016712~oxidoreductase activity, acting on paired donors, with incorporation or reduction of molecular oxygen, reduced flavin or flavoprotein as one donor, and incorporation of one atom of oxygen	9	1.05386	0.000220496	13095, 13094, 13088, 13077, 13089, 13078, 13087, 13114, 337924	698	42	17446	5.35591	0.183263	0.0119068	0.0115436
GOTERM_MF_DIRECT	GO:0032451~demethylase activity	5	0.58548	0.000271001	13077, 53973, 13114, 337924, 100041375	698	9	17446	13.8857	0.220274	0.0131161	0.0127161
GOTERM_MF_DIRECT	GO:0004364~glutathione transferase activity	8	0.936768	0.000271467	103140, 14858, 14859, 14860, 100042295, 14864, 14867, 14857	698	33	17446	6.05922	0.220607	0.0131161	0.0127161
GOTERM_MF_DIRECT	GO:0030246~carbohydrate binding	22	2.57611	0.000355995	23845, 625018, 17136, 21367, 18489, 20387, 20343, 269799, 73149, 17474, 20219, 26888, 78754, 207839, 16855, 50762, 16854, 20390, 13003, 70967, 12655, 83382	698	229	17446	2.4012	0.278816	0.0146659	0.0142186
GOTERM_MF_DIRECT	GO:0008201~heparin binding	17	1.99063	0.000360671	17002, 235130, 93695, 20296, 21825, 20208, 17393, 20306, 20304, 16409, 55985, 77018, 53867, 13035, 50701, 17523, 16956	698	151	17446	2.81392	0.281906	0.0146659	0.0142186
GOTERM_MF_DIRECT	GO:0004896~cytokine receptor activity	9	1.05386	0.000362355	16880, 242700, 230828, 50498, 12983, 12986, 18414, 16847, 12984	698	45	17446	4.99885	0.283016	0.0146659	0.0142186
GOTERM_MF_DIRECT	GO:0042056~chemoattractant activity	7	0.819672	0.000367447	20302, 20210, 16854, 20209, 20208, 18205, 20304	698	25	17446	6.9984	0.286361	0.0146659	0.0142186
GOTERM_MF_DIRECT	GO:0008392~arachidonic acid epoxygenase activity	9	1.05386	0.000492753	13095, 72082, 13094, 13088, 13089, 13086, 13087, 666168, 72054	698	47	17446	4.78614	0.363938	0.0188478	0.0182729
GOTERM_MF_DIRECT	GO:0005515~protein binding	200	23.4192	0.000863558	23845, 12394, 71242, 243914, 27528, 246746, 56532, 276952, 16874, 16518, 69288, 17843, 11865, 11501, 16880, 20343, 18143, 12044, 384061, 270166, 75178, 54123, 78558, 12287, 30935, 20555, 68895, 23828, 71145, 19200, 16177, 23821, 16855, 16854, 18119, 20200, 14562, 20682, 246730, 20209, 20208, 58185, 12705, 12702, 54384, 53972, 51795, 14685, 232345, 58869, 216799, 100689, 230085, 378425, 22390, 562…	698	4092	17446	1.22162	0.547555	0.0317099	0.0307427
GOTERM_MF_DIRECT	GO:0019955~cytokine binding	6	0.702576	0.00119759	16880, 12772, 50701, 21934, 18414, 12767	698	21	17446	7.14122	0.667145	0.0422842	0.0409945
GOTERM_MF_DIRECT	GO:0008395~steroid hydroxylase activity	9	1.05386	0.00127575	13095, 72082, 13094, 13088, 13089, 13086, 13087, 12642, 13079	698	54	17446	4.16571	0.690219	0.0433756	0.0420526
GOTERM_MF_DIRECT	GO:0008144~drug binding	13	1.52225	0.00172433	216134, 14860, 12671, 218772, 110902, 11438, 170743, 434121, 14104, 629203, 434264, 629219, 12767	698	112	17446	2.90112	0.794909	0.0565334	0.0548091
GOTERM_MF_DIRECT	GO:0050656~3'-phosphoadenosine 5'-phosphosulfate binding	4	0.468384	0.00196978	629203, 434264, 434121, 629219	698	7	17446	14.2824	0.836352	0.0602751	0.0584367
GOTERM_MF_DIRECT	GO:0004027~alcohol sulfotransferase activity	4	0.468384	0.00196978	629203, 434264, 434121, 629219	698	7	17446	14.2824	0.836352	0.0602751	0.0584367
GOTERM_MF_DIRECT	GO:0050649~testosterone 6-beta-hydroxylase activity	4	0.468384	0.00305836	53973, 13114, 337924, 100041375	698	8	17446	12.4971	0.939908	0.0905669	0.0878045
GOTERM_MF_DIRECT	GO:0005504~fatty acid binding	6	0.702576	0.00328224	394430, 16592, 107221, 394434, 14077, 11770	698	26	17446	5.76791	0.951103	0.0941591	0.0912872
GOTERM_MF_DIRECT	GO:0050544~arachidonic acid binding	4	0.468384	0.00445204	20202, 20201, 64385, 11690	698	9	17446	11.1086	0.983362	0.123848	0.12007
GOTERM_MF_DIRECT	GO:0008401~retinoic acid 4-hydroxylase activity	3	0.351288	0.00465484	13082, 546726, 232174	698	3	17446	24.9943	0.9862	0.125681	0.121847
GOTERM_MF_DIRECT	GO:0019838~growth factor binding	7	0.819672	0.00612301	16880, 57028, 16011, 18489, 232345, 18414, 269275	698	42	17446	4.16571	0.996441	0.160598	0.155699
GOTERM_MF_DIRECT	GO:0002020~protease binding	12	1.40515	0.0071607	16819, 20343, 17196, 16177, 70729, 21926, 20704, 232345, 21857, 50701, 12190, 16416	698	117	17446	2.56351	0.998636	0.179132	0.173668
GOTERM_MF_DIRECT	GO:0050839~cell adhesion molecule binding	9	1.05386	0.00721991	99571, 14161, 20343, 110135, 260299, 16414, 268663, 16416, 11501	698	71	17446	3.16829	0.998708	0.179132	0.173668
GOTERM_MF_DIRECT	GO:0042803~protein homodimerization activity	47	5.50351	0.00800106	394430, 18478, 21685, 394434, 216134, 260299, 108961, 71242, 279572, 229905, 56193, 57028, 16819, 99571, 76960, 15205, 12772, 15901, 55927, 56318, 73914, 20200, 20981, 11690, 12044, 332579, 11808, 79362, 21835, 20304, 20501, 12705, 12504, 227622, 215708, 94090, 14104, 11551, 17318, 382018, 14864, 12683, 15357, 16324, 232345, 15439, 56847	698	798	17446	1.47209	0.999373	0.193289	0.187393
GOTERM_MF_DIRECT	GO:0001730~2'-5'-oligoadenylate synthetase activity	4	0.468384	0.00823768	246727, 246730, 23960, 23962	698	11	17446	9.08883	0.999496	0.193902	0.187988
GOTERM_MF_DIRECT	GO:0001530~lipopolysaccharide binding	5	0.58548	0.00878599	58218, 83433, 24088, 20390, 100689	698	21	17446	5.95102	0.999697	0.201639	0.195488
GOTERM_MF_DIRECT	GO:0031727~CCR2 chemokine receptor binding	3	0.351288	0.00906324	20296, 20293, 20306	698	4	17446	18.7457	0.999765	0.202928	0.196739
GOTERM_MF_DIRECT	GO:0001972~retinoic acid binding	4	0.468384	0.0134537	13082, 546726, 232174, 77701	698	13	17446	7.69054	0.999996	0.294059	0.28509
GOTERM_MF_DIRECT	GO:0050051~leukotriene-B4 20-monooxygenase activity	3	0.351288	0.0147069	64385, 666168, 72054	698	5	17446	14.9966	0.999999	0.300021	0.29087
GOTERM_MF_DIRECT	GO:0019966~interleukin-1 binding	3	0.351288	0.0147069	16178, 16177, 232345	698	5	17446	14.9966	0.999999	0.300021	0.29087
GOTERM_MF_DIRECT	GO:0035662~Toll-like receptor 4 binding	3	0.351288	0.0147069	20202, 20201, 20210	698	5	17446	14.9966	0.999999	0.300021	0.29087
GOTERM_MF_DIRECT	GO:0046982~protein heterodimerization activity	32	3.74707	0.0151623	394430, 21685, 394434, 225471, 13649, 55985, 16414, 55927, 11865, 14810, 73914, 21897, 407786, 16880, 67334, 14281, 20981, 16323, 11690, 20682, 12044, 79362, 116838, 11438, 16409, 215708, 24088, 11551, 17318, 382018, 56708, 16324	698	514	17446	1.55606	0.999999	0.302586	0.293357
GOTERM_MF_DIRECT	GO:0005178~integrin binding	10	1.17096	0.0185457	13649, 93695, 12527, 15894, 16776, 21825, 114249, 71690, 16416, 11501	698	100	17446	2.49943	1	0.35486	0.344036
GOTERM_MF_DIRECT	GO:0000976~transcription regulatory region sequence-specific DNA binding	7	0.819672	0.0185548	15460, 229599, 66645, 20682, 18627, 13653, 11865	698	53	17446	3.30113	1	0.35486	0.344036
GOTERM_MF_DIRECT	GO:0004089~carbonate dehydratase activity	4	0.468384	0.0201723	12352, 12350, 12346, 71934	698	15	17446	6.66514	1	0.377921	0.366394
GOTERM_MF_DIRECT	GO:0070891~lipoteichoic acid binding	3	0.351288	0.0214804	58218, 83433, 24088	698	6	17446	12.4971	1	0.386646	0.374853
GOTERM_MF_DIRECT	GO:0004908~interleukin-1 receptor activity	3	0.351288	0.0214804	16174, 16178, 16177	698	6	17446	12.4971	1	0.386646	0.374853
GOTERM_MF_DIRECT	GO:0030170~pyridoxal phosphate binding	7	0.819672	0.0219248	257635, 18242, 216134, 246277, 229905, 71760, 234724	698	55	17446	3.18109	1	0.387057	0.375251
GOTERM_MF_DIRECT	GO:0016829~lyase activity	12	1.40515	0.0236669	266645, 257635, 12352, 246277, 16365, 12350, 229905, 14104, 71760, 432530, 12346, 71934	698	139	17446	2.15778	1	0.409929	0.397426
GOTERM_MF_DIRECT	GO:0048020~CCR chemokine receptor binding	5	0.58548	0.0241312	20302, 100042493, 20292, 20305, 20303	698	28	17446	4.46326	1	0.410231	0.397719
GOTERM_MF_DIRECT	GO:0005102~receptor binding	26	3.0445	0.0255541	15162, 22418, 18793, 260299, 67528, 12908, 227157, 56216, 99571, 13649, 16776, 50930, 56636, 14810, 16956, 17136, 14161, 16323, 110135, 56185, 14963, 56708, 232345, 18205, 69573, 100689	698	412	17446	1.57731	1	0.419597	0.406799
GOTERM_MF_DIRECT	GO:0004222~metalloendopeptidase activity	11	1.28806	0.0255963	214321, 235130, 17394, 17395, 17385, 17380, 17381, 58860, 17393, 234911, 11501	698	123	17446	2.23526	1	0.419597	0.406799
GOTERM_MF_DIRECT	GO:0008237~metallopeptidase activity	13	1.52225	0.0270361	235130, 17394, 17395, 17385, 237553, 17380, 17381, 58860, 17393, 319446, 53320, 12873, 11501	698	160	17446	2.03078	1	0.429453	0.416354
GOTERM_MF_DIRECT	GO:0001968~fibronectin binding	5	0.58548	0.0271332	13040, 16011, 17395, 21825, 16416	698	29	17446	4.30936	1	0.429453	0.416354
GOTERM_MF_DIRECT	GO:0008324~cation transmembrane transporter activity	4	0.468384	0.0284207	226781, 338365, 98396, 193034	698	17	17446	5.881	1	0.442208	0.42872
GOTERM_MF_DIRECT	GO:0004030~aldehyde dehydrogenase [NAD(P)+] activity	3	0.351288	0.0292846	67689, 11670, 56847	698	7	17446	10.7118	1	0.448054	0.434388
GOTERM_MF_DIRECT	GO:0005160~transforming growth factor beta receptor binding	6	0.702576	0.0301456	14562, 16323, 16326, 16324, 18119, 76905	698	44	17446	3.40831	1	0.453667	0.43983
GOTERM_MF_DIRECT	GO:0004866~endopeptidase inhibitor activity	5	0.58548	0.0337784	625018, 20704, 232400, 232345, 20568	698	31	17446	4.03133	1	0.496026	0.480897
GOTERM_MF_DIRECT	GO:0001078~transcriptional repressor activity, RNA polymerase II core promoter proximal region sequence-specific binding	11	1.28806	0.034041	226695, 226691, 21386, 236312, 108961, 20482, 15205, 15951, 79362, 381308, 18426	698	129	17446	2.13129	1	0.496026	0.480897
GOTERM_MF_DIRECT	GO:0016620~oxidoreductase activity, acting on the aldehyde or oxo group of donors, NAD or NADP as acceptor	5	0.58548	0.037425	67689, 216188, 56454, 11670, 56847	698	32	17446	3.90535	1	0.524559	0.508559
GOTERM_MF_DIRECT	GO:0043394~proteoglycan binding	3	0.351288	0.0380267	13040, 18073, 53867	698	8	17446	9.37285	1	0.524559	0.508559
GOTERM_MF_DIRECT	GO:0004029~aldehyde dehydrogenase (NAD) activity	4	0.468384	0.0381901	67689, 216188, 11670, 56847	698	19	17446	5.26195	1	0.524559	0.508559
GOTERM_MF_DIRECT	GO:0001948~glycoprotein binding	8	0.936768	0.0382848	21367, 12504, 13649, 16409, 50762, 16414, 16975, 20704	698	79	17446	2.53107	1	0.524559	0.508559
GOTERM_MF_DIRECT	GO:0004872~receptor activity	13	1.52225	0.0434524	245527, 260299, 24088, 170743, 382018, 16414, 14289, 53623, 18106, 328833, 14810, 16416, 83382	698	172	17446	1.8891	1	0.580524	0.562817
GOTERM_MF_DIRECT	GO:0004950~chemokine receptor activity	4	0.468384	0.0436341	12768, 12772, 12767, 64095	698	20	17446	4.99885	1	0.580524	0.562817
GOTERM_MF_DIRECT	GO:0042834~peptidoglycan binding	3	0.351288	0.0476194	58218, 83433, 24088	698	9	17446	8.33142	1	0.615699	0.596919
GOTERM_MF_DIRECT	GO:0004028~3-chloroallyl aldehyde dehydrogenase activity	3	0.351288	0.0476194	67689, 11670, 56847	698	9	17446	8.33142	1	0.615699	0.596919
GOTERM_MF_DIRECT	GO:0008146~sulfotransferase activity	6	0.702576	0.0597077	76971, 629203, 434264, 434121, 638251, 629219	698	53	17446	2.82954	1	0.761273	0.738054
GOTERM_MF_DIRECT	GO:0008483~transaminase activity	4	0.468384	0.0621159	18242, 229905, 71760, 234724	698	23	17446	4.34683	1	0.781129	0.757303
GOTERM_MF_DIRECT	GO:0008083~growth factor activity	11	1.28806	0.0655765	18048, 246691, 14825, 14562, 16323, 16326, 16324, 21857, 56636, 18205, 18119	698	145	17446	1.89612	1	0.792179	0.768017
GOTERM_MF_DIRECT	GO:0005540~hyaluronic acid binding	4	0.468384	0.0689619	114332, 12950, 13003, 16427	698	24	17446	4.16571	1	0.792179	0.768017
GOTERM_MF_DIRECT	GO:0000982~transcription factor activity, RNA polymerase II core promoter proximal region sequence-specific binding	4	0.468384	0.0689619	54123, 13653, 11865, 20787	698	24	17446	4.16571	1	0.792179	0.768017
GOTERM_MF_DIRECT	GO:0016209~antioxidant activity	4	0.468384	0.0689619	20202, 20201, 11808, 15439	698	24	17446	4.16571	1	0.792179	0.768017
GOTERM_MF_DIRECT	GO:0045236~CXCR chemokine receptor binding	3	0.351288	0.0690352	20311, 14825, 20310	698	11	17446	6.81662	1	0.792179	0.768017
GOTERM_MF_DIRECT	GO:0015129~lactate transmembrane transporter activity	3	0.351288	0.0690352	104681, 80879, 20501	698	11	17446	6.81662	1	0.792179	0.768017
GOTERM_MF_DIRECT	GO:0004875~complement receptor activity	3	0.351288	0.0690352	14293, 12273, 14289	698	11	17446	6.81662	1	0.792179	0.768017
GOTERM_MF_DIRECT	GO:0031726~CCR1 chemokine receptor binding	2	0.234192	0.0783098	20304, 20303	698	2	17446	24.9943	1	0.806196	0.781606
GOTERM_MF_DIRECT	GO:0004051~arachidonate 5-lipoxygenase activity	2	0.234192	0.0783098	11690, 11689	698	2	17446	24.9943	1	0.806196	0.781606
GOTERM_MF_DIRECT	GO:0071820~N-box binding	2	0.234192	0.0783098	15205, 79362	698	2	17446	24.9943	1	0.806196	0.781606
GOTERM_MF_DIRECT	GO:0052870~tocopherol omega-hydroxylase activity	2	0.234192	0.0783098	64385, 72054	698	2	17446	24.9943	1	0.806196	0.781606
GOTERM_MF_DIRECT	GO:0052871~alpha-tocopherol omega-hydroxylase activity	2	0.234192	0.0783098	64385, 72054	698	2	17446	24.9943	1	0.806196	0.781606
GOTERM_MF_DIRECT	GO:0042497~triacyl lipopeptide binding	2	0.234192	0.0783098	21897, 24088	698	2	17446	24.9943	1	0.806196	0.781606
GOTERM_MF_DIRECT	GO:0008389~coumarin 7-hydroxylase activity	2	0.234192	0.0783098	13086, 13087	698	2	17446	24.9943	1	0.806196	0.781606
GOTERM_MF_DIRECT	GO:0072509~divalent inorganic cation transmembrane transporter activity	2	0.234192	0.0783098	338365, 98396	698	2	17446	24.9943	1	0.806196	0.781606
GOTERM_MF_DIRECT	GO:0035717~chemokine (C-C motif) ligand 7 binding	2	0.234192	0.0783098	12768, 12772	698	2	17446	24.9943	1	0.806196	0.781606
GOTERM_MF_DIRECT	GO:0015293~symporter activity	9	1.05386	0.0796665	104681, 20531, 100561, 80879, 237831, 75750, 105727, 20512, 20501	698	112	17446	2.00847	1	0.806196	0.781606
GOTERM_MF_DIRECT	GO:0005201~extracellular matrix structural constituent	5	0.58548	0.079917	12826, 21684, 12950, 53867, 13003	698	41	17446	3.04808	1	0.806196	0.781606
GOTERM_MF_DIRECT	GO:0043236~laminin binding	4	0.468384	0.0836168	13040, 16854, 18073, 21825	698	26	17446	3.84527	1	0.83435	0.808902
GOTERM_MF_DIRECT	GO:0016709~oxidoreductase activity, acting on paired donors, with incorporation or reduction of molecular oxygen, NAD(P)H as one donor, and incorporation of one atom of oxygen	3	0.351288	0.0929384	13082, 232174, 72054	698	13	17446	5.76791	1	0.90674	0.879084
GOTERM_MF_DIRECT	GO:0008233~peptidase activity	28	3.27869	0.0931616	17002, 13040, 235130, 17385, 237553, 224897, 17380, 17381, 19141, 23821, 53320, 13706, 75083, 12873, 11501, 17394, 12363, 17395, 58860, 19152, 17393, 20568, 319446, 53376, 78558, 13035, 50701, 53419	698	516	17446	1.35628	1	0.90674	0.879084
GOTERM_MF_DIRECT	GO:0008134~transcription factor binding	20	2.34192	0.0938732	407786, 14281, 236312, 170826, 94088, 226695, 226691, 18627, 15205, 13653, 12443, 18508, 15951, 381308, 55927, 18712, 15901, 11865, 216799, 16658	698	342	17446	1.46165	1	0.90674	0.879084
GOTERM_MF_DIRECT	GO:0003690~double-stranded DNA binding	10	1.17096	0.0949346	226695, 14281, 21685, 226691, 19363, 236312, 13653, 18508, 15951, 381308	698	136	17446	1.83781	1	0.90674	0.879084
GOTERM_MF_DIRECT	GO:0046872~metal ion binding	149	17.4473	0.0958103	13082, 319530, 14051, 13088, 216134, 26950, 72054, 22750, 20219, 23962, 235050, 94088, 229731, 26432, 50794, 13123, 16874, 232975, 11501, 13095, 13094, 20981, 74008, 18143, 232174, 270166, 269181, 16409, 54483, 353187, 13653, 231991, 12287, 18426, 246727, 21401, 18478, 21400, 75746, 17385, 12372, 17380, 17381, 53320, 117167, 237928, 207839, 53322, 55983, 14676, 11689, 71934, 20202, 19733, 20322, …	698	3355	17446	1.11003	1	0.90674	0.879084
GOTERM_MF_DIRECT	GO:0050840~extracellular matrix binding	4	0.468384	0.0994738	235130, 18073, 21825, 16416	698	28	17446	3.57061	1	0.931806	0.903385

## Sheet: Supplementary_Table4D_KEGG
Category	Term	Count	%	PValue	Genes	List Total	Pop Hits	Pop Total	Fold Enrichment	Bonferroni	Benjamini	FDR
KEGG_PATHWAY	mmu05204:Chemical carcinogenesis	27	3.16159	2.64147e-14	394430, 13088, 67689, 394434, 13089, 229905, 72094, 14858, 14859, 629203, 14857, 103140, 13095, 13094, 13077, 14860, 13078, 11670, 71773, 337924, 100041375, 72082, 53973, 13114, 14864, 14867, 56847	356	92	7691	6.34028	6.81721e-12	6.815e-12	6.23388e-12
KEGG_PATHWAY	mmu04060:Cytokine-cytokine receptor interaction	37	4.33255	2.94372e-10	242700, 16153, 20311, 16174, 20310, 20296, 16178, 16177, 100042493, 21926, 55985, 20293, 20292, 50930, 12772, 18414, 20302, 245527, 16880, 16323, 20306, 21934, 20305, 20304, 20303, 12768, 14825, 230828, 16326, 12983, 56708, 16324, 12986, 16847, 12767, 320100, 12984	356	242	7691	3.30308	7.5948e-08	3.7974e-08	3.47359e-08
KEGG_PATHWAY	mmu00830:Retinol metabolism	21	2.45902	2.41764e-09	13095, 394430, 546726, 13082, 13094, 13088, 13077, 13089, 394434, 232174, 13086, 71773, 13087, 666168, 337924, 100041375, 72094, 72082, 53973, 77974, 13114	356	89	7691	5.09756	6.23752e-07	1.63402e-07	1.49469e-07
KEGG_PATHWAY	mmu00980:Metabolism of xenobiotics by cytochrome P450	18	2.10773	2.53337e-09	103140, 394430, 67689, 13077, 394434, 14860, 13078, 11670, 71773, 72094, 14858, 14859, 12409, 629203, 14864, 14867, 14857, 56847	356	64	7691	6.07611	6.53608e-07	1.63402e-07	1.49469e-07
KEGG_PATHWAY	mmu00982:Drug metabolism - cytochrome P450	16	1.87354	2.13904e-07	103140, 14262, 394430, 67689, 13077, 394434, 14860, 11670, 71773, 72094, 14858, 14859, 14864, 14867, 14857, 56847	356	66	7691	5.23732	5.51857e-05	1.10374e-05	1.00963e-05
KEGG_PATHWAY	mmu00140:Steroid hormone biosynthesis	18	2.10773	3.4257e-07	13095, 15493, 394430, 13094, 13088, 13077, 13089, 394434, 13078, 71773, 337924, 100041375, 72094, 72082, 53973, 13114, 13123, 13079	356	87	7691	4.46978	8.8379e-05	1.47305e-05	1.34744e-05
KEGG_PATHWAY	mmu04380:Osteoclast differentiation	18	2.10773	6.14094e-05	14281, 668101, 16177, 21926, 21934, 26415, 12702, 83433, 100038947, 26399, 246256, 320832, 18729, 18722, 18733, 16416, 14129, 751864	356	126	7691	3.08628	0.0157193	0.00226338	0.00207037
KEGG_PATHWAY	mmu05146:Amoebiasis	17	1.99063	8.55897e-05	16780, 16153, 241197, 16178, 16177, 21926, 226421, 12826, 16409, 20708, 24088, 14676, 53867, 16414, 16776, 13035, 432530	356	117	7691	3.13903	0.021841	0.00276027	0.0025249
KEGG_PATHWAY	mmu04621:NOD-like receptor signaling pathway	11	1.28806	0.000239473	14825, 54483, 20310, 20296, 19200, 332579, 20293, 21926, 26415, 20304, 216799	356	57	7691	4.16918	0.0599212	0.00672971	0.00615586
KEGG_PATHWAY	mmu04062:Chemokine signaling pathway	22	2.57611	0.000260842	20302, 20311, 15162, 20310, 20296, 100042493, 56484, 14191, 20306, 20305, 22324, 20304, 20303, 12768, 14825, 55985, 320129, 20293, 20292, 12772, 432530, 12767	356	196	7691	2.42493	0.0650908	0.00672971	0.00615586
KEGG_PATHWAY	mmu05150:Staphylococcus aureus infection	10	1.17096	0.000401015	16153, 99571, 14293, 16409, 12273, 15894, 246256, 16414, 14289, 14129	356	50	7691	4.32079	0.0983084	0.00940563	0.0086036
KEGG_PATHWAY	mmu00360:Phenylalanine metabolism	7	0.819672	0.000479367	18478, 100328588, 67689, 11670, 64697, 56847, 234724	356	23	7691	6.57511	0.116361	0.0103064	0.00942755
KEGG_PATHWAY	mmu04668:TNF signaling pathway	14	1.63934	0.00145619	14281, 20310, 15894, 17395, 20296, 21926, 26415, 20304, 14825, 12702, 26399, 56532, 20293, 231991	356	109	7691	2.77482	0.313377	0.0288997	0.0264354
KEGG_PATHWAY	mmu00983:Drug metabolism - other enzymes	9	1.05386	0.00212529	394430, 234671, 394434, 104158, 76654, 71773, 21877, 436059, 72094	356	51	7691	3.81246	0.42242	0.0391661	0.0358263
KEGG_PATHWAY	mmu00590:Arachidonic acid metabolism	12	1.40515	0.00249555	13095, 72082, 64385, 13094, 13088, 13089, 12409, 75512, 666168, 72054, 11689, 14778	356	89	7691	2.91289	0.475157	0.0412557	0.0377378
KEGG_PATHWAY	mmu04710:Circadian rhythm	7	0.819672	0.00255849	19885, 18143, 18627, 18628, 79362, 11865, 100043674	356	31	7691	4.87831	0.483633	0.0412557	0.0377378
KEGG_PATHWAY	mmu00480:Glutathione metabolism	9	1.05386	0.00346229	103140, 14858, 14859, 14860, 75512, 14864, 14867, 14857, 14778	356	55	7691	3.53519	0.591319	0.0519578	0.0475273
KEGG_PATHWAY	mmu01100:Metabolic pathways	79	9.25059	0.00362497	216456, 394430, 13082, 546726, 13088, 13089, 394434, 216134, 13086, 13087, 71760, 72054, 26877, 72094, 57028, 257635, 100328588, 58994, 246277, 56454, 380660, 17769, 12116, 13095, 13094, 14343, 104158, 232174, 11670, 104112, 71773, 56185, 23972, 21877, 269181, 78754, 76654, 12409, 14104, 15357, 69772, 18746, 18478, 67689, 235674, 229905, 68738, 666168, 27226, 71780, 53320, 237928, 207839, 77974, …	356	1269	7691	1.34493	0.608175	0.0519578	0.0475273
KEGG_PATHWAY	mmu05323:Rheumatoid arthritis	11	1.28806	0.0042672	20302, 20311, 14281, 15894, 24088, 20296, 20293, 21926, 16414, 21934, 20304	356	82	7691	2.89809	0.668224	0.0579441	0.0530032
KEGG_PATHWAY	mmu04640:Hematopoietic cell lineage	11	1.28806	0.00552514	12504, 16409, 12527, 16178, 16177, 17380, 21926, 14724, 12986, 16416, 14129	356	85	7691	2.7958	0.760557	0.0712743	0.0651967
KEGG_PATHWAY	mmu05144:Malaria	8	0.936768	0.00604069	16153, 15894, 24088, 20296, 20293, 21926, 16414, 21825	356	48	7691	3.60066	0.79054	0.0742142	0.0678859
KEGG_PATHWAY	mmu04620:Toll-like receptor signaling pathway	12	1.40515	0.00664448	21897, 54123, 20302, 14281, 225471, 24088, 26399, 170743, 21926, 26415, 20304, 20303	356	101	7691	2.5668	0.820933	0.0750715	0.0686701
KEGG_PATHWAY	mmu05133:Pertussis	10	1.17096	0.00669242	16153, 20311, 14281, 225471, 20387, 16409, 21926, 16414, 26415, 216799	356	74	7691	2.91945	0.823149	0.0750715	0.0686701
KEGG_PATHWAY	mmu00053:Ascorbate and aldarate metabolism	6	0.702576	0.00709888	394430, 19733, 394434, 71773, 72094, 56727	356	27	7691	4.80087	0.840871	0.0763129	0.0698056
KEGG_PATHWAY	mmu05142:Chagas disease (American trypanosomiasis)	12	1.40515	0.00768429	20302, 16153, 14281, 269643, 24088, 20296, 14676, 20293, 21926, 432530, 26415, 20304	356	103	7691	2.51696	0.863332	0.0793019	0.0725397
KEGG_PATHWAY	mmu05140:Leishmaniasis	9	1.05386	0.00879074	16153, 14281, 16409, 24088, 246256, 21926, 16414, 26415, 14129	356	64	7691	3.03805	0.897515	0.0872312	0.0797929
KEGG_PATHWAY	mmu04350:TGF-beta signaling pathway	10	1.17096	0.0160368	16323, 21926, 16326, 21825, 16324, 15902, 15901, 18119, 269275, 100043674	356	85	7691	2.54164	0.984564	0.153241	0.140174
KEGG_PATHWAY	mmu04550:Signaling pathways regulating pluripotency of stem cells	13	1.52225	0.0253987	16880, 22418, 16323, 21386, 20482, 26415, 16326, 18508, 16324, 15902, 15901, 18119, 269275	356	138	7691	2.03515	0.99869	0.221024	0.202177
KEGG_PATHWAY	mmu05164:Influenza A	15	1.75644	0.0263814	246727, 15894, 20296, 246730, 21926, 23960, 26415, 58185, 20304, 54123, 12702, 26399, 170743, 20293, 216799	356	171	7691	1.89508	0.99899	0.221024	0.202177
KEGG_PATHWAY	mmu04145:Phagosome	15	1.75644	0.0263814	17167, 13040, 20387, 21825, 226421, 16409, 22152, 24088, 246256, 14963, 16414, 20390, 17523, 16416, 14129	356	171	7691	1.89508	0.99899	0.221024	0.202177
KEGG_PATHWAY	mmu00591:Linoleic acid metabolism	7	0.819672	0.0265571	13095, 72082, 13077, 53973, 13114, 337924, 100041375	356	50	7691	3.02455	0.999036	0.221024	0.202177
KEGG_PATHWAY	mmu05168:Herpes simplex infection	17	1.99063	0.0307738	246727, 407786, 14281, 20296, 246730, 21926, 23960, 20304, 54123, 12702, 24088, 18627, 18628, 20293, 14963, 50930, 11865	356	208	7691	1.76571	0.999685	0.248114	0.226957
KEGG_PATHWAY	mmu00350:Tyrosine metabolism	6	0.702576	0.0323058	100328588, 67689, 11670, 13190, 56847, 234724	356	39	7691	3.32368	0.999791	0.252572	0.231035
KEGG_PATHWAY	mmu00910:Nitrogen metabolism	4	0.468384	0.0409804	12352, 12350, 12346, 71934	356	17	7691	5.08328	0.99998	0.30433	0.27838
KEGG_PATHWAY	mmu05202:Transcriptional misregulation in cancer	14	1.63934	0.0412851	17395, 12044, 16178, 12394, 16409, 233908, 18627, 12575, 53623, 50701, 17523, 15902, 14129, 18109	356	165	7691	1.83306	0.999981	0.30433	0.27838
KEGG_PATHWAY	mmu00400:Phenylalanine, tyrosine and tryptophan biosynthesis	3	0.351288	0.0494629	18478, 100328588, 234724	356	8	7691	8.10147	0.999998	0.345763	0.316279
KEGG_PATHWAY	mmu04974:Protein digestion and absorption	9	1.05386	0.0495862	12826, 13706, 12816, 17380, 12873, 53867, 16529, 12821, 232975	356	88	7691	2.20949	0.999998	0.345763	0.316279
KEGG_PATHWAY	mmu04610:Complement and coagulation cascades	8	0.936768	0.0604062	99571, 14161, 12273, 110135, 18793, 20704, 74145, 232345	356	76	7691	2.2741	1	0.410127	0.375154
KEGG_PATHWAY	mmu00040:Pentose and glucuronate interconversions	5	0.58548	0.0636627	394430, 20322, 394434, 71773, 72094	356	33	7691	3.27332	1	0.413214	0.377978
KEGG_PATHWAY	mmu00380:Tryptophan metabolism	6	0.702576	0.0640641	21743, 266645, 100328588, 13077, 13078, 229905	356	47	7691	2.75795	1	0.413214	0.377978
KEGG_PATHWAY	mmu04514:Cell adhesion molecules (CAMs)	13	1.52225	0.0709972	17136, 21367, 20343, 15894, 269116, 12504, 16409, 53321, 14963, 16414, 13003, 192198, 54419	356	162	7691	1.73365	1	0.438895	0.40147
KEGG_PATHWAY	mmu04630:Jak-STAT signaling pathway	12	1.40515	0.0714481	16880, 16153, 242700, 12702, 12443, 230828, 12983, 12986, 18414, 18712, 16847, 12984	356	145	7691	1.78791	1	0.438895	0.40147
KEGG_PATHWAY	mmu04064:NF-kappa B signaling pathway	9	1.05386	0.0785805	225471, 15894, 12044, 16177, 100042493, 21926, 50930, 21934, 20303	356	97	7691	2.00449	1	0.471483	0.431279
KEGG_PATHWAY	mmu00340:Histidine metabolism	4	0.468384	0.0872837	67689, 11670, 11484, 56847	356	23	7691	3.75721	1	0.5118	0.468158
KEGG_PATHWAY	mmu05310:Asthma	4	0.468384	0.0964954	16153, 21926, 14127, 20292	356	24	7691	3.60066	1	0.546192	0.499618
KEGG_PATHWAY	mmu05160:Hepatitis C	11	1.28806	0.0973831	246727, 54123, 12702, 13649, 269643, 246730, 12575, 21926, 23960, 26415, 54419	356	136	7691	1.74738	1	0.546192	0.499618
