# Supplementary material for: Potential Molecular Targets of Tenofovir Disoproxil Fumarate for Alleviating Chronic Liver Diseases via a Non-Antiviral Effect in a Normal Mouse Model
Source: Front Mol Biosci. 2021 Nov 16;8:763150. doi: 10.3389/fmolb.2021.763150 (PMC8635150; doi:10.3389/fmolb.2021.763150)
Supplement: Supplementary file 7 [file Table5.XLSX]

## Sheet: Significant genes
gene_id	gene_symbol	Full name	Biological processes and molecular function	Cellular component	Tissue expression
246256	Fcgr4	Fc receptor, IgG, low affinity IV	Exhibits IgE receptor activity and IgG receptor activity. Involved in neutrophil activation and positive regulation of bone resorption.	cell surface	expressed in liver
20310	Cxcl2	chemokine (C-X-C motif) ligand 2	Predicted to have CXCR chemokine receptor binding activity and chemokine activity. Involved in response to molecule of bacterial origin	extracellular region	expressed in several structures, including alimentary system; embryo mesenchyme; floor plate; respiratory system; and skin.
20305	Ccl6	chemokine (C-C motif) ligand 6	Predicted to have CCR chemokine receptor binding activity and chemokine activity. Predicted to be involved in several processes, including cellular response to cytokine stimulus; leukocyte chemotaxis; and positive regulation of ERK1 and ERK2 cascade.	extracellular region	expressed in several structures, including brain and retina nuclear layer.
18729	Pira6	paired-Ig-like receptor A6	—	—	—
18733	Pirb	paired Ig-like receptor B	Exhibits amyloid-beta binding activity and protein homodimerization activity. Involved in several processes, including myeloid dendritic cell differentiation; regulation of protein metabolic process; and regulation of synaptic plasticity.	plasma membrane	expressed in cerebral cortex; cerebral cortex subventricular zone; cerebral cortex ventricular layer; and ganglionic eminence
381484	Gm5150	predicted gene 5150	Predicted to be involved in positive regulation of T cell activation and positive regulation of phagocytosis.	plasma membrane	—
16414	Itgb2	integrin beta 2	Exhibits amyloid-beta binding activity and complement component C3b binding activity. Contributes to cargo receptor activity. Involved in several processes, including activated T cell proliferation; endocytosis; and leukocyte migration.	external side of plasma membrane integrin alphaM-beta2 complex membrane raft.	expressed in several structures, including alimentary system; genitourinary system; heart and pericardium; hemolymphoid system; and nervous system.
100038909	Gm14548	paired-Ig-like receptor A12	—	—	—
20606	Sstr2	somatostatin receptor 2	Exhibits somatostatin receptor activity. Involved in adenylate cyclase-inhibiting G protein-coupled receptor signaling pathway and neuropeptide signaling pathway.	plasma membrane	expressed in several structures, including central nervous system; eye; intestine; liver and biliary system; and reproductive system
21926	Tnf	tumor necrosis factor	Exhibits cytokine activity; protease binding activity; and tumor necrosis factor receptor binding activity. Involved in several processes, including apoptotic signaling pathway; positive regulation of intracellular signal transduction; and regulation of gene expression.	external side of plasma membrane phagocytic cup recycling endosome	expressed in several structures, including alimentary system; brain; genitourinary system; integumental system; and lung.
55985	Cxcl13	chemokine (C-X-C motif) ligand 13	Exhibits CXCR5 chemokine receptor binding activity and chemokine activity. Involved in several processes, including B cell chemotaxis across high endothelial venule; activation of GTPase activity; and lymph node development	extracellular region	expressed in Peyer's patch; aorta; central nervous system; and retina.
12768	Ccr1	chemokine (C-C motif) receptor 1	Exhibits C-C chemokine receptor activity. Involved in several processes, including leukocyte chemotaxis; myeloid cell differentiation; and negative regulation of innate immune response.	plasma membrane	expressed in several structures, including dorsal aorta; extraembryonic component; limb; liver; and urogenital ridge
11501	Adam8	a disintegrin and metallopeptidase domain 8	Exhibits cell adhesion molecule binding activity; metal ion binding activity; and metallopeptidase activity. Involved in several processes, including leukocyte migration; positive regulation of leukocyte migration; and positive regulation of macromolecule metabolic process.	alpha9-beta1 integrin-ADAM8 complex	expressed in several structures, including alimentary system; genitourinary system; hindlimb cartilage condensation; respiratory system; and venous system
84112	Sucnr1	succinate receptor 1	Exhibits signaling receptor activity. Involved in several processes, including interleukin-1 beta production; positive regulation of response to external stimulus; and regulation of angiotensin metabolic process.	cell surface	expressed in neural retina and retina.
14963	H2-Bl	histocompatibility 2, blastocyst	Predicted to have peptide antigen binding activity and signaling receptor binding activity. Predicted to be involved in several processes, including antigen processing and presentation of endogenous peptide antigen via MHC class I via ER pathway, TAP-independent; antigen processing and presentation of endogenous peptide antigen via MHC class Ib; and positive regulation of T cell mediated cytotoxi…	plasma membrane	expressed in several structures, including gut; liver lobe; orbito-sphenoid; placenta; and yolk sac.
16854	Lgals3	lectin, galactose binding, soluble 3	Predicted to have several functions, including IgE binding activity; advanced glycation end-product receptor activity; and signaling receptor binding activity. Involved in several processes, including negative regulation of T cell receptor signaling pathway; negative regulation of endocytosis; and negative regulation of lymphocyte activation.	external side of plasma membrane glial cell projection immunological synapse	expressed in several structures, including cartilage; genitourinary system; respiratory system; skeleton; and skin
14727	Lilr4b	leukocyte immunoglobulin-like receptor, subfamily B, member 4B	Predicted to have protein phosphatase binding activity and transmembrane receptor protein tyrosine kinase inhibitor activity. Predicted to be involved in negative regulation of signaling receptor activity.	cell surface	—
14293	Fpr1	formyl peptide receptor 1	Exhibits N-formyl peptide receptor activity. Involved in phospholipase C-activating G protein-coupled receptor signaling pathway.	cytoplasm and plasma membrane	expressed in ductus deferens; epididymis; ileum; prostate gland; and testis
20708	Serpinb6b	serine (or cysteine) peptidase inhibitor, clade B, member 6b	Predicted to have serine-type endopeptidase inhibitor activity. Predicted to be involved in negative regulation of endopeptidase activity.	cytoplasm and nucleus	expressed in several structures, including alimentary system; eye surface region; gonad; lung; and urogenital ridge
20311	Cxcl5	chemokine (C-X-C motif) ligand 5	Predicted to have CXCR chemokine receptor binding activity and chemokine activity. Involved in several processes, including leukocyte homeostasis; regulation of neutrophil mediated killing of gram-negative bacterium; and response to lipopolysaccharide	extracellular space	expressed in central nervous system; liver lobe; molar; and sensory organ.
68891	Cd177	CD177 antigen	Predicted to have calcium-dependent protein binding activity; integrin binding activity; and protease binding activity. Predicted to be involved in several processes, including neutrophil extravasation; positive regulation of superoxide anion generation; and regulation of vesicle-mediated transport	anchored component of plasma membrane plasma membrane raft and tertiary granule membrane.	expressed in bone marrow and liver
12273	C5ar1	complement component 5a receptor 1	Exhibits complement component C5a receptor activity. Involved in several processes, including neutrophil chemotaxis; regulation of granulocyte chemotaxis; and response to bacterium	apical part of cell basolateral plasma membrane cell surface	expressed in several structures, including brain; liver; neural ectoderm; and sensory organ
50770	Atp11a	ATPase, class VI, type 11A	Predicted to have phosphatidylethanolamine flippase activity and phosphatidylserine flippase activity. Involved in in utero embryonic development.	phospholipid-translocating ATPase complex recycling endosome trans-Golgi network	expressed in several structures, including alimentary system; central nervous system; genitourinary system; lung; and sensory organ
83382	Siglece	sialic acid binding Ig-like lectin E	Exhibits monosaccharide binding activity and sialic acid binding activity. Involved in cell adhesion; negative regulation of inflammatory response; and negative regulation of phagocytosis, engulfment.	external side of plasma membrane	expressed in several structures, including gonad; heart; hemolymphoid system gland; liver; and lung.
241197	Serpinb10	serine (or cysteine) peptidase inhibitor， clade B (ovalbumin), member 10	Predicted to have serine-type endopeptidase inhibitor activity. Predicted to be involved in negative regulation of endopeptidase activity	extracellular space	expressed in several structures, including esophagus; liver lobe; oral epithelium; and skin.
751864	Gm9733	predicted gene 9733	Predicted to be involved in positive regulation of T cell activation and positive regulation of phagocytosis	plasma membrane	—
16592	Fabp5	fatty acid binding protein 5, epidermal	Exhibits retinoic acid binding activity. Involved in several processes, including positive regulation of cold-induced thermogenesis; positive regulation of peroxisome proliferator activated receptor signaling pathway; and regulation of retrograde trans-synaptic signaling by endocanabinoid	extracellular space nucleus postsynaptic density.	expressed in several structures, including central nervous system; jaw; peripheral nervous system ganglion; retina; and skin
100038947	LOC100038947	signal-regulatory protein beta 1C	Predicted to be involved in positive regulation of T cell activation and positive regulation of phagocytosis	plasma membrane	—
12767	Cxcr4	chemokine (C-X-C motif) receptor 4	Predicted to have several functions, including chemokine receptor activity; cytoskeletal protein binding activity; and ubiquitin protein ligase binding activity. Involved in several processes, including circulatory system development; gamete generation; and nervous system development.	cell-cell junction external side of plasma membrane growth cone	expressed in several structures, including alimentary system; cardiovascular system; embryo mesenchyme; extraembryonic component; and nervous system.
12772	Ccr2	chemokine (C-C motif) receptor 2	Exhibits C-C chemokine binding activity and C-C chemokine receptor activity. Involved in several processes, including leukocyte migration; regulation of cell migration; and regulation of cytokine production.	external side of plasma membrane	expressed in several structures, including alimentary system; brain; genitourinary system; hemolymphoid system gland; and liver and biliary system.
52855	Lair1	leukocyte-associated Ig-like receptor 1	—	plasma membrane	—
20343	Sell	selectin, lymphocyte	Exhibits cell adhesion molecule binding activity. Involved in response to ATP.	external side of plasma membrane	expressed in submandibular gland epithelium
14127	Fcer1g	Fc receptor, IgE, high affinity I, gamma polypeptide	Exhibits IgE receptor activity; identical protein binding activity; and immunoglobulin binding activity. Involved in several processes, including cell surface receptor signaling pathway; positive regulation of cytokine production; and positive regulation of immune response.	Fc-epsilon receptor I complex external side of plasma membrane integral component of plasma membrane	expressed in central nervous system; gut; male reproductive gland or organ; and retina
20303	Ccl4	chemokine (C-C motif) ligand 4	Predicted to have chemokine receptor binding activity and identical protein binding activity. Involved in cellular response to drug.	extracellular space	expressed in central nervous system; genitourinary system; and retina
16409	Itgam	integrin alpha M	Exhibits complement component C3b binding activity; heparan sulfate proteoglycan binding activity; and heparin binding activity. Contributes to cargo receptor activity. Involved in several processes, including central nervous system development; leukocyte migration; and positive regulation of neuron death	external side of plasma membrane integrin alphaM-beta2 complex nucleus	expressed in several structures, including central nervous system; heart; lymphatic vessel; thymus; and yolk sac
14728	Lilrb4a	leukocyte immunoglobulin-like receptor, subfamily B, member 4A	Exhibits integrin binding activity. Involved in several processes, including alpha-beta T cell proliferation; negative regulation of mast cell activation involved in immune response; and response to nematode	external side of plasma membrane	expressed in urinary system
17773	Mtnr1a	melatonin receptor 1A	Predicted to have hormone binding activity; melatonin receptor activity; and organic cyclic compound binding activity. Predicted to be involved in adenylate cyclase-inhibiting G protein-coupled receptor signaling pathway; circadian rhythm; and negative regulation of insulin secretion.	integral component of plasma membrane neuronal cell body receptor complex	expressed in several structures, including adrenal gland; brain; gonad; intestine; and liver and biliary system.
74191	P2ry13	purinergic receptor P2Y, G-protein coupled 13	Predicted to have G protein-coupled purinergic nucleotide receptor activity. Involved in cellular response to organic cyclic compound	endoplasmic reticulum	—
24088	Tlr2	toll-like receptor 2	Exhibits lipoteichoic acid binding activity and peptide binding activity. Involved in several processes, including positive regulation of defense response; regulation of cytokine production; and response to bacterium.	oll-like receptor 2-Toll-like receptor 6 protein complex external side of plasma membrane	expressed in several structures, including alimentary system; brain; early embryo; genitourinary system; and immune system
17380	Mme	membrane metallo endopeptidase	Exhibits peptidase activity. Involved in several processes, including amyloid-beta clearance; amyloid-beta metabolic process; and positive regulation of long-term synaptic potentiation.	dendrite neuron projection terminus synaptic vesicle	expressed in several structures, including alimentary system; central nervous system; genitourinary system; liver and biliary system; and mammary gland
320832	Sirpb1a	signal-regulatory protein beta 1A	Involved in intracellular signal transduction and positive regulation of phagocytosis	plasma membrane	—
18805	Pld1	phospholipase D1	Predicted to have phospholipase D activity. Involved in defense response to Gram-positive bacterium	Golgi cisterna cholinergic synapse cytoplasmic vesicle	expressed in several structures, including alimentary system; central nervous system; genitourinary system; integumental system; and sensory organ
17474	Clec4d	C-type lectin domain family 4, member d	Exhibits immunoglobulin receptor binding activity. Involved in several processes, including Fc-gamma receptor signaling pathway; defense response to other organism; and positive regulation of myeloid dendritic cell activation	plasma membrane	expressed in bone marrow; lung; lymph node; and spleen
11551	Adra2a	adrenergic receptor, alpha 2a	Exhibits adrenergic receptor activity. Involved in G protein-coupled receptor signaling pathway; fear response; and regulation of synaptic vesicle exocytosis	dopaminergic synapse	expressed in several structures, including alimentary system; autopod; central nervous system; embryo mesenchyme; and sensory organ
14289	Fpr2	formyl peptide receptor 2	Exhibits N-formyl peptide receptor activity and amyloid-beta binding activity. Involved in several processes, including cellular response to amyloid-beta; phospholipase C-activating G protein-coupled receptor signaling pathway; and positive regulation of superoxide anion generation	cytoplasm and plasma membrane	—
668101	Sirpb1b	signal-regulatory protein beta 1B	Predicted to be involved in positive regulation of T cell activation and positive regulation of phagocytosis	plasma membrane	—
20304	Ccl5	chemokine (C-C motif) ligand 5	Exhibits CCR1 chemokine receptor binding activity. Involved in several processes, including negative regulation of macrophage apoptotic process; positive regulation of monocyte chemotaxis; and response to tumor necrosis factor	cytoplasm and extracellular space	expressed in several structures, including central nervous system; gonad; hemolymphoid system; late tubule; and retina
225471	Ticam2	toll-like receptor adaptor molecule 2	Exhibits phospholipid binding activity. Involved in several processes, including positive regulation of cytokine production; positive regulation of interleukin-18-mediated signaling pathway; and response to interleukin-12	endosome and plasma membrane	expressed in testis and ureter
14825	Cxcl1	chemokine (C-X-C motif) ligand 1	Predicted to have CXCR chemokine receptor binding activity and chemokine activity. Involved in positive regulation of hematopoietic stem cell proliferation; positive regulation of neutrophil mediated killing of fungus; and positive regulation of superoxide anion generation	extracellular space	expressed in several structures, including gonad; liver; lung; nervous system; and retina.
67689	Aldh3b1	aldehyde dehydrogenase 3 family, member B1	Exhibits aldehyde dehydrogenase (NAD+) activity. Predicted to be involved in aldehyde catabolic process and cellular response to oxidative stress	cytosol and plasma membrane	—
